# Supplementary material for: Synthesis and crystal structure of 2,9-di­amino-5,6,11,12-tetra­hydro­dibenzo[a,e]cyclo­octene
Source: Acta Crystallogr E Crystallogr Commun. 2024 May 21;80(Pt 6):645–8. doi: 10.1107/S2056989024004468 (PMC11151320; doi:10.1107/S2056989024004468)
Supplement: Supplementary file 1 [file e-80-00645-sup1.cif]

##############################################################################
#                                                                            #
# This CIF contains the data in a paper accepted for publication in          #
# Acta Crystallographica Section E. It conforms to the requirements of       #
# Notes for Authors for Acta Crystallographica Section E, and has been       #
# peer reviewed under the auspices of the IUCr Commission on Journals.       #
#                                                                            #
# Full details of the Crystallographic Information File format               #
# are given in the paper "The Crystallographic Information File (CIF):       #
# a New Standard Archive File for Crystallography" by S. R. Hall, F. H.      #
# Allen and I. D. Brown [Acta Cryst. (1991), A47, 655-685].                  #
#                                                                            #
# The current version of the core CIF dictionary is obtainable from          #
# ftp://ftp.iucr.org/pub/cif_core.dic.                                       #
#                                                                            #
# Software is freely available for graphical display of the structure(s)     #
# in this CIF. For information consult the CIF software page                 #
# http://www.iucr.org/resources/cif/software.                                #
#                                                                            #
# This file may be used for bona fide research purposes within the           #
# scientific community so long as proper attribution is given to the journal # 
# article from which it was obtained.                                        #
#                                                                            #
##############################################################################
data_I
_audit_creation_method
;
Olex2 1.5
(compiled 2022.04.07 svn.rca3783a0 for OlexSys, GUI svn.r6498)
;
_journal_date_recd_electronic     2024-04-30
_journal_date_accepted     2024-05-13
_journal_name_full     'Acta Crystallographica, Section E'
_journal_year     2024
_journal_volume     80
_journal_issue      1
_journal_page_first     0
_journal_page_last     0
_journal_paper_category     GO
_journal_paper_doi     10.1107/S2056989024004468
_journal_coeditor_code     VM2301
_publ_contact_author_name     'Nichole Valdez'
_publ_contact_author_address
;
Sandia National Laboratories
1515 Eubank Blvd. SE
Albuquerque NM 87123
USA
;
_publ_contact_author_email     'nrvalde@sandia.gov'
_publ_contact_author_fax     ?
_publ_contact_author_phone     ?
_publ_section_title
;
Synthesis and crystal structure of
2,9-diamino-5,6,11,12-tetrahydrodibenzo[<i>a</i>,<i>e</i>]cyclooctene
;
_publ_section_title_footnote     .
loop_
    _publ_author_name
    _publ_author_footnote
    _publ_author_address
    'Valdez, Nichole' .
;
Sandia National Laboratories
1515 Eubank Blvd. SE
Albuquerque, NM 87123
USA
;
    'Nagel, Eric' .
;
Sandia National Laboratories
1515 Eubank Blvd. SE
Albuquerque, NM 87123
USA
;
    'Redline, Erica' .
;
Sandia National Laboratories
1515 Eubank Blvd. SE
Albuquerque, NM 87123
USA
;
    'Rodriguez, Mark' .
;
Sandia National Laboratories
1515 Eubank Blvd. SE
Albuquerque, NM 87123
USA
;
    'Staiger, Chad' .
;
Sandia National Laboratories
1515 Eubank Blvd. SE
Albuquerque, NM 87123
USA
;
    'Dugger, Jason' .
;
Sandia National Laboratories
1515 Eubank Blvd. SE
Albuquerque, NM 87123
USA
;
    'Foster, Jeffrey' .
;
Oak Ridge National Laboratory
5200 1 Bethel Valley Rd.
Oak Ridge, Tennessee 37831
USA
;
_publ_section_synopsis
;
Successful separation of <i>cis</i>- and <i>trans</i>-diaminodibenzocyclooactane
(DADBCO) allows the crystal structure solution of <i>cis</i>-DADBCO.
;
_chemical_name_systematic
;
2,9-Diamino-5,6,11,12-tetrahydrodibenzo[a,e][8]annulene
;
_chemical_name_common     ?
_chemical_formula_moiety     'C16 H18 N2'
_chemical_formula_sum     'C16 H18 N2'
_chemical_formula_iupac     'C16 H18 N2'
_chemical_formula_weight     238.32
_chemical_melting_point     ?
_chemical_absolute_configuration     unk
_space_group_crystal_system     orthorhombic
_space_group_name_H-M_alt     'P n a 21'
_space_group_name_Hall     'P 2c -2n'
loop_
    _space_group_symop_operation_xyz
    'x, y, z'
    '-x, -y, z+1/2'
    'x+1/2, -y+1/2, z'
    '-x+1/2, y+1/2, z+1/2'
_cell_length_a     8.8641(3)
_cell_length_b     22.0075(6)
_cell_length_c     6.2771(2)
_cell_angle_alpha     90
_cell_angle_beta     90
_cell_angle_gamma     90
_cell_volume     1224.52(7)
_cell_formula_units_Z     4
_cell_measurement_reflns_used     8510
_cell_measurement_theta_min     4.018
_cell_measurement_theta_max     73.601
_cell_measurement_temperature     100.00
loop_
    _twin_individual_id
    _twin_individual_mass_fraction_refined
    1 0.7(12)
    2 0.3(12)
_exptl_crystal_description     needle
_exptl_crystal_colour     'clear light green'
_exptl_crystal_size_max     0.1
_exptl_crystal_size_mid     0.1
_exptl_crystal_size_min     0.01
_exptl_crystal_density_diffrn     1.293
_exptl_crystal_density_meas     ?
_exptl_crystal_density_method     ?
_exptl_crystal_F_000     512
_exptl_absorpt_coefficient_mu     0.587
_exptl_absorpt_correction_type     multi-scan
_exptl_absorpt_process_details
;
(SADABS; Krause <i>et al.</i>,  2015)
;
_exptl_absorpt_correction_T_min     0.4588
_exptl_absorpt_correction_T_max     0.7538
_diffrn_ambient_temperature     100.00
_diffrn_source     ?
_diffrn_source_power     0.05
_diffrn_source_voltage     50.0
_diffrn_source_current     1.0
_diffrn_radiation_type     CuK\a
_diffrn_radiation_wavelength     1.54178
_diffrn_measurement_device_type     'Bruker APEXII CCD'
_diffrn_measurement_method     '\f and \w scans'
_diffrn_detector_area_resol_mean     ?
_diffrn_reflns_number     39813
_diffrn_reflns_av_R_equivalents     0.1179
_diffrn_reflns_av_unetI/netI     0.0372
_diffrn_reflns_theta_min     4.017
_diffrn_reflns_theta_max     65.014
_diffrn_reflns_theta_full     65.014
_diffrn_measured_fraction_theta_max     0.996
_diffrn_measured_fraction_theta_full     0.996
_diffrn_reflns_limit_h_min     -10
_diffrn_reflns_limit_h_max     10
_diffrn_reflns_limit_k_min     -25
_diffrn_reflns_limit_k_max     25
_diffrn_reflns_limit_l_min     -6
_diffrn_reflns_limit_l_max     7
_diffrn_standards_number     0
_refine_special_details
;
 Refined as a 2-component inversion twin.
;
_reflns_number_total     2060
_reflns_number_gt     1781
_reflns_threshold_expression     'I > 2\s(I)'
_refine_ls_structure_factor_coef     Fsqd
_refine_ls_matrix_type     full
_refine_ls_R_factor_all     0.0593
_refine_ls_R_factor_gt     0.0459
_refine_ls_wR_factor_gt     0.0982
_refine_ls_wR_factor_ref     0.1063
_refine_ls_goodness_of_fit_ref     1.081
_refine_ls_restrained_S_all     1.038
_refine_ls_number_reflns     2060
_refine_ls_number_parameters     173
_refine_ls_number_restraints     172
_refine_ls_hydrogen_treatment     mixed
_refine_ls_weighting_scheme     calc
_refine_ls_weighting_details
              'w=1/[\s^2^(Fo^2^)+(0.0353P)^2^+0.9951P] where P=(Fo^2^+2Fc^2^)/3'
_atom_sites_solution_hydrogens     mixed
_atom_sites_solution_primary     shelXT
_atom_sites_solution_secondary     ?
_refine_ls_shift/su_max     0.000
_refine_ls_shift/su_mean     0.000
_refine_diff_density_max     0.182
_refine_diff_density_min     -0.223
_refine_ls_extinction_method     none
_refine_ls_extinction_coef     .
_refine_ls_abs_structure_details
;
 Refined as an inversion twin
;
_refine_ls_abs_structure_Flack     0.3(12)
loop_
    _atom_type_symbol
    _atom_type_description
    _atom_type_scat_dispersion_real
    _atom_type_scat_dispersion_imag
    _atom_type_scat_source
    'C' 'C' 0.0181 0.0091
                         'International Tables Vol C Tables 4.2.6.8 and 6.1.1.4'
    'H' 'H' 0.0000 0.0000
                         'International Tables Vol C Tables 4.2.6.8 and 6.1.1.4'
    'N' 'N' 0.0311 0.0180
                         'International Tables Vol C Tables 4.2.6.8 and 6.1.1.4'
_computing_data_collection
;
APEX2 (Bruker, 2019)
;
_computing_cell_refinement
;
SAINT V8.40A (Bruker, 2019)
;
_computing_data_reduction
;
SAINT V8.40A (Bruker, 2019)
;
_computing_structure_solution
;
<i>SHELXT</i>  (Sheldrick, 2015a)
;
_computing_structure_refinement
;
SHELXL  (Sheldrick, 2015b)
;
_computing_molecular_graphics
;
Olex2 1.5 (Dolomanov <i>et al.</i>,  2009)
;
_computing_publication_material
;
Olex2 1.5 (Dolomanov <i>et al.</i>,  2009)
;
loop_
    _atom_site_type_symbol
    _atom_site_label
    _atom_site_fract_x
    _atom_site_fract_y
    _atom_site_fract_z
    _atom_site_U_iso_or_equiv
    _atom_site_adp_type
    _atom_site_calc_flag
    _atom_site_occupancy
    _atom_site_disorder_assembly
    _atom_site_disorder_group
    N N1 0.8644(4) 0.33304(16) 0.4674(6) 0.0276(8) Uani d 1 . .
    H H1A 0.855(5) 0.325(2) 0.332(4) 0.058(18) Uiso d 1 . .
    H H1B 0.950(4) 0.321(2) 0.516(7) 0.052(16) Uiso d 1 . .
    N N2 0.3459(4) 0.76938(14) 0.2091(6) 0.0295(9) Uani d 1 . .
    H H2A 0.293746 0.748604 0.114219 0.035 Uiso d 1 . .
    H H2B 0.284518 0.793724 0.279538 0.035 Uiso d 1 . .
    C C11 0.7832(4) 0.43707(17) 0.3906(6) 0.0205(9) Uani d 1 . .
    H H11 0.750058 0.424326 0.253757 0.025 Uiso calc 1 . .
    C C12 0.7645(4) 0.49766(16) 0.4496(6) 0.0181(8) Uani d 1 . .
    C C13 0.8118(4) 0.51680(17) 0.6518(6) 0.0186(8) Uani d 1 . .
    C C14 0.8763(4) 0.47369(16) 0.7896(7) 0.0211(8) Uani d 1 . .
    H H14 0.908901 0.485974 0.927203 0.025 Uiso calc 1 . .
    C C15 0.8932(4) 0.41367(17) 0.7284(7) 0.0228(9) Uani d 1 . .
    H H15 0.935284 0.385279 0.825644 0.027 Uiso calc 1 . .
    C C16 0.8497(4) 0.39431(17) 0.5276(7) 0.0217(9) Uani d 1 . .
    C C31 0.6953(4) 0.54170(17) 0.2940(6) 0.0195(8) Uani d 1 . .
    H H31A 0.692418 0.522457 0.151541 0.023 Uiso calc 1 . .
    H H31B 0.760925 0.577985 0.284019 0.023 Uiso calc 1 . .
    C C32 0.5330(4) 0.56256(16) 0.3539(6) 0.0192(8) Uani d 1 . .
    H H32A 0.467057 0.556422 0.228475 0.023 Uiso calc 1 . .
    H H32B 0.495208 0.535789 0.468896 0.023 Uiso calc 1 . .
    C C33 0.7993(4) 0.58216(16) 0.7233(7) 0.0214(8) Uani d 1 . .
    H H33A 0.836432 0.608605 0.606980 0.026 Uiso calc 1 . .
    H H33B 0.866689 0.588157 0.847236 0.026 Uiso calc 1 . .
    C C34 0.6377(4) 0.60340(17) 0.7861(6) 0.0217(8) Uani d 1 . .
    H H34A 0.572848 0.567063 0.802213 0.026 Uiso calc 1 . .
    H H34B 0.642990 0.623702 0.926614 0.026 Uiso calc 1 . .
    C C21 0.4468(4) 0.66922(16) 0.2906(7) 0.0205(8) Uani d 1 . .
    H H21 0.418445 0.656557 0.151499 0.025 Uiso calc 1 . .
    C C22 0.5171(4) 0.62758(17) 0.4262(6) 0.0182(8) Uani d 1 . .
    C C23 0.5629(4) 0.64650(17) 0.6289(6) 0.0213(8) Uani d 1 . .
    C C24 0.5334(5) 0.70611(17) 0.6907(7) 0.0269(9) Uani d 1 . .
    H H24 0.564002 0.719258 0.828207 0.032 Uiso calc 1 . .
    C C25 0.4600(5) 0.74720(19) 0.5557(7) 0.0287(10) Uani d 1 . .
    H H25 0.439745 0.787438 0.602401 0.034 Uiso calc 1 . .
    C C26 0.4170(4) 0.72879(17) 0.3533(7) 0.0235(9) Uani d 1 . .
loop_
    _atom_site_aniso_label
    _atom_site_aniso_U_11
    _atom_site_aniso_U_22
    _atom_site_aniso_U_33
    _atom_site_aniso_U_12
    _atom_site_aniso_U_13
    _atom_site_aniso_U_23
    N1 0.0259(19) 0.0224(18) 0.034(2) 0.0023(15) 0.0022(17) -0.0011(16)
    N2 0.0270(18) 0.0243(18) 0.037(2) 0.0035(14) -0.0119(16) 0.0037(15)
    C11 0.0109(18) 0.026(2) 0.025(2) -0.0010(15) -0.0004(15) 0.0018(16)
    C12 0.0108(17) 0.0217(19) 0.022(2) 0.0020(15) 0.0000(16) 0.0021(16)
    C13 0.0106(17) 0.0234(18) 0.022(2) 0.0013(15) 0.0018(16) -0.0004(16)
    C14 0.0129(17) 0.027(2) 0.023(2) -0.0011(15) 0.0004(16) 0.0019(17)
    C15 0.0153(18) 0.027(2) 0.026(2) 0.0022(16) 0.0008(17) 0.0042(18)
    C16 0.0179(19) 0.0185(19) 0.029(2) 0.0003(15) 0.0041(17) 0.0010(17)
    C31 0.0152(18) 0.0242(19) 0.019(2) 0.0001(15) -0.0003(16) -0.0019(16)
    C32 0.0140(17) 0.0197(19) 0.024(2) -0.0009(14) -0.0024(16) -0.0010(15)
    C33 0.0175(18) 0.0240(19) 0.023(2) -0.0017(15) 0.0000(17) -0.0019(16)
    C34 0.0232(19) 0.0210(18) 0.021(2) 0.0029(16) -0.0043(17) -0.0023(16)
    C21 0.0157(18) 0.0207(18) 0.025(2) -0.0007(15) -0.0031(17) 0.0004(16)
    C22 0.0141(18) 0.0189(19) 0.022(2) -0.0010(14) 0.0011(16) 0.0018(15)
    C23 0.0186(19) 0.0215(19) 0.024(2) 0.0000(15) -0.0030(17) -0.0006(16)
    C24 0.031(2) 0.023(2) 0.027(2) 0.0030(18) -0.0071(17) -0.0039(18)
    C25 0.032(2) 0.022(2) 0.032(3) 0.0022(18) -0.0055(19) -0.0045(18)
    C26 0.0185(19) 0.0217(19) 0.030(2) -0.0010(16) -0.0073(17) 0.0034(17)
_geom_special_details
;
 All esds (except the esd in the dihedral angle between two l.s. planes)
 are estimated using the full covariance matrix.  The cell esds are taken
 into account individually in the estimation of esds in distances, angles
 and torsion angles; correlations between esds in cell parameters are only
 used when they are defined by crystal symmetry.  An approximate (isotropic)
 treatment of cell esds is used for estimating esds involving l.s. planes.
;
loop_
    _geom_bond_atom_site_label_1
    _geom_bond_atom_site_label_2
    _geom_bond_site_symmetry_2
    _geom_bond_distance
    _geom_bond_publ_flag
    N1 H1A . 0.87(2) ?
    N1 H1B . 0.86(2) ?
    N1 C16 . 1.406(5) ?
    N2 H2A . 0.8817 ?
    N2 H2B . 0.8824 ?
    N2 C26 . 1.419(5) ?
    C11 H11 . 0.9500 ?
    C11 C12 . 1.394(5) ?
    C11 C16 . 1.404(5) ?
    C12 C13 . 1.401(5) ?
    C12 C31 . 1.506(5) ?
    C13 C14 . 1.406(5) ?
    C13 C33 . 1.511(5) ?
    C14 H14 . 0.9500 ?
    C14 C15 . 1.384(5) ?
    C15 H15 . 0.9500 ?
    C15 C16 . 1.385(6) ?
    C31 H31A . 0.9900 ?
    C31 H31B . 0.9900 ?
    C31 C32 . 1.556(5) ?
    C32 H32A . 0.9900 ?
    C32 H32B . 0.9900 ?
    C32 C22 . 1.508(5) ?
    C33 H33A . 0.9900 ?
    C33 H33B . 0.9900 ?
    C33 C34 . 1.557(5) ?
    C34 H34A . 0.9900 ?
    C34 H34B . 0.9900 ?
    C34 C23 . 1.520(5) ?
    C21 H21 . 0.9500 ?
    C21 C22 . 1.398(5) ?
    C21 C26 . 1.394(5) ?
    C22 C23 . 1.399(6) ?
    C23 C24 . 1.393(5) ?
    C24 H24 . 0.9500 ?
    C24 C25 . 1.400(6) ?
    C25 H25 . 0.9500 ?
    C25 C26 . 1.387(6) ?
loop_
    _geom_angle_atom_site_label_1
    _geom_angle_atom_site_label_2
    _geom_angle_atom_site_label_3
    _geom_angle_site_symmetry_1
    _geom_angle_site_symmetry_3
    _geom_angle
    _geom_angle_publ_flag
    H1A N1 H1B . . 111(4) ?
    C16 N1 H1A . . 116(3) ?
    C16 N1 H1B . . 107(3) ?
    H2A N2 H2B . . 109.3 ?
    C26 N2 H2A . . 109.7 ?
    C26 N2 H2B . . 109.6 ?
    C12 C11 H11 . . 119.1 ?
    C12 C11 C16 . . 121.9(4) ?
    C16 C11 H11 . . 119.1 ?
    C11 C12 C13 . . 119.5(4) ?
    C11 C12 C31 . . 119.5(4) ?
    C13 C12 C31 . . 121.0(3) ?
    C12 C13 C14 . . 118.4(4) ?
    C12 C13 C33 . . 122.2(3) ?
    C14 C13 C33 . . 119.3(3) ?
    C13 C14 H14 . . 119.4 ?
    C15 C14 C13 . . 121.1(4) ?
    C15 C14 H14 . . 119.4 ?
    C14 C15 H15 . . 119.5 ?
    C14 C15 C16 . . 121.1(4) ?
    C16 C15 H15 . . 119.5 ?
    C11 C16 N1 . . 121.1(4) ?
    C15 C16 N1 . . 120.9(4) ?
    C15 C16 C11 . . 117.9(3) ?
    C12 C31 H31A . . 108.7 ?
    C12 C31 H31B . . 108.7 ?
    C12 C31 C32 . . 114.2(3) ?
    H31A C31 H31B . . 107.6 ?
    C32 C31 H31A . . 108.7 ?
    C32 C31 H31B . . 108.7 ?
    C31 C32 H32A . . 108.3 ?
    C31 C32 H32B . . 108.3 ?
    H32A C32 H32B . . 107.4 ?
    C22 C32 C31 . . 116.1(3) ?
    C22 C32 H32A . . 108.3 ?
    C22 C32 H32B . . 108.3 ?
    C13 C33 H33A . . 108.4 ?
    C13 C33 H33B . . 108.4 ?
    C13 C33 C34 . . 115.4(3) ?
    H33A C33 H33B . . 107.5 ?
    C34 C33 H33A . . 108.4 ?
    C34 C33 H33B . . 108.4 ?
    C33 C34 H34A . . 108.5 ?
    C33 C34 H34B . . 108.5 ?
    H34A C34 H34B . . 107.5 ?
    C23 C34 C33 . . 115.1(3) ?
    C23 C34 H34A . . 108.5 ?
    C23 C34 H34B . . 108.5 ?
    C22 C21 H21 . . 119.0 ?
    C26 C21 H21 . . 119.0 ?
    C26 C21 C22 . . 121.9(4) ?
    C21 C22 C32 . . 118.7(3) ?
    C21 C22 C23 . . 119.2(3) ?
    C23 C22 C32 . . 121.9(3) ?
    C22 C23 C34 . . 122.1(3) ?
    C24 C23 C34 . . 119.3(4) ?
    C24 C23 C22 . . 118.6(4) ?
    C23 C24 H24 . . 119.1 ?
    C23 C24 C25 . . 121.8(4) ?
    C25 C24 H24 . . 119.1 ?
    C24 C25 H25 . . 120.2 ?
    C26 C25 C24 . . 119.6(4) ?
    C26 C25 H25 . . 120.2 ?
    C21 C26 N2 . . 119.7(4) ?
    C25 C26 N2 . . 121.5(4) ?
    C25 C26 C21 . . 118.8(4) ?
loop_
    _geom_torsion_atom_site_label_1
    _geom_torsion_atom_site_label_2
    _geom_torsion_atom_site_label_3
    _geom_torsion_atom_site_label_4
    _geom_torsion_site_symmetry_1
    _geom_torsion_site_symmetry_2
    _geom_torsion_site_symmetry_3
    _geom_torsion_site_symmetry_4
    _geom_torsion
    _geom_torsion_publ_flag
    C11 C12 C13 C14 . . . . -0.3(5) ?
    C11 C12 C13 C33 . . . . 178.1(3) ?
    C11 C12 C31 C32 . . . . 108.7(4) ?
    C12 C11 C16 N1 . . . . 178.4(3) ?
    C12 C11 C16 C15 . . . . 1.8(5) ?
    C12 C13 C14 C15 . . . . 0.0(5) ?
    C12 C13 C33 C34 . . . . 76.1(5) ?
    C12 C31 C32 C22 . . . . 109.5(4) ?
    C13 C12 C31 C32 . . . . -71.9(4) ?
    C13 C14 C15 C16 . . . . 1.3(5) ?
    C13 C33 C34 C23 . . . . -107.9(4) ?
    C14 C13 C33 C34 . . . . -105.6(4) ?
    C14 C15 C16 N1 . . . . -178.8(3) ?
    C14 C15 C16 C11 . . . . -2.1(5) ?
    C16 C11 C12 C13 . . . . -0.6(5) ?
    C16 C11 C12 C31 . . . . 178.8(3) ?
    C31 C12 C13 C14 . . . . -179.7(3) ?
    C31 C12 C13 C33 . . . . -1.3(5) ?
    C31 C32 C22 C21 . . . . 108.3(4) ?
    C31 C32 C22 C23 . . . . -75.3(4) ?
    C32 C22 C23 C34 . . . . 2.6(5) ?
    C32 C22 C23 C24 . . . . -174.8(4) ?
    C33 C13 C14 C15 . . . . -178.4(3) ?
    C33 C34 C23 C22 . . . . 68.8(5) ?
    C33 C34 C23 C24 . . . . -113.8(4) ?
    C34 C23 C24 C25 . . . . -177.7(4) ?
    C21 C22 C23 C34 . . . . 179.0(3) ?
    C21 C22 C23 C24 . . . . 1.6(5) ?
    C22 C21 C26 N2 . . . . 179.7(3) ?
    C22 C21 C26 C25 . . . . 0.7(6) ?
    C22 C23 C24 C25 . . . . -0.2(6) ?
    C23 C24 C25 C26 . . . . -1.0(6) ?
    C24 C25 C26 N2 . . . . -178.3(4) ?
    C24 C25 C26 C21 . . . . 0.7(6) ?
    C26 C21 C22 C32 . . . . 174.7(3) ?
    C26 C21 C22 C23 . . . . -1.9(5) ?
loop_
    _geom_hbond_atom_site_label_D
    _geom_hbond_atom_site_label_H
    _geom_hbond_atom_site_label_A
    _geom_hbond_site_symmetry_A
    _geom_hbond_distance_DH
    _geom_hbond_distance_HA
    _geom_hbond_distance_DA
    _geom_hbond_angle_DHA
    _geom_hbond_publ_flag
    N1 H1B N2 4_645 0.86(4) 2.46(4) 3.295(5) 165(4) y
    N2 H2A N1 2_664 0.88 2.46 3.295(5) 159 y
    N2 H2B Cg2 4_465 0.88 2.96 3.742(4) 149 y
    C14 H14 Cg1 2_765 0.95 2.84 3.572(4) 135 y
    C32 H32A Cg1 2_664 0.99 2.78 3.640(4) 145 y
_shelx_space_group_comment
;
The symmetry employed for this shelxl refinement is uniquely defined
by the following loop, which should always be used as a source of
symmetry information in preference to the above space-group names.
They are only intended as comments.
;
_shelx_estimated_absorpt_T_min     0.944
_shelx_estimated_absorpt_T_max     0.994
_shelx_hkl_file
;
   0   0   1    2.50    5.60
   0   0  -1   -5.00    2.90
   0   0   1   -0.60    4.90
   0   0  -2 4363.56  240.78
   0   0   2 3781.52  241.38
   0   0   2 3893.61  241.38
   0   0   2 4205.98  243.88
   0   0   2 3917.11  241.78
   0   0  -3   -4.30    5.00
   0   0   3   -8.10   13.30
   0   0  -3   -4.60    6.60
   0   0   3    3.50    8.90
   0   0   3    7.50    9.70
   0   0   4  153.28   19.70
   0   0  -4  153.78   17.90
   0   0  -4  202.28   14.20
   0   0  -4  151.38   18.80
   0   0   4  151.98   20.70
   0   0   4  169.68   24.20
   0   0   4  153.18   19.50
   0   0  -4  148.89   18.60
   0   0  -4  166.58   27.20
   0   0   4  176.78   23.30
   0   0  -4  145.09   17.30
   0   0   4  167.48   28.80
   0   0   5    5.40   14.40
   0   0   5    7.80   19.00
   0   0  -5   26.50   26.00
   0   0   5   -3.80   20.40
   0   0   5    1.00   16.50
   0   0   5    1.70   20.20
   0   0   5   10.00   15.50
   0   0   5  -11.10   15.40
   0   0   5   -0.40   13.00
   0   0   6   51.39   19.20
   0   0   6   38.80   16.40
   0   0   6  -63.29   45.00
   0   0   6   42.90   18.00
   0   0   6   36.80   17.50
   0   0   7    7.40   10.90
   0   0   7   -3.30   12.90
  -1   0   0    1.60    3.30
   1   0   0   -0.40    2.60
   1   0   0   -2.20    3.40
   1   0   0    2.80    3.40
  -1   0   0   -1.20    3.10
  -1   0   0   -2.50    2.70
   1   0   0   -0.60    2.30
   1   0   1    0.80    7.00
   1   0  -1    1.40    5.00
   1   0  -1   -3.10    2.90
   1   0  -1   -5.80    5.70
  -1   0   1    0.00    8.10
  -1   0   1   -8.60    4.90
  -1   0   1   -1.20    7.30
   1   0  -1   -1.70    2.50
  -1   0  -1   -1.20    7.00
  -1   0  -1   -0.90    4.70
  -1   0  -1   -5.40    7.00
   1   0   1    6.00    8.10
   1   0   2    4.70    8.50
   1   0  -2   -0.80    6.80
  -1   0   2  -10.70    9.80
  -1   0   2   -0.10    8.20
   1   0   2   -1.90    8.00
  -1   0   2    7.90    7.80
  -1   0  -2    4.20    4.50
   1   0   2   -5.90    9.70
  -1   0  -2    1.00    3.00
   1   0  -2   -4.30    3.10
   1   0  -2   -7.20    5.40
   1   0  -2    1.10    3.10
   1   0  -2    2.30    3.70
  -1   0  -2   -0.30    3.40
  -1   0  -2    2.10    2.40
  -1   0  -2   -1.40    8.70
  -1   0   3   14.90   10.60
  -1   0  -3    3.70    5.20
   1   0   3    0.20   10.20
  -1   0   3    5.10   10.40
  -1   0   3   -5.30    6.80
   1   0   3   -2.70   11.20
   1   0   3   -3.50   13.80
   1   0   3   -1.20    6.40
   1   0  -3    6.20    4.60
   1   0  -3   -3.40    4.80
  -1   0  -3   -3.60    3.90
  -1   0   3    1.70   13.60
  -1   0  -3    0.20    8.50
   1   0  -3   -2.60    8.30
  -1   0  -3   -4.90    4.30
   1   0  -3    0.20    7.00
   1   0  -3   -6.50    8.00
  -1   0  -3   -9.20   12.30
  -1   0   4    4.00    8.80
   1   0  -4    1.30    5.00
  -1   0   4   -0.20   11.20
   1   0   4   13.40   12.50
   1   0   4   21.50   14.00
   1   0   4   10.10   11.90
  -1   0   4   18.80   11.80
  -1   0   4    5.90   16.70
   1   0  -4    0.30    6.10
  -1   0  -4   -3.70    8.90
  -1   0  -4    2.60    6.30
  -1   0  -4    4.10    6.20
  -1   0  -4  -18.30    8.70
  -1   0  -4   -7.40   13.70
  -1   0   4    1.10   11.30
  -1   0   4    8.30   12.60
   1   0   4   19.30   17.10
   1   0  -4  -12.70    7.20
   1   0   4   -0.30    7.30
   1   0  -4    3.70    8.00
  -1   0   4    8.70   12.40
   1   0   4   -2.00   11.40
   1   0  -4    3.70    6.60
   1   0  -4   -6.30    9.50
  -1   0   4   19.10   17.20
  -1   0   5   -3.50   13.70
  -1   0   5   -0.70   14.80
  -1   0  -5   -2.20    6.10
  -1   0   5   17.80   15.10
  -1   0   5    8.80   16.40
   1   0   5    9.00   16.40
   1   0   5   -4.70   14.20
   1   0   5   18.60   15.60
  -1   0   5   -1.00   18.50
   1   0  -5    7.60    7.10
  -1   0  -5   10.50   13.00
   1   0   5    7.50   13.50
  -1   0   5  -36.00   34.10
   1   0   5  -12.90   13.00
   1   0   5   33.00   18.20
   1   0   5   19.50   20.40
  -1   0   5  -17.80   14.10
   1   0   5   -5.60   19.50
  -1   0   5  -30.20   14.70
   1   0  -5   -2.40   25.90
  -1   0  -5    6.90   28.00
   1   0   6  -12.90   10.50
  -1   0   6   -8.90   14.50
   1   0   6  -41.60   23.20
  -1   0   6  -17.60   12.90
   1   0   6    6.20   15.90
  -1   0   6   -7.30   13.60
  -1   0   6    6.30   15.10
   1   0   6   13.70   15.70
   1   0   7   -1.60   11.30
  -1   0   7    3.00   14.80
   1   0   7   -6.10   13.10
  -1   0   7  -15.80   11.40
  -1   0   7    3.80   16.80
   2   0   0  142.59   11.80
  -2   0   0  142.89   14.10
  -2   0   0  143.29   12.60
   2   0   0  140.29   11.50
  -2   0   0  151.88   12.30
   2   0   0  140.69   15.30
  -2   0   0  154.98   15.20
  -2   0   0  147.79   11.90
   2   0  -1 1955.00  120.09
   2   0  -1 2060.89  119.89
   2   0  -1 2046.20  119.49
  -2   0   1 1818.02  119.49
   2   0   1 1957.70  120.09
  -2   0  -1 2046.50  119.69
  -2   0  -1 2107.09  120.59
  -2   0   1 1910.01  120.19
   2   0  -1 1992.20  117.39
   2   0   1 1708.93  116.69
   2   0   1 2252.17  121.69
   2   0   1 1792.32  116.89
  -2   0  -1 2009.60  120.49
   2   0   2   14.30   11.40
   2   0  -2   17.30    8.60
   2   0   2   26.90   11.60
  -2   0  -2   23.30   10.90
   2   0   2   55.29   14.20
   2   0   2   26.80   10.60
   2   0  -2   21.20   10.20
  -2   0  -2   29.70   11.30
  -2   0   2   26.40   14.40
  -2   0  -2   20.90    5.40
   2   0  -2   26.60    8.20
  -2   0  -2   20.80   10.30
   2   0  -2   40.20    5.80
  -2   0  -2   31.80    8.90
   2   0  -2   22.40    3.90
   2   0  -2   25.90    8.00
  -2   0   2   34.40   12.30
   2   0  -2   37.20    9.00
   2   0  -3  267.17   24.10
   2   0  -3  298.07   23.40
  -2   0  -3  277.27   23.40
  -2   0   3  285.17   32.70
  -2   0  -3  332.67   30.10
   2   0   3  356.46   31.60
   2   0   3  259.67   21.10
   2   0   3  290.77   27.50
   2   0   3  296.77   29.20
  -2   0   3  334.27   28.70
   2   0  -3  300.27   20.50
   2   0  -3  287.87   20.40
   2   0  -3  322.37   28.00
  -2   0  -3  294.27   20.30
  -2   0   3  268.67   21.10
  -2   0  -3  318.97   24.20
   2   0  -3  331.57   26.60
  -2   0  -3  289.17   27.80
   2   0  -3  319.97   23.20
   2   0   4  308.87   34.80
  -2   0  -4  317.37   26.30
   2   0   4  325.37   32.60
  -2   0   4  339.87   32.30
   2   0   4  312.17   37.40
  -2   0  -4  326.07   34.50
  -2   0  -4  317.87   32.70
  -2   0   4  337.87   33.50
   2   0   4  306.47   34.00
  -2   0   4  326.77   39.30
   2   0  -4  321.97   31.30
   2   0  -4  304.47   25.00
  -2   0  -4  350.66   23.10
   2   0  -4  310.37   23.10
   2   0  -4  332.17   30.20
  -2   0   4  312.67   37.00
  -2   0   4  302.97   31.70
  -2   0   4  333.17   31.80
   2   0   4  273.57   29.40
  -2   0  -5   81.19   18.00
  -2   0  -5   55.79   12.60
   2   0   5   87.69   22.40
   2   0  -5   12.80   19.30
  -2   0   5  108.79   38.20
  -2   0   5  100.09   29.10
  -2   0   5   46.70   24.60
   2   0  -5   48.10   10.80
   2   0  -5   62.49   12.30
  -2   0   5   53.09   25.40
   2   0   5   33.90   20.30
  -2   0   5   73.09   21.50
   2   0   5   87.59   22.40
  -2   0   5   51.49   20.10
   2   0   5   78.69   19.50
  -2   0   5   43.70   18.40
  -2   0  -5   57.09   10.60
  -2   0   6   39.10   18.20
   2   0   6   34.00   17.90
  -2   0   6   26.50   24.10
  -2   0   6   47.60   25.00
   2   0   6    8.80   18.80
   2   0   6   46.70   15.80
  -2   0   6   25.50   17.50
  -2   0   6   25.20   18.80
  -2   0  -6   -1.00   10.50
   2   0   7   -7.20   16.60
  -2   0   7   -2.70   15.40
  -2   0   7    7.50   12.30
  -2   0   7   16.40   13.60
   2   0   7   -8.60    9.10
   3   0   0    1.90    7.50
  -3   0   0   12.20    9.70
   3   0   0    7.70   10.30
  -3   0   0   -3.60    5.60
  -3   0   0    1.50    5.60
  -3   0   0    6.50    7.50
  -3   0   0    6.00    5.60
   3   0   0   -2.30    5.70
   3   0   0    1.70    5.10
   3   0   0   -0.10    5.30
   3   0   0   -0.80    5.60
  -3   0   0    0.40    7.80
   3   0   1    9.20    8.80
   3   0  -1   -0.40    9.60
  -3   0   1   -3.40    3.90
  -3   0   1    0.70    8.00
  -3   0   1   -4.80    4.90
   3   0   1    4.50    4.40
   3   0  -1   -0.40    8.90
  -3   0   1    3.40    7.20
   3   0  -1    3.00    7.10
   3   0   1    6.70    3.80
  -3   0  -1    6.50    9.00
  -3   0  -1   10.00   10.40
   3   0   1   -0.50    8.70
  -3   0  -1    0.50    9.20
   3   0   1   -4.30    7.20
  -3   0  -1    3.40    6.30
  -3   0   2   10.20   11.20
   3   0  -2   -2.10    8.70
  -3   0  -2    2.80    6.80
  -3   0   2   -2.90   14.60
   3   0  -2   -4.00    9.80
   3   0   2    2.80   13.30
   3   0   2    0.40    9.70
   3   0   2    0.10   10.80
   3   0  -2   -0.40    8.90
  -3   0  -2    4.20   10.30
   3   0  -2    3.50    7.00
  -3   0  -2    2.70   10.50
  -3   0  -2  -10.10    9.10
   3   0  -2   11.30    9.40
   3   0   3  -10.80   10.50
  -3   0   3   -8.90   13.30
   3   0  -3   -0.50    7.80
   3   0  -3    0.00    7.20
  -3   0  -3    1.80    9.50
   3   0   3    5.90   10.70
   3   0   3   20.20   12.60
   3   0  -3   -0.50   10.30
  -3   0  -3    0.10   10.10
   3   0  -3   -6.60    7.20
  -3   0  -3    7.70    8.40
  -3   0  -3    4.00   11.20
   3   0  -3    4.20    6.70
  -3   0  -3   -0.60    6.10
  -3   0   4  -17.60   14.70
  -3   0   4    2.50   12.70
  -3   0  -4   -1.50    7.20
  -3   0   4   20.80   16.40
  -3   0  -4   17.00   19.10
   3   0  -4   -3.50   10.50
  -3   0   4   13.40   12.30
  -3   0  -4    3.20   10.50
  -3   0   4    1.20   17.00
   3   0   4   -0.70   12.70
  -3   0   4    0.10   18.90
   3   0  -4   -0.60    8.10
   3   0   4   -6.30   14.30
  -3   0  -4   -3.90   11.60
   3   0   4   14.90   15.40
   3   0   4   -0.80   19.60
  -3   0  -4   12.10    9.50
   3   0  -4    0.50    8.40
   3   0  -4    1.40    9.40
  -3   0  -4   -2.70   14.80
  -3   0   4    0.60   18.70
   3   0   5   11.00   17.30
  -3   0  -5   -6.70   14.50
  -3   0   5    1.30   14.70
  -3   0   5  -10.00   12.10
  -3   0   5  -10.00   21.90
  -3   0  -5    0.30   15.40
  -3   0   5   16.90   21.20
  -3   0  -5    3.40    9.50
   3   0   5   23.80   15.40
   3   0   5   17.50   16.80
  -3   0   5   -7.60   15.90
   3   0   5   14.80   26.30
  -3   0   5   18.10   21.80
   3   0  -5   -0.10    9.20
   3   0   6   21.00   10.70
  -3   0   6   10.60   23.60
  -3   0   6   -0.70   16.90
   3   0  -6  -45.40   18.30
   3   0   6   14.90   16.10
  -3   0   6  -30.40   19.90
  -3   0   6    5.10   13.80
   3   0   6  -16.90   17.40
  -3   0   6   12.90   14.50
  -3   0   7    3.20   17.10
  -3   0   7  -18.50   19.30
   3   0   7    8.40   22.80
  -3   0   7   10.30   15.20
  -3   0   7  -22.20   15.40
   4   0   0  118.49   14.80
   4   0   0  133.99   13.50
  -4   0   0  125.69   20.90
  -4   0   0  122.49   14.50
   4   0   0  109.59   20.30
  -4   0   0  126.09   15.50
  -4   0   0  152.78   26.10
   4   0   0  103.29   15.10
   4   0   0  126.89   19.80
  -4   0   0  109.09   16.30
  -4   0   1 1407.86   87.29
  -4   0  -1 1359.26   88.19
  -4   0   1 1367.26   86.99
  -4   0  -1 1331.17   87.49
  -4   0  -1 1345.67   84.29
   4   0  -1 1358.16   85.79
   4   0  -1 1353.76   87.49
   4   0  -1 1244.98   84.19
   4   0  -1 1360.96   88.49
   4   0  -1 1309.17   86.79
   4   0   1 1441.56   82.99
  -4   0  -1 1314.57   84.49
   4   0   1 1397.06   82.29
  -4   0  -1 1301.37   85.79
  -4   0  -1 1311.57   86.79
   4   0   1 1260.07   85.39
  -4   0  -1 1320.27   90.89
   4   0  -1 1381.36   85.89
   4   0  -2  312.77   30.20
   4   0   2  308.57   34.10
  -4   0  -2  321.87   30.70
   4   0  -2  354.86   29.60
   4   0  -2  334.37   26.80
   4   0   2  349.87   30.40
  -4   0  -2  342.97   31.30
  -4   0  -2  357.36   32.20
  -4   0  -2  327.27   29.70
   4   0  -2  368.06   30.60
  -4   0  -2  321.87   26.50
  -4   0   2  400.26   33.10
   4   0  -2  320.67   31.00
   4   0   2  313.97   29.70
  -4   0  -2  353.36   30.10
  -4   0  -2  344.97   26.30
  -4   0   2  340.87   36.00
  -4   0  -3  333.37   33.30
  -4   0   3  283.87   27.80
   4   0  -3  285.37   31.10
   4   0  -3  291.87   28.10
  -4   0   3  324.17   33.60
  -4   0   3  303.07   35.90
   4   0  -3  311.17   29.90
   4   0  -3  318.87   26.20
   4   0  -3  310.57   30.50
  -4   0  -3  313.57   30.80
   4   0   3  232.78   28.90
   4   0   3  239.68   29.60
  -4   0  -3  313.77   33.30
  -4   0  -3  335.67   26.70
   4   0   3  264.77   32.90
   4   0   3  352.56   33.80
  -4   0  -3  305.57   32.30
  -4   0   3  312.17   31.50
   4   0   3  302.67   31.40
   4   0  -3  322.07   26.90
   4   0   3  276.27   30.60
  -4   0   3  409.86   40.30
  -4   0   3  363.26   32.00
  -4   0  -3  314.47   25.60
  -4   0  -3  330.37   29.90
  -4   0   4  444.46   48.00
  -4   0  -4  460.45   35.30
  -4   0  -4  444.46   40.20
   4   0   4  455.95   39.40
   4   0   4  461.95   46.40
  -4   0   4  439.96   53.89
   4   0  -4  464.55   39.00
  -4   0  -4  475.95   51.79
  -4   0  -4  446.16   42.70
  -4   0  -4  432.56   38.80
  -4   0   4  420.26   50.99
  -4   0   4  496.45   46.30
   4   0   4  534.95   45.50
   4   0   4  459.25   42.90
  -4   0  -4  462.15   36.30
   4   0   4  437.16   39.60
   4   0  -4  430.36   41.80
   4   0  -4  447.16   36.00
   4   0   5  285.77   35.50
   4   0  -5  244.88   28.60
  -4   0  -5  188.48   37.90
  -4   0   5  282.77   34.30
  -4   0   5  280.97   44.90
  -4   0  -5  231.78   30.50
   4   0  -5  262.37   27.40
  -4   0   5  277.57   33.00
  -4   0  -5  279.87   26.00
  -4   0  -5  208.68   30.30
   4   0   5  330.17   36.80
  -4   0  -5  302.97   27.10
  -4   0   5  257.77   35.30
  -4   0   5  166.78   38.00
   4   0   5  243.98   40.80
  -4   0   5  225.28   41.00
   4   0   6    5.00   16.20
  -4   0  -6   39.60   11.10
  -4   0   6   50.89   18.80
   4   0   6   54.19   19.00
  -4   0  -6   17.00   11.80
   4   0  -6   48.60   11.60
  -4   0   6   54.19   26.80
  -4   0   6   60.19   17.90
  -4   0   6   40.10   24.10
  -4   0   6   45.70   15.40
   4   0  -6   18.70   17.60
   5   0   0    0.90    6.80
   5   0   0    0.40    7.80
   5   0   0    9.50   11.80
  -5   0   0   -1.90    9.30
   5   0   0    5.60   10.10
   5   0   0   11.20    9.10
  -5   0   0   -8.00    8.90
  -5   0   0   -1.40    6.80
  -5   0   0   -1.30   10.90
   5   0   0   -1.10    7.70
  -5   0   0   -4.00   11.40
  -5   0   0    4.40   12.80
   5   0   0   -1.40    9.10
  -5   0   0   -1.60    6.20
   5   0   0    8.30    9.20
  -5   0  -1   -7.40    8.80
  -5   0  -1   -4.30    7.30
   5   0   1   -7.40    3.20
  -5   0  -1    0.10   12.50
   5   0   1   12.60   10.10
   5   0  -1    1.40   12.80
   5   0   1   -0.80   10.10
   5   0  -1    0.80    9.70
  -5   0   1    2.90    3.50
   5   0  -1    5.90   10.90
   5   0  -1    4.30    9.10
  -5   0   1    0.30   10.20
   5   0   1   -7.60    3.30
  -5   0  -1   14.50   16.70
   5   0  -1    2.60    8.20
  -5   0  -1   -1.60    9.40
   5   0  -1   -3.10    7.90
  -5   0   1   -0.40    3.10
  -5   0  -1    1.60   12.40
  -5   0  -1    2.80    9.80
  -5   0   1   -5.80    8.50
   5   0   1   11.00   10.10
  -5   0  -1   10.60    8.30
  -5   0   1   11.10   13.10
  -5   0   2   -7.80   14.40
  -5   0  -2   24.10   13.30
   5   0  -2   -2.80    8.80
   5   0  -2   -0.40   11.00
  -5   0   2   19.70   18.10
   5   0  -2   -3.40   12.30
   5   0   2  -10.90   11.10
  -5   0   2   -0.20   11.20
  -5   0  -2   -1.00    9.20
   5   0   2    9.00   16.30
   5   0  -2   -5.20    8.50
  -5   0  -2    5.10   10.70
   5   0  -2  -10.90   11.60
   5   0  -2   -2.90    9.90
  -5   0  -2   11.60   11.60
  -5   0  -2   -6.90    8.70
  -5   0   2  -20.10    9.00
  -5   0  -2  -14.40    8.00
   5   0  -2    8.20   12.40
  -5   0  -2    4.40   13.70
   5   0   2    1.90   11.20
  -5   0   2   -4.40   15.50
  -5   0  -2    0.00   12.40
  -5   0  -2   -2.20   14.30
   5   0   2    2.00   11.40
  -5   0  -3  -18.20   15.90
   5   0  -3   38.50   16.60
   5   0  -3   12.70   13.40
  -5   0  -3   30.50   11.90
  -5   0   3    0.40   13.60
  -5   0   3   22.90   22.00
  -5   0   3   35.10   13.50
  -5   0   3   34.80   24.10
   5   0   3    9.30   16.10
  -5   0  -3    3.50   14.70
   5   0  -3   26.00   14.80
  -5   0  -3    2.90   11.20
  -5   0   3    7.70   12.70
   5   0   3   -4.80   15.70
   5   0  -3   -4.80   10.20
   5   0   3   30.30   17.20
  -5   0   3   18.60   16.10
  -5   0   3  -10.20   10.70
  -5   0  -3   -0.20   11.00
   5   0   3   -6.30   15.10
  -5   0  -3   -8.50   10.50
  -5   0   3   10.90   21.60
   5   0  -3    8.90   14.70
   5   0  -3   -6.00   10.90
   5   0   3   12.50   16.40
   5   0   3   10.60   15.30
  -5   0   3   10.60   14.50
  -5   0  -3    3.60   11.90
   5   0  -3    5.90   12.30
   5   0  -3    4.40   11.80
  -5   0  -3    5.20   13.80
  -5   0  -3   -3.40   14.00
   5   0   3   -1.90   15.20
   5   0   3   -9.00   12.10
   5   0   4   29.40   22.10
  -5   0   4   10.90   12.70
  -5   0  -4    7.10   12.10
  -5   0   4    2.50   14.40
   5   0   4  -10.30   20.50
   5   0  -4   20.40   14.40
  -5   0  -4    3.20   21.60
  -5   0  -4   -8.90   12.30
   5   0  -4    4.10   15.30
   5   0   4   39.90   18.80
  -5   0   4   -4.40   17.30
   5   0  -4   37.30   24.80
  -5   0   4   -8.20   13.40
  -5   0  -4   17.70   19.90
   5   0   4    2.50   15.70
   5   0   4   18.50   17.70
  -5   0   4   -3.30   15.40
  -5   0   4    1.00   22.20
   5   0  -4   -2.80   14.40
   5   0   4    4.30   18.60
   5   0  -4  -13.40   10.10
   5   0  -4   -4.00   15.60
  -5   0  -4    2.40   11.70
  -5   0   4    8.40   23.20
  -5   0  -4    9.10   14.70
  -5   0  -4   22.90   13.30
  -5   0  -5   -0.70   16.50
   5   0  -5  -23.90   14.10
   5   0  -5   26.40   14.80
  -5   0   5   -5.30   17.10
  -5   0   5    4.90   20.90
   5   0   5  -30.90   31.30
  -5   0  -5   11.10   12.40
  -5   0  -5    5.10   12.70
   5   0   5   14.70   16.50
  -5   0  -5   15.20   16.60
  -5   0  -5   35.10   24.60
  -5   0  -5  -11.70   10.90
  -5   0   5   -5.30   13.50
   5   0  -5   -2.80   10.80
   5   0  -5  -13.60   14.50
  -5   0   5    4.90   26.40
   5   0  -5   -6.00   14.80
  -5   0   6   16.50   27.00
   5   0  -6  -18.60   19.00
   5   0   6   12.90   20.50
  -5   0   6    1.20    9.30
   5   0  -6   10.60   11.60
  -5   0   6  -22.40   23.90
  -5   0  -6   34.00   18.40
   5   0  -6  -25.10   12.80
  -5   0  -6  -21.90    9.70
  -5   0  -6   -1.90    8.80
  -5   0   6    4.60   16.30
  -5   0   6   -0.20   31.90
   6   0   0   37.80   17.20
  -6   0   0   94.69   21.50
   6   0   0   84.79   23.30
   6   0   0   84.49   21.30
   6   0   0   82.29   17.30
  -6   0   0   58.19   17.30
   6   0   0   99.79   22.10
   6   0   0   87.29   16.30
  -6   0   0  132.99   22.50
   6   0   0   96.59   17.60
   6   0   0   73.99   13.40
  -6   0   0   62.19   14.00
  -6   0   0   69.59   13.30
  -6   0   0  105.89   16.50
  -6   0   0  132.59   18.70
  -6   0   0   95.59   16.30
  -6   0  -1   16.20   19.70
  -6   0  -1   22.40   15.30
   6   0  -1   27.40   13.30
  -6   0   1   -0.20   12.60
   6   0   1   17.40   11.80
  -6   0  -1    8.10   13.20
  -6   0  -1   14.60   10.80
   6   0   1   28.70   20.30
  -6   0  -1   22.00   14.80
  -6   0  -1   13.30   12.20
  -6   0  -1   19.40   17.80
   6   0  -1   -8.20   25.70
   6   0   1   27.20   12.50
   6   0  -1   13.70   11.70
   6   0  -1   22.20   24.20
  -6   0   1   33.30   14.70
  -6   0  -1   22.10   14.00
  -6   0   1   22.10   17.10
   6   0  -1   17.30   13.40
   6   0   1   27.70   18.30
   6   0  -1   17.00   15.90
   6   0  -1   22.20   13.60
   6   0   1   21.50   13.90
  -6   0   1   16.10   15.00
  -6   0   1   27.70   16.80
  -6   0   1    6.40   12.70
  -6   0  -1   22.60   13.10
  -6   0  -1   17.00   17.50
  -6   0  -1   18.40   10.20
  -6   0  -1   28.20   14.90
   6   0  -1   10.60   10.60
   6   0  -1   18.40   11.70
   6   0  -1   48.80   19.50
   6   0  -1   -6.40   10.50
   6   0   1   39.20   15.60
  -6   0  -2   79.29   18.30
   6   0  -2  121.29   27.40
  -6   0  -2   91.99   17.50
   6   0   2   70.69   18.20
   6   0  -2   22.90   15.50
   6   0   2   64.89   19.80
   6   0  -2   95.09   20.20
   6   0  -2   60.79   18.10
  -6   0   2   68.79   19.20
  -6   0  -2   68.99   16.60
  -6   0  -2   54.29   21.80
  -6   0  -2   69.99   20.10
  -6   0  -2   67.69   24.60
   6   0   2   45.40   23.00
  -6   0   2   83.59   23.90
  -6   0   2   80.69   22.40
   6   0  -2   73.29   21.30
   6   0   2   83.79   19.30
   6   0  -2   27.40   14.20
  -6   0   2  102.39   19.10
   6   0   2   57.69   17.20
  -6   0   2   54.09   23.90
  -6   0  -2   36.70   14.80
  -6   0   2   64.49   16.90
  -6   0  -2   48.30   15.30
   6   0   2   37.10   22.50
   6   0   2   60.49   22.90
  -6   0   2   76.89   27.60
  -6   0   2   77.19   21.70
   6   0   2   73.59   25.10
   6   0  -2   64.19   15.50
  -6   0  -2   95.09   20.60
   6   0  -3   -4.10   12.90
  -6   0  -3   40.20   18.40
  -6   0   3   41.20   17.50
  -6   0  -3   22.60   16.80
  -6   0   3   23.00   15.80
   6   0   3    9.40   20.50
  -6   0  -3   40.90   41.30
   6   0  -3   35.40   15.20
   6   0   3    5.90   14.80
  -6   0   3   30.60   19.70
  -6   0   3   10.00   14.50
  -6   0   3   92.29   29.80
  -6   0   3    4.40   24.30
   6   0   3   29.30   21.40
  -6   0  -3   39.70   15.80
   6   0  -3   20.80   16.20
   6   0  -3   29.40   17.10
   6   0   3   41.00   23.00
   6   0  -3   28.10   16.10
  -6   0  -3   36.50   17.00
  -6   0   3  -13.30   23.60
  -6   0  -3   13.30   18.60
  -6   0   3   29.40   15.00
  -6   0   3   37.30   15.60
   6   0   3   69.89   35.90
   6   0   3   14.30   17.40
  -6   0  -3   42.70   17.10
   6   0   3   43.40   20.70
   6   0  -3   79.59   24.60
  -6   0  -4   89.39   21.60
  -6   0  -4  138.19   28.40
   6   0   4   98.09   22.60
   6   0   4  115.29   26.40
  -6   0   4  124.29   23.20
   6   0  -4  112.49   23.50
  -6   0  -4  139.79   22.70
   6   0  -4  111.99   23.00
   6   0  -4  126.09   21.50
  -6   0   4  100.69   23.00
  -6   0   4  113.09   21.90
  -6   0   4  133.49   32.70
  -6   0   4  107.89   25.00
   6   0   4   86.29   22.90
   6   0   4   75.29   23.00
  -6   0  -4  104.59   23.40
  -6   0  -4  114.69   25.10
  -6   0   4   98.69   21.90
  -6   0  -4  113.09   20.40
   6   0  -4   85.69   20.30
  -6   0  -4  107.89   18.90
   6   0   4  135.39   34.60
  -6   0  -5   15.10   13.10
   6   0  -5   -5.20   14.40
  -6   0   5    5.30   15.10
  -6   0  -5   21.00   12.70
  -6   0   5    5.50   13.50
   6   0  -5   38.00   15.90
  -6   0   5   17.50   12.50
  -6   0   5    1.60   25.00
   6   0  -5   11.90   14.20
  -6   0  -5    4.20   11.70
   6   0   5   23.00   17.70
  -6   0  -5   32.10   20.00
   6   0  -5   22.80   14.40
   6   0  -5  -19.30   13.60
  -6   0   5   -4.60   21.00
   6   0   5    2.90   14.20
  -6   0  -6   28.90   10.20
   6   0   6   20.60   17.10
  -6   0   6   16.70   10.40
   6   0  -6    9.90   11.20
  -6   0   6    0.20   29.60
  -6   0   6    5.40   23.40
  -6   0   6   17.20   12.80
  -6   0   6   19.20   15.40
  -6   0  -6    5.80    8.10
  -7   0   0   33.10   24.60
  -7   0   0  -23.60   33.60
   7   0   0  -14.60   13.90
  -7   0   0   11.20   13.70
   7   0   0    6.20   28.30
   7   0   0  -24.70   12.40
  -7   0   0    1.90   15.30
   7   0   0   28.70   25.90
  -7   0   0   -0.40   15.20
   7   0   0   84.69   28.80
  -7   0   0    8.80   16.70
   7   0   0  -13.80   13.50
   7   0   0   12.80   14.70
  -7   0   0    0.00   12.80
  -7   0   0    8.30   18.50
   7   0   0  -91.99   42.10
   7   0  -1  -12.20   13.70
  -7   0   1   14.20   19.50
   7   0   1   -9.50   13.10
  -7   0  -1    1.80    8.40
   7   0  -1    8.30   30.30
   7   0   1    0.00   17.90
   7   0   1   -5.10   20.40
  -7   0   1  -11.90   22.50
  -7   0  -1   -3.00   18.40
  -7   0   1   15.30   25.50
   7   0  -1   -1.60   25.70
   7   0  -1    4.10   15.50
   7   0  -1  -15.00   25.60
   7   0  -1   -5.00   13.30
   7   0  -1    6.70   14.90
   7   0   1   10.30   19.60
  -7   0  -1    1.10   18.10
  -7   0  -1   -0.80   15.50
   7   0  -1    4.20   12.40
  -7   0  -1   -0.50   15.10
  -7   0  -1   15.40   23.40
  -7   0   1    6.00   18.00
  -7   0   1   18.20   21.70
   7   0   1    2.40   14.40
  -7   0  -1   -9.20   21.80
  -7   0  -1  -12.40   14.40
  -7   0  -1  -32.00   15.40
  -7   0   1   11.20   19.00
  -7   0  -1   -2.20   14.10
  -7   0   1   -7.30   16.30
   7   0   2   -9.50   21.70
   7   0  -2   -9.50   14.50
  -7   0  -2  -14.50   17.40
   7   0   2    7.50   20.90
   7   0   2   -5.50   17.20
   7   0  -2    6.20   16.00
   7   0   2    2.60   18.40
   7   0  -2  -31.50   24.10
   7   0   2   15.80   16.10
  -7   0   2    6.80   19.00
   7   0  -2    5.90   14.30
  -7   0   2   -7.40   11.70
  -7   0  -2   12.70   14.60
  -7   0   2   23.90   16.10
   7   0  -2   -1.80   16.70
   7   0  -2   12.00   26.20
   7   0  -2   -8.40   13.70
  -7   0  -2   13.70   15.90
  -7   0  -2    1.30   19.00
  -7   0   2  -54.99   25.90
   7   0   2   15.40   15.60
  -7   0  -2  -13.00   19.80
  -7   0  -2   -9.20   14.40
  -7   0   2    6.80   23.90
  -7   0   2  -11.80   16.50
  -7   0  -2   10.80   16.80
  -7   0   2   -3.30   17.00
   7   0   2  -19.60   21.80
   7   0   3   35.50   24.40
   7   0   3    7.30   20.70
   7   0   3   11.90   17.00
  -7   0   3   18.90   23.10
  -7   0  -3    9.20   14.60
   7   0  -3    8.70   14.60
   7   0   3   21.20   23.10
  -7   0  -3   -6.90   16.40
  -7   0  -3   33.80   16.10
  -7   0  -3   -3.10   14.10
  -7   0   3   16.10   17.80
   7   0  -3   -4.20   17.50
   7   0  -3   64.69   22.50
  -7   0  -3  -21.40   19.30
  -7   0  -3   36.70   21.70
  -7   0   3   -1.10   13.50
   7   0  -3   -6.00   14.30
   7   0  -3   14.70   17.70
   7   0   3   22.20   16.80
  -7   0   3  -11.70   15.60
   7   0  -3    3.70   14.80
  -7   0  -3   27.60   20.70
   7   0   3   -0.90   17.00
   7   0   3   13.20   20.00
  -7   0   3   -1.90   11.70
  -7   0   3   30.90   17.50
   7   0  -4  -11.00   26.20
   7   0   4   33.90   18.60
   7   0   4    9.10   17.20
   7   0  -4   -8.90   14.80
   7   0  -4   -3.00   19.30
  -7   0  -4    5.20   16.70
  -7   0   4  -11.40   14.00
   7   0   4  -12.60   16.40
  -7   0   4   18.20   14.80
  -7   0  -4   20.80   18.70
  -7   0   4    0.50   20.30
  -7   0   4   10.20   13.20
   7   0   4  -15.20   18.70
  -7   0   4    8.90   13.60
   7   0  -4    6.60   14.80
   7   0  -4   37.20   21.30
  -7   0  -4   -3.60   12.80
   7   0  -4    8.30   15.90
  -7   0  -4   20.40   17.20
  -7   0  -4   10.80   13.50
  -7   0   4   -7.50   11.10
   7   0   5    5.50   15.50
   7   0  -5    0.70   13.50
   7   0  -5  -18.00   15.60
  -7   0  -5  -15.20   11.10
   7   0  -5   19.00   26.10
  -7   0   5   -2.50   21.20
  -7   0   5    1.00   12.50
  -7   0   5  -58.89   27.30
  -7   0   5   -1.40   12.00
  -7   0  -5    0.50   10.70
  -7   0  -5   17.40   13.20
  -7   0   5   -3.30    7.30
   8   0   0   27.00   17.00
   8   0   0   20.40   26.80
  -8   0   0   23.50   23.80
  -8   0   0    1.70   22.20
   8   0   0  -16.20   12.90
  -8   0   0   17.30   21.80
   8   0   0   36.00   28.10
   8   0   0    8.30   21.70
  -8   0   0   16.90   14.40
  -8   0   0   40.30   21.10
   8   0  -1  181.18   36.90
  -8   0  -1  110.59   20.80
   8   0   1   89.99   23.90
   8   0   1  142.59   37.10
  -8   0  -1  165.38   32.00
  -8   0   1   80.69   25.40
   8   0  -1  168.38   37.50
  -8   0  -1  156.08   32.10
  -8   0  -1   88.79   19.90
  -8   0  -1   84.59   25.60
  -8   0   1  144.29   32.80
   8   0  -1  127.29   31.80
  -8   0  -1  105.39   27.30
  -8   0   1  147.09   27.60
  -8   0   1  103.19   27.90
   8   0   1  132.69   34.40
   8   0   1  139.49   29.50
   8   0  -1   96.49   23.20
  -8   0   1  142.99   30.50
   8   0  -1  100.19   20.60
  -8   0   1   95.99   27.80
   8   0   1   79.39   21.70
   8   0  -1  101.29   23.10
   8   0  -1   88.09   20.80
  -8   0   2  351.76   47.20
  -8   0  -2  291.27   45.10
   8   0   2  386.06   48.40
  -8   0   2  235.28   36.50
  -8   0  -2  329.77   34.70
   8   0   2  408.56   66.49
  -8   0   2  346.67   41.70
  -8   0   2  306.87   43.00
   8   0   2  348.97   39.20
  -8   0   2  395.16   33.40
   8   0  -2  314.97   37.50
   8   0  -2  328.27   36.20
   8   0   2  375.36   39.10
  -8   0  -2  367.46   42.70
   8   0   2  351.86   65.59
   8   0  -2  281.47   77.59
   8   0  -2  387.36   36.40
  -8   0  -2  342.37   38.60
  -8   0  -2  339.37   36.40
  -8   0  -2  298.97   41.50
  -8   0  -2  370.86   37.70
   8   0  -2  343.37   36.30
  -8   0   2  344.37   50.39
   8   0   3 1191.78   89.09
   8   0  -3 1232.68   85.69
   8   0  -3 1264.57   90.89
   8   0   3 1139.29   84.89
  -8   0   3 1191.68   81.49
  -8   0  -3 1195.98   88.59
  -8   0  -3 1206.78   86.49
  -8   0   3 1220.48   86.99
  -8   0   3 1308.67   86.99
  -8   0  -3 1147.69   81.29
  -8   0   3 1229.78   89.39
  -8   0  -3 1290.27   91.29
   8   0   3 1149.58   92.49
   8   0  -3 1364.56   95.19
  -8   0  -3 1059.29   80.69
  -8   0   3 1093.09   80.89
   8   0   4  116.19   22.60
   8   0   4  164.58   26.30
   8   0  -4  188.68   25.60
  -8   0   4   89.59   31.90
  -8   0   4  148.29   19.30
   8   0   4  137.49   22.00
  -8   0  -4  112.19   18.90
   8   0  -4  202.68   24.40
  -8   0  -4  174.88   27.10
  -8   0   4  106.39   24.70
   8   0  -4  210.08   25.40
  -8   0  -4  175.28   24.00
  -8   0  -4  171.28   25.50
  -8   0  -4  195.28   27.60
   8   0  -4  197.78   26.50
  -8   0   4  162.58   21.80
  -9   0   0   28.70   24.90
  -9   0   0   65.39   24.70
   9   0   0  -10.50   15.00
  -9   0   0  -33.70   16.80
  -9   0   0    6.70   16.80
  -9   0   0   43.20   33.80
   9   0   0   35.30   27.10
   9   0   0   15.10   22.40
   9   0   0   18.60   23.90
   9   0   0   15.70   26.50
   9   0  -1   -2.00   17.80
   9   0  -1   -3.70   16.10
  -9   0  -1  -13.80    8.50
   9   0   1   -3.00   25.00
   9   0  -1   15.10   24.20
  -9   0  -1   11.20   19.70
  -9   0  -1  -15.90   12.90
  -9   0  -1   13.80   17.10
  -9   0   1   -8.20   20.40
  -9   0   1   11.00   20.80
   9   0   1   -7.50   17.20
   9   0  -1   -7.40   23.00
  -9   0   1   20.20   22.30
   9   0   1   21.80   18.40
   9   0  -1   54.59   28.70
   9   0  -1    1.60   12.70
  -9   0  -1  -25.70   20.90
  -9   0   1   -0.70   18.60
  -9   0  -1   20.70   25.30
   9   0   1   14.80   28.50
   9   0   1   -9.40   22.40
  -9   0   1   -6.00   23.20
  -9   0  -2   -5.70   11.00
  -9   0   2   85.49   26.70
   9   0   2    3.90   17.20
   9   0   2  -10.10   24.30
   9   0   2    3.00   27.80
   9   0  -2   22.20   17.30
   9   0  -2  -17.40   29.50
   9   0  -2   -6.00   14.10
  -9   0   2    5.20   15.10
  -9   0  -2    3.50   19.50
   9   0  -2    3.00   16.60
  -9   0   2  -10.00   19.60
   9   0  -2   -5.70   19.30
   9   0  -2    6.10   23.20
  -9   0  -2   -2.30   14.50
  -9   0  -2  -41.60   27.60
  -9   0   2   19.90   22.80
  -9   0  -2   -1.80   13.20
  -9   0  -2   10.90   21.80
   9   0   2  -36.30   13.40
  -9   0  -2   25.00   20.90
  -9   0   2   40.70   19.70
   9   0  -3    8.50   19.70
   9   0  -3    3.30   17.50
  -9   0  -3   27.70   17.00
  -9   0  -3   -0.30   13.00
  -9   0   3   57.29   25.70
  -9   0  -3   10.80   18.50
   9   0  -3   11.00   17.50
   9   0  -3  -37.00   21.30
  -9   0  -3    2.70   17.90
  -9   0   3    5.00   12.80
  -9   0  -3  -24.40   19.60
  -9   0   3   20.50   24.80
  -9   0  -3    8.80   17.40
   9   0   3   42.20   33.30
   9   0   3   33.80   27.30
   9   0  -3   -1.70   13.70
  10   0   0    8.30   24.70
 -10   0   0   83.79   24.50
 -10   0   0   45.60   25.00
  10   0   0   44.40   23.20
  10   0   0   11.40   24.20
 -10   0   0   56.49   27.40
 -10   0   0   66.89   21.00
 -10   0   0   28.20   33.00
  10   0   0   35.20   26.50
  10   0   0    7.80   31.20
 -10   0  -1   72.69   23.70
 -10   0   1   42.10   22.10
 -10   0  -1   37.10   22.60
  10   0   1   23.80   26.30
  10   0   1   40.90   17.80
  10   0   1   -8.10   22.90
  10   0  -1   29.50   27.10
  10   0  -1   66.79   24.50
 -10   0  -1   11.10   21.00
  10   0   1    5.10   18.70
 -10   0  -1   11.50   15.70
  10   0  -1   -7.40   22.90
 -10   0   1   37.80   23.50
 -10   0  -1    3.60   26.10
  10   0  -1   57.69   27.80
 -10   0   1   18.20   22.90
  10   0   2   84.99   29.00
  10   0  -2   56.89   22.70
  10   0   2   98.79   33.00
 -10   0  -2   18.60   21.90
 -10   0   2  109.49   27.10
 -10   0  -2   90.39   25.10
 -10   0   2   70.69   26.30
  10   0  -2   85.69   30.10
   0  -1   0    0.60    1.10
   0   1   0    0.80    1.30
   0  -1   0    5.60    1.60
   0   1   0    0.00    0.80
   0   1   0    0.60    0.90
   0   1   0    0.50    1.00
   0  -1  -1  568.44   36.00
   0   1  -1  609.34   35.90
   0   1   1  580.84   37.50
   0   1  -1  564.44   34.60
   0  -1   1  579.94   38.30
   0  -1   1  550.24   36.20
   0  -1   1  586.24   35.90
   0   1   1  553.44   37.10
   0   1  -1  597.34   35.60
   0   1  -1  607.94   34.60
   0  -1   2    1.00    6.50
   0  -1   2   -0.40    6.40
   0   1  -2   -5.30    3.60
   0  -1  -2   -7.40    4.50
   0   1   2    2.50    9.00
   0  -1   2    1.30    5.70
   0  -1   2    3.50   10.10
   0   1   2   -0.10    6.60
   0   1   2   -1.50    7.60
   0   1   2   -2.70    6.00
   0   1   3 1182.58   79.59
   0   1  -3 1241.98   76.39
   0  -1   3 1196.88   78.09
   0  -1  -3 1265.67   76.89
   0   1  -3 1281.77   73.59
   0  -1   3 1166.18   78.09
   0  -1  -3 1156.58   77.29
   0   1   3 1173.78   78.19
   0   1   3 1181.78   77.59
   0  -1  -3 1228.38   75.89
   0  -1   3 1280.97   83.79
   0  -1   3 1182.48   77.49
   0   1  -3 1246.68   75.69
   0   1  -3 1157.28   73.29
   0   1   3 1256.17   81.89
   0  -1  -4   -0.10   22.20
   0   1  -4   13.70   15.80
   0   1   4   -1.10    9.70
   0  -1  -4  -11.80    5.90
   0  -1   4   -5.70   10.30
   0   1  -4    0.60    7.70
   0   1   4  -11.30   10.70
   0  -1  -4   -5.80    6.30
   0   1  -4   -4.60    5.70
   0  -1  -4    0.80    8.20
   0  -1  -4   -1.90    8.30
   0   1  -4    0.10    7.70
   0  -1   4    4.80   15.70
   0  -1   4    5.70   10.60
   0   1  -4   11.00    6.10
   0   1   4    8.90    9.80
   0   1   4   10.00   14.80
   0  -1   4   -4.60   10.90
   0  -1   4    5.60    9.50
   0   1  -4    0.70    6.40
   0   1   4    0.20   12.20
   0  -1  -4  -18.60    9.10
   0  -1   4   11.10   10.60
   0  -1   5   64.09   19.30
   0   1  -5   59.59   27.20
   0   1   5   36.10   19.50
   0   1   5   56.19   23.70
   0   1   5   44.80   21.00
   0   1  -5   42.60    9.10
   0   1   5   34.10   23.60
   0   1   5   70.49   18.30
   0  -1   5   42.60   18.20
   0  -1   5   64.79   24.50
   0  -1   5   16.30   20.20
   0   1   5   59.69   19.00
   0   1   5   40.70   18.30
   0   1   5   48.60   23.40
   0  -1   5  -33.60   25.50
   0  -1   5   34.40   15.20
   0  -1   5   61.59   19.60
   0  -1   6   12.30   14.80
   0   1   6   27.70   16.50
   0   1   6   -9.00   16.10
   0  -1   6   16.20   15.10
   0  -1   6  -69.59   41.10
   0  -1   6    4.10   17.20
   0   1   6  -12.60   13.50
   0   1   6    1.60   14.40
   0   1   6    4.10   16.40
   0  -1   6  -48.30   22.70
   0  -1   6    5.00   11.50
   0   1   7    0.90   12.90
   0   1   7   -1.50   11.90
   0  -1   7    6.50   15.00
   0  -1   7    4.70   11.20
   1   1   0  169.38   12.10
  -1  -1   0  166.98   12.10
   1   1   0  170.48   11.30
   1  -1   0  164.98   12.00
  -1  -1   0  169.58   11.70
  -1   1   0  162.38   12.50
   1   1   0  174.28   11.90
  -1  -1   0  173.68   11.70
  -1  -1   0  169.98   11.50
  -1  -1   0  177.08   11.90
   1  -1   0  176.28   13.00
   1   1   0  166.68   11.50
   1   1   0  165.18   12.40
  -1   1   0  174.48   12.90
   1   1   0  161.88   11.60
  -1   1   0  149.79   12.20
  -1  -1   0  165.28   12.30
  -1  -1   0  172.48   12.80
   1  -1   0  168.98   12.90
   1   1  -1 4216.68  244.58
  -1   1   1 4546.45  246.28
   1   1  -1 4330.47  245.78
   1   1  -1 4217.98  244.78
   1  -1   1 4130.49  246.98
  -1  -1  -1 4137.69  244.08
   1   1  -1 4256.87  245.38
   1  -1   1 4090.59  246.48
   1   1  -1 4142.49  244.78
   1  -1   1 3714.63  247.18
  -1   1   1 4032.90  246.08
   1  -1   1 3963.70  245.58
  -1  -1  -1 3986.00  243.88
  -1  -1  -1 4257.67  245.48
  -1  -1  -1 4129.59  245.98
   1   1  -1 4313.97  244.98
   1   1  -1 4202.28  245.38
  -1   1  -1 4394.36  245.28
   1   1   1 4382.86  246.48
  -1   1  -1 3855.21  244.78
  -1  -1   1 3985.10  245.78
   1   1   1 4314.27  247.08
   1   1   1 4010.10  246.18
  -1  -1   1 3995.00  247.28
   1  -1  -1 4128.99  245.88
   1   1   1 3857.91  246.28
   1  -1  -1 4519.35  245.28
  -1  -1   1 3732.13  244.78
   1  -1  -1 3993.00  243.48
  -1   1  -1 4146.39  246.88
   1  -1  -1 3894.91  243.48
  -1  -1  -2  366.36   23.10
   1   1  -2  363.66   26.10
  -1   1   2  382.86   28.10
   1  -1   2  352.96   27.10
   1  -1   2  361.26   26.90
  -1  -1  -2  338.77   26.50
   1   1  -2  350.26   23.60
   1   1  -2  362.46   23.10
   1   1  -2  354.76   23.80
  -1  -1  -2  368.86   22.70
   1   1  -2  321.37   24.50
  -1   1   2  361.66   29.00
   1   1  -2  371.36   25.40
   1  -1   2  362.16   29.50
  -1   1   2  338.07   24.70
  -1   1   2  348.77   27.30
  -1  -1  -2  337.07   27.00
  -1  -1  -2  349.77   22.60
   1  -1   2  318.87   23.60
   1  -1   2  318.17   26.70
   1  -1  -2  365.86   22.30
   1   1   2  399.06   28.80
  -1   1  -2  370.56   22.50
  -1  -1   2  335.67   26.30
  -1  -1   2  333.67   24.60
  -1  -1   2  358.86   30.40
  -1   1  -2  340.47   29.60
  -1  -1   2  414.36   26.60
  -1   1  -2  326.37   23.10
   1  -1  -2  319.27   25.60
   1   1   2  333.57   26.40
  -1   1  -2  351.76   24.30
  -1   1  -2  355.36   22.20
   1  -1  -2  350.86   22.10
   1   1   2  381.96   29.20
   1   1   2  319.77   24.80
   1  -1  -2  373.56   26.50
   1   1  -3  568.94   40.50
   1   1  -3  597.24   39.40
  -1  -1  -3  547.05   35.40
  -1  -1  -3  552.44   40.90
   1  -1   3  522.75   37.60
  -1  -1  -3  549.74   43.00
   1   1  -3  539.05   36.60
   1  -1   3  608.44   46.60
   1   1  -3  604.24   37.80
  -1   1   3  556.54   41.90
  -1  -1  -3  580.54   36.60
  -1   1   3  616.04   43.00
  -1   1   3  591.74   44.90
   1   1  -3  530.95   37.40
   1   1  -3  446.46   44.00
  -1   1   3  566.04   38.30
  -1  -1  -3  555.74   35.90
   1  -1   3  518.85   41.30
   1  -1   3  554.44   41.90
  -1  -1  -3  627.54   37.10
   1   1   3  546.85   41.20
   1  -1  -3  581.74   40.90
   1  -1  -3  550.94   37.40
   1  -1  -3  571.04   39.40
  -1   1  -3  564.84   35.50
  -1  -1   3  554.34   40.70
  -1   1  -3  566.74   46.20
  -1   1  -3  605.14   37.80
  -1  -1   3  557.14   41.00
   1  -1  -3  574.14   35.50
  -1  -1   3  588.74   47.40
   1  -1  -3  513.45   39.20
   1   1   3  599.84   44.80
   1  -1  -3  570.44   35.00
   1   1   3  526.05   43.30
  -1   1  -3  557.94   36.60
   1   1   3  519.85   38.90
   1  -1   4  281.17   34.80
  -1  -1  -4  249.88   25.50
   1  -1   4  240.08   26.70
  -1   1   4  244.68   30.90
   1   1  -4  235.68   19.40
  -1  -1  -4  226.28   18.40
  -1  -1  -4  251.97   18.10
  -1   1   4  203.38   21.30
   1  -1   4  229.38   29.00
  -1  -1  -4  225.88   23.60
   1  -1   4  258.47   27.30
   1   1  -4  220.78   21.80
  -1   1   4  267.57   35.30
  -1   1   4  218.88   25.40
   1   1  -4  221.18   22.00
   1   1  -4  251.77   24.80
   1   1  -4  233.68   23.30
  -1   1   4  237.28   26.20
  -1   1   4  309.07   29.00
  -1   1   4  254.97   26.50
  -1   1   4  223.58   30.20
   1  -1   4  265.07   27.30
  -1   1   4  228.88   26.40
   1   1   4  218.08   22.20
   1  -1  -4  238.78   23.30
  -1   1  -4  246.18   17.50
   1  -1  -4  220.48   18.20
   1   1   4  243.88   29.80
   1  -1  -4  237.98   20.60
   1   1   4  230.68   25.10
  -1  -1   4  217.78   26.90
  -1  -1   4  239.78   33.00
   1   1   4  270.07   31.40
  -1  -1   4  289.57   27.90
  -1  -1   4  190.18   30.30
   1  -1  -4  255.77   20.20
  -1   1  -4  223.68   32.60
  -1   1  -4  220.48   26.00
   1  -1  -4  199.58   21.70
  -1  -1   4  276.27   29.20
   1  -1  -4  238.18   17.50
   1   1   4  210.08   28.60
  -1  -1   4  239.58   22.30
   1  -1  -4  251.07   25.50
  -1   1  -4  255.87   20.90
  -1  -1  -5   11.60    5.60
  -1   1   5   -3.70   27.80
   1  -1   5    9.50   23.30
   1  -1   5   24.60   16.00
   1   1  -5   46.60   27.00
  -1   1   5   18.10   16.90
  -1   1   5    9.10   15.00
   1  -1   5    9.80   15.50
  -1   1   5   24.80   21.20
  -1   1   5    4.20   16.70
  -1  -1  -5   -0.60   13.80
   1  -1   5   12.80   20.10
   1  -1   5    7.80   16.30
   1  -1   5   33.40   18.00
  -1   1   5    5.60   14.10
   1   1  -5   11.10    8.50
   1  -1   5  -16.10   14.00
  -1   1   5    9.40   15.60
  -1  -1   5    7.20   15.70
   1   1   5   19.00   14.10
   1   1   5    3.10   13.60
  -1  -1   5  -29.80   14.20
  -1   1  -5  -18.20   23.40
   1   1   5   22.30   19.50
  -1   1  -5    7.80    7.20
   1   1   5   20.40   21.10
   1   1   5  -32.50   18.30
   1   1   5    6.30   14.50
  -1  -1   5    6.20   16.10
   1  -1  -5  -42.50   23.20
   1   1   5   -9.60   13.60
  -1  -1   5    7.50   21.60
   1   1   5    5.90   17.20
  -1  -1   5  -22.70   20.20
  -1  -1   5    7.10   15.90
  -1   1  -5   15.50    7.70
  -1  -1   5   -4.50   14.30
  -1   1  -5    1.20   12.80
   1  -1   6   37.60   16.30
  -1   1   6   -5.20   21.10
  -1   1   6   -4.40   12.20
  -1   1   6   29.40   17.00
   1  -1   6  -45.80   20.70
   1  -1   6   26.80   17.00
  -1   1   6    1.40   16.30
   1  -1   6  -68.79   37.90
   1  -1   6   42.90   16.90
  -1   1   6   11.90   17.20
  -1   1   6   16.10   15.70
   1   1   6   59.99   19.70
  -1  -1   6  -85.39   47.10
   1   1   6   -1.40   26.40
  -1  -1   6    5.60   16.00
   1   1   6  -10.80    9.60
   1   1   6  -30.90   12.60
   1   1   6   17.50   14.90
  -1  -1   6   23.20   16.70
  -1  -1   6  -11.20   16.30
  -1  -1   6   26.60   16.60
  -1   1   7    2.70   12.90
  -1   1   7   -7.90   12.60
   1  -1   7   -4.60   14.10
   1  -1   7  -29.30   12.80
  -1   1   7   13.20   15.10
  -1  -1   7   -1.60   17.40
  -1  -1   7    1.80   12.00
   1   1   7    4.20   14.80
  -1  -1   7  -18.70   11.60
   1   1   7   -0.60   10.20
  -2   1   0  337.37   23.40
   2   1   0  347.77   23.10
  -2  -1   0  362.96   25.80
  -2  -1   0  363.66   24.00
  -2  -1   0  331.67   23.50
  -2   1   0  387.76   26.50
   2   1   0  336.67   25.50
   2  -1   0  353.76   26.00
   2   1   0  334.97   23.90
   2   1   0  347.07   23.10
  -2  -1   0  374.96   23.70
  -2   1   0  352.36   25.00
   2  -1   0  345.67   25.50
   2  -1   0  354.46   23.70
  -2   1   0  322.57   23.30
   2   1   0  350.86   23.40
   2  -1   1 2333.87  148.59
   2   1  -1 2464.85  148.99
   2  -1   1 2338.37  149.69
   2  -1   1 2669.53  146.29
   2   1  -1 2500.15  147.69
   2   1  -1 2556.94  147.89
   2   1  -1 2478.15  149.59
   2  -1   1 2650.73  146.19
  -2  -1  -1 2415.16  149.79
   2   1  -1 2454.35  148.89
  -2   1   1 2363.06  149.88
  -2  -1  -1 2455.95  146.89
  -2  -1  -1 2490.35  149.29
  -2  -1  -1 2434.86  148.99
   2   1  -1 2384.46  148.89
   2  -1   1 2629.24  150.28
   2  -1   1 2484.25  150.88
   2  -1  -1 2639.34  150.08
   2  -1  -1 2626.24  150.18
  -2  -1   1 2328.97  149.49
  -2  -1   1 2565.94  149.59
  -2  -1   1 2247.38  147.89
  -2   1  -1 2658.03  150.88
   2  -1  -1 2523.05  149.09
  -2  -1   1 2214.68  147.69
  -2  -1   1 2520.35  149.99
   2   1   1 2406.06  149.59
  -2   1  -1 2394.16  149.19
   2  -1   2  509.25   33.40
   2  -1   2  416.96   33.40
   2  -1   2  418.26   33.60
  -2  -1  -2  472.05   30.60
  -2  -1  -2  441.16   33.20
   2   1  -2  444.36   32.10
  -2   1   2  418.96   33.30
  -2   1   2  457.95   35.80
  -2  -1  -2  444.86   30.60
   2  -1   2  476.25   35.30
   2   1  -2  447.76   30.50
  -2  -1  -2  450.65   32.80
  -2  -1  -2  407.96   30.40
   2   1  -2  440.86   30.80
   2   1  -2  396.96   28.40
   2   1  -2  432.36   29.80
   2   1  -2  462.85   33.20
   2   1  -2  350.96   28.40
   2  -1  -2  446.16   32.10
   2   1   2  422.06   32.80
  -2   1  -2  413.06   28.20
   2   1   2  373.06   29.20
  -2  -1   2  403.46   36.70
  -2  -1   2  384.96   31.00
   2   1   2  363.36   34.60
   2  -1  -2  413.26   30.00
   2  -1  -2  447.26   33.40
  -2   1  -2  463.45   31.70
   2  -1  -2  454.75   30.50
  -2   1  -2  460.75   35.70
  -2  -1   2  452.25   33.20
   2   1   2  529.35   35.70
   2  -1   3  228.68   27.40
   2   1  -3  198.58   20.10
   2  -1   3  182.78   22.60
   2   1  -3  198.58   21.60
  -2  -1  -3  183.28   22.10
   2   1  -3  173.08   14.70
  -2   1   3  184.88   22.40
   2  -1   3  184.88   23.20
  -2   1   3  197.88   25.80
  -2  -1  -3  201.88   17.80
   2   1  -3  150.08   18.90
   2   1  -3  204.58   17.60
  -2  -1  -3  186.68   22.00
   2   1  -3  192.08   15.70
  -2  -1  -3  152.88   16.90
   2   1  -3  152.48   15.60
  -2  -1  -3  206.48   14.00
   2   1   3  151.88   15.70
  -2  -1   3  176.08   15.40
  -2  -1   3  171.98   26.50
  -2   1  -3  191.88   25.30
   2   1   3  181.28   21.50
   2   1   3  217.78   25.80
   2  -1  -3  190.88   18.90
  -2   1  -3  163.08   23.30
   2  -1  -3  197.28   16.80
  -2   1  -3  195.98   14.80
   2  -1  -3  198.08   19.80
  -2   1  -3  179.48   22.70
  -2  -1   3  220.08   22.40
   2   1   3  248.18   26.30
   2  -1  -3  188.38   21.90
   2  -1  -3  180.88   15.80
   2  -1  -3  167.48   16.90
   2   1  -4   54.29    9.30
   2   1  -4   87.99   18.70
  -2  -1  -4   62.69   11.80
  -2  -1  -4   66.79   14.60
   2  -1   4   76.49   18.70
   2  -1   4   46.40   19.50
  -2   1   4   64.99   16.40
   2  -1   4   70.29   16.90
  -2   1   4   96.49   19.30
   2  -1   4   64.69   19.30
  -2   1   4   89.79   20.20
  -2   1   4   65.09   20.30
  -2   1   4   73.39   16.40
  -2   1   4   94.89   21.90
  -2  -1  -4   70.79    9.90
   2   1  -4   63.49   11.70
   2  -1   4   86.29   21.40
  -2  -1  -4   73.99   17.20
  -2   1   4  138.49   27.70
  -2  -1  -4   54.79   13.80
   2   1  -4   72.09   15.10
  -2  -1   4   75.29   19.60
  -2  -1   4   65.49   22.10
  -2   1  -4   44.90   12.30
   2   1   4   98.19   17.20
  -2   1  -4   73.29    9.50
   2  -1  -4   66.29   11.10
   2   1   4   46.50   18.10
  -2  -1   4   88.59   24.00
   2  -1  -4   62.09   12.50
  -2  -1   4   83.79   19.90
   2  -1  -4   60.49   13.40
   2  -1  -4   54.09   15.90
   2   1   4  111.29   31.30
   2  -1  -4   62.29    8.80
  -2  -1   4   82.89   19.60
  -2  -1   4  109.39   22.20
  -2   1  -4   69.09   13.00
  -2  -1   4   97.79   19.10
   2   1   4   73.49   18.70
  -2   1  -4   69.39   16.90
  -2   1  -4   56.79   18.20
   2   1   4   81.29   19.10
   2   1   4   -1.30   26.80
   2  -1   5  -21.60   19.10
  -2   1   5   -1.30   21.20
  -2   1   5    3.40   20.60
   2  -1   5   10.70   20.50
  -2   1   5    8.70   13.90
   2  -1   5    5.70   15.80
   2  -1   5  -27.90   17.20
   2   1  -5   -1.60    9.70
  -2   1   5  -10.40   21.60
   2  -1   5   -1.80   14.60
  -2  -1  -5    7.00    7.40
   2   1  -5   -3.30    8.70
  -2   1   5   -0.20   16.30
  -2  -1  -5   12.20   13.30
  -2  -1  -5    2.70    8.50
  -2   1   5    1.00   15.20
  -2  -1   5   11.80   19.90
   2  -1  -5  -38.70   14.50
  -2   1  -5    1.90    8.00
  -2  -1   5   -6.90   21.40
   2   1   5  -24.80   19.80
   2  -1  -5   -2.80    8.20
  -2  -1   5  -16.10   13.30
   2   1   5   28.70   14.20
  -2  -1   5   13.30   22.50
  -2   1  -5    5.60    9.60
  -2  -1   5  -15.70   14.40
  -2  -1   5    8.50   15.70
   2  -1  -5   -8.90    7.50
  -2  -1   5    7.10   26.10
   2   1   5   10.80   20.30
   2   1   5   26.30   16.90
  -2   1   6  121.59   23.80
   2  -1   6   68.89   20.60
   2  -1   6  105.69   27.20
  -2   1   6  115.79   28.50
  -2   1   6   88.69   27.00
   2  -1   6   95.79   22.20
  -2   1   6   98.59   21.30
   2   1  -6   92.89   14.50
  -2  -1  -6   80.99   17.40
  -2   1   6   80.09   21.90
  -2  -1   6   65.39   19.60
   2   1   6  163.78   28.40
  -2  -1   6  100.79   24.90
   2   1   6  105.79   23.60
  -2   1  -6   81.09   14.20
   2   1   6   61.49   16.30
  -2  -1   6   91.79   23.10
  -2  -1   6   71.29   27.00
   2  -1   7   32.50   13.80
  -2   1   7   15.50   13.30
  -2   1   7    5.20   16.50
  -2   1   7   26.50   12.90
   2  -1   7   26.50   17.10
  -2  -1   7   27.80   14.30
   2   1   7   40.00   18.00
  -2  -1   7   23.70   13.90
  -2  -1   7   11.50   15.90
  -3   1   0 5885.91  356.46
   3  -1   0 5732.53  355.96
   3  -1   0 6095.49  359.66
  -3  -1   0 6093.99  358.36
   3  -1   0 6084.79  357.06
  -3   1   0 6318.67  357.06
  -3  -1   0 6027.50  357.96
   3   1   0 5885.91  358.96
   3   1   0 5916.01  356.16
  -3   1   0 5972.80  358.26
   3   1   0 5972.60  358.06
   3   1   0 6117.69  356.26
   3   1   0 6014.60  357.26
  -3  -1   0 5952.10  356.66
  -3   1   0 5805.02  356.06
  -3   1   0 6289.77  359.16
   3  -1   0 5997.50  358.26
   3  -1   0 6129.39  358.26
  -3  -1   0 5941.01  358.36
   3   1   0 5885.51  356.16
  -3  -1   0 5913.21  356.26
   3  -1   0 5987.60  356.86
  -3  -1   0 6066.49  357.16
  -3   1   0 5914.51  356.76
   3   1   0 5806.72  356.66
   3  -1   1 2266.27  130.69
   3  -1   1 2274.37  130.99
  -3   1   1 2098.09  130.89
   3   1  -1 2158.88  133.69
  -3   1   1 2230.78  131.19
  -3  -1  -1 2146.29  134.59
  -3  -1  -1 2138.09  132.29
   3  -1   1 2118.79  134.09
  -3  -1  -1 2181.98  134.29
  -3  -1  -1 2183.38  135.09
   3  -1   1 2273.77  134.69
   3   1  -1 2163.28  134.49
   3   1  -1 2220.88  134.59
   3   1  -1 2143.59  132.39
   3   1  -1 2154.88  134.69
  -3  -1  -1 2216.08  134.79
   3   1  -1 2019.50  131.99
  -3   1   1 2191.28  134.09
   3  -1   1 2081.09  134.09
  -3   1   1 2093.09  134.59
  -3   1  -1 2187.48  134.39
   3   1   1 2286.27  134.39
   3   1   1 2392.26  131.89
  -3   1  -1 2109.99  132.29
  -3   1  -1 2227.68  135.09
   3  -1  -1 2196.68  135.49
  -3  -1   1 2255.77  132.59
   3   1   1 2130.79  134.09
   3  -1  -1 2291.57  134.79
  -3  -1   1 2197.18  132.19
  -3  -1   1 2370.76  134.99
   3  -1  -1 2199.38  134.89
  -3  -1   1 2224.08  134.49
   3   1   1 2123.19  133.79
  -3   1  -1 2253.47  135.89
   3   1   1 2228.88  131.29
  -3  -1   1 2003.20  133.69
  -3  -1  -2   21.30   11.00
   3   1  -2   33.80    8.90
   3   1  -2   21.20    9.80
  -3   1   2   27.00   14.50
   3   1  -2   23.70   11.70
   3   1  -2   34.30   10.40
  -3   1   2   19.40   11.10
  -3  -1  -2   33.80   10.80
   3  -1   2   36.30   11.90
   3   1  -2   37.20   10.90
  -3  -1  -2   26.10    8.10
   3  -1   2   31.50   13.60
   3   1  -2   28.60    4.80
  -3  -1  -2   30.00   11.60
  -3   1   2   33.20   14.20
   3   1   2   22.30    6.80
   3  -1  -2   27.20   10.70
   3   1   2   18.20   11.10
   3   1   2   30.80   13.40
  -3  -1   2   30.90   19.40
  -3   1  -2   22.40   12.40
  -3   1  -2   39.00   12.00
   3  -1  -2   30.90   12.00
  -3  -1   2   38.80   14.10
   3  -1  -2   41.70    8.50
  -3   1  -2   27.60   11.70
   3   1   2   23.20   15.00
  -3  -1   2   20.30   10.20
  -3   1  -2   20.80   11.50
   3  -1  -2   46.60   12.50
  -3   1  -2   23.40    7.50
   3   1  -3  106.09   18.30
  -3  -1  -3  106.49   18.80
   3   1  -3  112.29   13.70
   3   1  -3  117.09   14.20
   3  -1   3   65.59   14.50
  -3  -1  -3   70.99   14.80
  -3   1   3  107.09   21.00
  -3  -1  -3   91.39   17.20
   3  -1   3   94.09   18.10
   3   1  -3  104.39   15.80
   3  -1   3  141.59   22.40
  -3  -1  -3  115.69   17.30
  -3  -1  -3  109.39   12.80
   3   1  -3   77.99   14.50
   3  -1   3   81.69   17.90
  -3   1  -3  103.99   15.60
   3  -1  -3  107.99   16.40
   3   1   3  118.89   30.60
   3  -1  -3  105.29   16.20
   3   1   3   82.59   16.10
   3  -1  -3  130.79   13.00
   3  -1  -3  142.89   21.00
  -3   1  -3  115.19   18.80
  -3   1  -3  100.99   19.40
  -3   1  -3  102.09   12.90
   3   1   3   84.79   14.60
   3   1   3   71.39   18.60
  -3   1  -3   90.19   13.10
  -3  -1   3   96.49   22.90
   3  -1  -3  111.69   15.50
  -3  -1  -4  278.47   25.90
  -3  -1  -4  217.08   34.70
   3   1  -4  265.27   25.80
  -3   1   4  219.88   37.80
   3   1  -4  289.27   24.10
   3   1  -4  274.57   29.90
  -3   1   4  213.28   30.30
   3  -1   4  194.78   26.80
   3   1  -4  275.47   23.40
  -3  -1  -4  286.67   31.40
  -3  -1  -4  291.77   23.70
  -3   1   4  283.57   30.00
  -3   1   4  252.77   37.20
  -3   1   4  299.47   33.30
  -3  -1  -4  280.07   22.00
  -3   1   4  225.18   28.90
   3  -1   4  267.47   32.10
   3  -1   4  243.78   31.90
   3  -1   4  273.27   32.80
  -3  -1   4  236.68   38.90
   3   1   4  252.47   36.80
   3  -1  -4  271.67   22.40
   3  -1  -4  241.58   28.10
  -3  -1   4  216.88   36.80
  -3  -1   4  265.27   37.40
  -3  -1   4  295.27   32.20
  -3   1  -4  243.28   34.60
  -3   1  -4  229.48   23.90
  -3   1  -4  259.77   33.50
  -3  -1   4  293.17   30.50
   3  -1  -4  249.38   24.70
   3   1   4  266.57   32.50
  -3   1  -4  269.47   25.90
  -3  -1   4  245.38   30.30
  -3   1  -4  271.87   28.00
  -3  -1   4  256.27   32.40
   3   1   4  277.37   30.80
  -3   1  -4  289.97   23.90
   3  -1  -4  151.18   39.70
   3   1   4  254.07   35.30
  -3   1   5  126.99   48.00
  -3   1   5  176.18   31.70
   3   1  -5   96.49   22.00
  -3   1   5  137.79   26.20
   3  -1   5  193.68   33.20
  -3  -1  -5  117.89   23.80
   3  -1   5  112.79   24.80
  -3  -1  -5  141.89   24.90
   3  -1   5   85.49   22.20
   3   1  -5  140.29   19.20
  -3   1   5  145.09   27.10
  -3   1   5  156.98   33.20
  -3   1   5  108.69   30.30
  -3  -1  -5  115.49   15.70
  -3  -1  -5  177.28   24.30
  -3   1   5  132.99   23.80
  -3  -1   5  139.09   29.50
  -3  -1   5   80.79   28.80
  -3   1  -5  137.19   17.10
  -3   1  -5   77.29   21.10
   3  -1  -5  117.99   26.40
  -3  -1   5  122.69   24.20
   3  -1  -5   64.99   23.90
   3   1   5  144.89   27.30
  -3  -1   5  146.09   28.60
  -3   1  -5  115.89   27.30
  -3  -1   5  106.69   29.40
   3   1   5  100.79   24.90
   3  -1   6   50.59   17.50
   3  -1   6   42.70   19.40
  -3   1   6   49.90   17.70
  -3   1   6   42.60   17.00
  -3   1   6   40.40   19.60
  -3   1   6   49.40   25.20
   3  -1   6   73.49   20.50
  -3   1   6   62.79   26.60
   3   1   6   39.70   20.40
  -3  -1   6   50.19   26.30
  -3   1  -6    0.10   13.20
  -3  -1   6   45.90   20.80
  -3  -1   6   42.10   22.80
  -3   1  -6   37.40   14.70
  -3  -1   6   45.20   17.60
  -3  -1   6   42.40   17.20
   3   1   6   44.80   19.10
  -3   1   7   73.79   22.50
  -3   1   7   54.59   16.50
  -3   1   7   34.70   18.00
  -3   1   7   39.50   15.50
  -3   1   7   51.89   17.50
   3  -1   7   58.99   22.10
  -3  -1   7   57.19   18.60
  -3  -1   7   70.59   25.00
   3   1   7   66.69   23.50
  -3  -1   7   28.10   20.50
  -3  -1   7   86.79   19.60
  -4   1   0    9.60    9.70
   4   1   0    4.60    7.10
  -4  -1   0    5.00    7.00
   4  -1   0    4.40    6.20
   4   1   0    1.40    8.20
   4   1   0    6.10    6.90
   4  -1   0    4.90    8.90
   4  -1   0    6.50   15.00
  -4  -1   0   10.40   10.60
  -4   1   0    3.40    6.30
   4   1   0    2.10   10.60
  -4   1   0    2.70    7.20
   4   1   0    2.70    7.80
  -4  -1   0    4.30    7.90
  -4   1   0    6.20   12.30
   4  -1   0   -5.50    7.60
  -4   1   0   20.60   13.60
  -4  -1   0    7.00    8.10
   4  -1   0   -2.40    6.80
   4  -1   0    5.90   10.70
  -4  -1  -1 1051.99   69.29
   4  -1   1 1052.49   74.39
  -4  -1  -1  982.60   68.59
  -4   1   1 1059.69   63.99
   4   1  -1 1013.70   68.09
  -4  -1  -1  972.00   67.99
  -4   1   1 1006.40   63.39
   4   1  -1 1076.89   69.19
   4  -1   1 1078.29   63.79
   4   1  -1 1021.50   66.99
   4   1  -1  983.70   65.59
  -4  -1  -1  950.60   70.69
   4  -1   1 1028.70   67.29
   4   1  -1 1006.50   69.29
  -4  -1  -1 1011.20   67.19
   4   1  -1  994.70   72.49
   4  -1   1 1070.09   63.29
   4  -1   1 1051.79   67.99
  -4   1   1  987.40   67.79
  -4   1   1 1047.50   68.59
  -4  -1  -1  974.10   65.59
   4  -1   1  929.01   66.49
   4   1   1 1103.39   63.99
   4  -1  -1 1034.20   69.19
  -4   1  -1 1004.20   65.69
   4  -1  -1 1013.90   68.19
   4  -1  -1  950.90   65.29
   4  -1  -1 1049.00   69.09
   4   1   1 1010.70   69.99
  -4  -1   1  977.70   65.09
   4  -1  -1 1044.60   67.09
  -4   1  -1 1047.10   70.29
  -4  -1   1 1124.79   68.99
  -4   1  -1  984.00   65.89
   4  -1  -1 1040.10   70.29
  -4   1  -1  993.60   68.29
  -4  -1   1  997.20   64.69
   4   1   1 1074.19   64.49
   4   1   1 1026.50   66.99
  -4   1  -1 1068.59   69.79
  -4  -1  -2  619.44   42.00
   4   1  -2  651.23   43.00
   4  -1   2  591.44   46.00
   4  -1   2  500.55   47.80
   4   1  -2  656.13   45.40
   4   1  -2  597.14   46.40
  -4  -1  -2  602.94   46.20
  -4  -1  -2  616.54   47.30
  -4   1   2  562.34   48.60
  -4   1   2  645.94   50.29
  -4  -1  -2  641.04   46.70
  -4  -1  -2  594.64   42.40
   4  -1   2  620.14   46.10
  -4  -1  -2  642.84   46.20
  -4  -1  -2  654.53   46.10
   4   1  -2  637.54   45.50
  -4   1   2  593.94   46.90
   4   1  -2  610.54   42.70
   4  -1   2  623.34   45.40
  -4   1   2  674.63   47.80
   4   1  -2  644.24   46.20
  -4  -1   2  568.64   45.30
  -4  -1   2  661.13   48.10
  -4   1  -2  612.44   42.10
   4   1   2  654.43   46.60
   4  -1  -2  630.04   42.50
  -4   1  -2  573.84   52.99
   4  -1  -2  664.33   46.10
   4   1   2  586.14   46.00
  -4   1  -2  649.24   47.40
   4   1   2  540.15   44.20
   4  -1  -2  618.34   46.50
   4  -1  -2  639.04   45.50
   4   1   2  640.94   51.19
   4  -1  -2  627.14   47.10
  -4   1  -2  567.54   46.60
  -4   1  -2  595.84   42.50
  -4   1  -2  623.84   44.80
  -4  -1   2  570.44   51.79
  -4  -1  -3   82.89   17.20
   4  -1   3   83.19   19.70
   4  -1   3   73.89   17.90
  -4  -1  -3   73.49   18.40
   4   1  -3   69.39   13.70
  -4   1   3   90.09   19.70
  -4   1   3   65.09   23.20
   4   1  -3   73.59   21.40
  -4  -1  -3   91.79   17.70
   4   1  -3   80.19   15.60
  -4   1   3   82.79   21.80
  -4  -1  -3   74.29   15.70
  -4  -1  -3   94.99   13.80
   4  -1   3   67.99   18.40
  -4   1   3   62.09   14.10
   4  -1   3   66.89   21.00
   4  -1   3   69.69   14.70
   4   1  -3  112.09   15.40
   4   1  -3   94.89   18.70
  -4  -1  -3   87.49   13.80
  -4   1   3   49.50   17.60
  -4  -1  -3   84.79   23.80
  -4   1   3   70.39   15.60
   4  -1   3   78.69   19.70
  -4   1   3  100.09   22.20
  -4   1   3   86.89   16.10
   4  -1   3   63.79   18.10
  -4   1   3   85.79   17.00
   4   1  -3   97.09   16.30
  -4  -1   3   82.89   18.50
  -4   1  -3   87.29   16.30
  -4  -1   3   82.49   15.80
  -4  -1   3   52.99   21.00
  -4  -1   3   71.79   20.40
   4   1   3  125.49   21.60
   4   1   3   82.19   19.40
  -4   1  -3   78.99   13.10
   4  -1  -3   64.29   17.30
   4   1   3   34.40   13.40
   4  -1  -3   90.59   19.20
  -4  -1   3  144.89   25.40
  -4   1  -3   56.19   18.40
  -4  -1   3  121.19   26.80
  -4   1  -3   86.69   14.70
   4  -1  -3   89.69   17.60
  -4  -1   3  102.49   16.70
  -4   1  -3   60.09   17.00
  -4   1  -3   86.29   21.70
   4  -1  -3   78.99   13.20
   4   1   3   68.79   18.90
   4   1   3   45.50   17.40
   4   1   3   42.10   13.70
   4  -1  -3   78.69   15.60
   4   1  -4  415.76   40.60
  -4  -1  -4  417.46   34.50
  -4   1   4  442.96   45.40
  -4   1   4  416.06   46.70
  -4  -1  -4  454.25   38.80
   4  -1   4  441.96   45.50
   4  -1   4  402.46   38.70
  -4  -1  -4  419.16   45.90
   4  -1   4  471.25   44.50
  -4   1   4  483.55   44.80
   4   1  -4  425.96   37.70
   4   1  -4  446.06   35.00
   4  -1   4  409.56   42.10
  -4  -1  -4  431.76   33.70
   4   1  -4  469.85   35.30
  -4   1   4  520.15   55.09
  -4  -1  -4  424.96   38.30
  -4   1   4  399.76   50.79
  -4  -1  -4  430.66   41.90
   4   1   4  362.76   37.20
  -4   1  -4  446.96   42.50
  -4   1  -4  427.26   35.10
  -4   1  -4  454.25   40.40
   4   1   4  385.66   41.10
  -4  -1   4  435.66   51.49
  -4  -1   4  406.86   51.39
   4  -1  -4  434.46   34.30
  -4   1  -4  422.96   51.79
  -4  -1   4  488.05   45.30
   4   1   4  439.96   40.90
   4   1   4  480.85   47.50
  -4  -1   4  446.36   49.00
  -4   1  -4  425.06   37.20
   4  -1  -4  406.96   37.00
   4  -1  -4  431.96   41.60
   4   1   4  479.05   43.00
  -4  -1   4  329.57   34.70
  -4   1  -4  426.36   34.00
  -4   1   5  216.38   30.60
  -4  -1  -5  156.18   27.40
  -4   1   5  204.38   28.50
  -4  -1  -5  214.88   24.00
   4   1  -5  184.18   26.30
  -4  -1  -5  193.58   21.80
   4   1  -5  176.68   24.00
  -4   1   5  235.88   36.80
   4  -1   5  216.48   32.20
  -4  -1  -5  143.59   26.40
  -4   1   5  183.68   35.40
   4  -1   5  237.58   33.90
  -4  -1  -5  183.08   26.50
  -4   1   5  213.08   32.60
  -4   1   5  186.48   37.70
  -4  -1   5  188.78   29.80
   4  -1  -5  195.28   23.20
   4   1   5  189.48   31.90
   4  -1  -5  198.58   22.70
  -4   1  -5  194.08   23.60
   4  -1  -5  215.28   28.40
  -4  -1   5  197.08   27.60
  -4   1  -5  202.88   27.80
   4   1   5  133.99   38.10
  -4  -1   5  235.38   42.30
   4   1   5  215.58   31.70
  -4  -1   5  216.58   34.20
  -4  -1   5  119.19   34.10
  -4   1  -5  192.98   24.00
  -4  -1   5  307.27   44.30
   4  -1  -5  148.89   23.80
  -4   1   6  -21.10   22.40
  -4   1   6   33.50   24.10
  -4   1   6   11.60   16.20
  -4   1   6    1.60   11.80
   4   1  -6   -7.20   12.40
   4  -1   6   -4.70   18.90
  -4  -1  -6   -0.50   11.80
   4  -1   6   17.00   15.10
  -4   1   6   12.90   13.80
   4  -1   6   -0.20    9.80
  -4  -1  -6    5.60    9.40
   4   1  -6   29.70   11.50
  -4  -1   6   -5.50   20.00
  -4  -1   6    6.40   17.10
  -4   1  -6   23.00   11.50
  -4   1  -6   11.00   10.00
  -4  -1   6   10.10   11.80
   4  -1  -6  -17.00    9.80
   4   1   6   27.50   17.00
  -4  -1   6    4.90   14.50
  -4  -1   6   34.90   27.10
   5  -1   0   13.50    7.70
  -5   1   0   19.90   16.90
   5   1   0   20.50   11.30
  -5   1   0   25.80   10.80
   5  -1   0    5.20    7.30
   5  -1   0    9.40    9.50
   5   1   0   23.20   11.30
   5  -1   0   25.20   10.90
   5   1   0   23.60   13.30
  -5   1   0   33.70   11.00
  -5  -1   0    9.00   11.80
   5  -1   0   17.20   12.20
  -5  -1   0   32.60   15.00
  -5   1   0   22.30   11.70
   5   1   0   22.10    9.50
   5   1   0   14.90    8.50
  -5  -1   0   12.60    7.90
   5  -1   0   14.40    9.20
   5  -1   0   17.30   15.60
  -5   1   0    4.30    7.00
  -5  -1   0   19.70   11.30
  -5  -1   0   12.90    7.70
  -5   1   0   10.50    6.90
   5   1   0   11.20   10.20
  -5  -1   0   16.90   10.30
   5  -1   0   10.80   10.50
  -5   1   0   18.60   13.60
   5   1   0   16.80    8.10
   5   1   0   15.50   10.30
   5  -1   0   26.70   10.40
  -5  -1  -1  291.67   27.90
  -5  -1  -1  299.87   27.50
  -5   1   1  329.07   31.60
   5   1  -1  321.57   31.60
   5   1  -1  283.47   25.40
   5  -1   1  265.37   25.90
  -5  -1  -1  281.87   31.00
  -5  -1  -1  307.77   25.80
  -5   1   1  349.47   30.60
   5   1  -1  296.57   28.90
   5   1  -1  304.57   27.70
   5   1  -1  316.47   27.60
  -5  -1  -1  308.97   26.80
   5   1  -1  274.37   27.00
   5  -1   1  324.57   28.40
  -5  -1  -1  309.97   28.20
  -5  -1  -1  299.17   31.70
   5  -1   1  322.17   28.60
  -5   1  -1  307.07   26.30
  -5  -1   1  302.57   30.40
  -5   1  -1  325.07   32.10
   5  -1  -1  305.47   26.30
  -5   1  -1  305.07   33.80
   5  -1  -1  311.57   30.80
   5  -1  -1  263.77   28.20
  -5  -1   1  297.27   26.10
  -5   1  -1  307.37   26.10
  -5  -1   1  306.87   23.80
  -5   1  -1  292.87   27.10
   5  -1  -1  290.37   25.50
  -5   1  -1  314.47   32.70
   5   1   1  341.57   28.50
   5   1   1  316.77   28.30
   5   1   1  304.97   26.20
   5  -1  -1  291.67   26.80
  -5   1  -1  310.07   28.60
  -5  -1   1  319.27   29.70
   5  -1  -1  301.97   32.70
  -5   1  -1  271.67   27.60
   5  -1  -1  321.97   27.60
  -5   1   2  163.98   27.90
   5  -1   2  172.88   23.30
  -5  -1  -2  200.38   25.70
  -5  -1  -2  168.48   23.70
   5   1  -2  188.98   25.30
  -5  -1  -2  224.78   22.70
  -5  -1  -2  190.78   23.20
   5  -1   2  209.78   26.00
   5  -1   2  201.88   24.50
  -5   1   2  161.78   25.20
  -5  -1  -2  173.78   22.80
   5   1  -2  195.88   23.90
   5   1  -2  208.98   23.00
   5   1  -2  181.38   22.80
   5  -1   2  154.58   26.90
  -5  -1  -2  202.38   28.00
   5  -1   2  174.18   22.30
  -5  -1  -2  177.58   20.60
  -5   1   2  168.38   27.20
   5   1  -2  204.18   25.80
   5   1  -2  200.58   25.10
   5   1  -2  213.48   22.50
  -5   1   2  196.18   22.10
   5   1  -2  182.48   21.00
  -5  -1  -2  204.98   21.50
  -5  -1  -2  210.38   27.40
  -5   1   2  197.88   27.90
  -5   1   2  298.37   42.40
   5  -1  -2  257.07   24.60
   5  -1  -2  166.98   22.20
  -5   1  -2  181.48   27.40
   5   1   2  187.08   23.00
   5  -1  -2  199.28   25.10
   5  -1  -2  191.48   23.00
   5   1   2  145.49   23.70
  -5  -1   2  159.78   23.30
  -5   1  -2  164.58   27.00
  -5  -1   2  204.48   28.20
  -5  -1   2  193.08   22.50
  -5   1  -2  178.08   22.80
  -5   1  -2  179.08   26.60
  -5   1  -2  193.98   20.90
   5  -1  -2  223.48   23.60
  -5   1  -2  183.38   24.20
  -5  -1   2  149.88   28.80
   5  -1  -2  180.08   20.10
   5  -1  -2  252.27   28.30
  -5   1  -2  185.18   21.10
   5  -1  -2  188.58   25.70
   5   1   2  192.98   31.10
   5  -1  -2  153.58   25.60
  -5   1  -2  164.78   21.50
   5   1   2  159.68   22.50
  -5   1  -2  201.68   23.10
  -5   1   3  198.68   23.90
  -5   1   3  211.98   27.30
   5  -1   3  211.78   28.00
  -5  -1  -3  201.78   27.90
   5   1  -3  213.88   24.40
  -5  -1  -3  199.08   26.10
   5  -1   3  197.58   31.80
  -5  -1  -3  231.08   23.80
  -5   1   3  208.98   32.60
   5  -1   3  255.47   34.10
   5  -1   3  211.38   30.10
  -5   1   3  206.38   36.00
  -5   1   3  175.78   27.30
   5  -1   3  210.78   31.40
  -5  -1  -3  160.68   28.30
  -5  -1  -3  216.38   38.70
   5   1  -3  192.98   29.70
   5  -1   3  218.38   30.10
   5   1  -3  198.58   26.90
  -5   1   3  199.98   25.10
  -5  -1  -3  202.48   23.50
   5   1  -3  213.78   27.30
  -5   1   3  217.98   26.70
  -5  -1  -3  183.78   27.00
   5   1  -3  156.18   32.20
   5   1  -3  189.58   24.90
  -5   1   3  223.58   32.90
  -5  -1  -3  196.88   28.40
   5  -1   3  220.88   26.70
  -5  -1  -3  199.98   22.70
   5  -1  -3  173.78   24.80
  -5   1  -3  201.28   34.20
   5   1   3  203.38   27.80
   5   1   3  216.48   27.40
   5  -1  -3  227.08   32.10
  -5   1  -3  229.08   29.60
  -5   1  -3  169.58   22.80
  -5   1  -3  213.78   28.50
   5  -1  -3  202.58   25.30
  -5  -1   3  220.58   31.90
   5  -1  -3  216.38   24.40
   5  -1  -3  176.78   22.20
  -5  -1   3  214.88   26.20
   5   1   3  123.99   27.90
  -5  -1   3  196.18   37.50
  -5   1  -3  200.28   23.40
   5  -1  -3  193.58   26.40
  -5  -1   3  224.58   26.50
  -5   1  -3  172.58   23.60
  -5  -1   3  206.38   23.80
  -5   1  -3  210.68   30.00
   5   1   3  181.08   30.30
   5   1   3  119.79   23.10
   5  -1  -3  251.67   44.40
   5  -1  -3  213.88   28.10
   5  -1  -3  204.08   27.60
   5   1   3  178.58   26.30
  -5  -1   3  179.68   25.30
  -5   1  -3  144.59   29.90
  -5   1  -3  215.98   25.60
  -5   1  -3  244.78   33.40
  -5  -1   3  295.17   42.40
   5   1   3  223.38   31.80
  -5   1   4  203.78   34.90
  -5   1   4  254.87   30.00
  -5   1   4  195.88   23.70
   5   1  -4  229.48   29.40
   5   1  -4  327.47   41.00
   5  -1   4  242.58   33.10
  -5  -1  -4  173.98   27.50
   5  -1   4  188.28   33.60
  -5   1   4  213.18   29.60
   5   1  -4  186.18   26.10
  -5  -1  -4  249.78   35.80
   5  -1   4  274.67   40.10
  -5  -1  -4  136.39   25.50
  -5  -1  -4  197.18   25.50
  -5   1   4  196.78   31.70
   5   1  -4  199.88   24.90
   5  -1   4  220.78   28.90
  -5   1   4  217.78   38.50
   5  -1   4  211.98   32.20
   5   1  -4  187.68   30.00
  -5   1   4  179.08   23.90
  -5  -1  -4  158.98   23.10
  -5  -1  -4  194.78   25.40
  -5  -1   4  251.77   44.10
   5   1   4  192.68   27.80
   5  -1  -4  207.68   28.90
   5   1   4  260.17   38.40
  -5  -1   4  221.18   28.40
  -5   1  -4  182.98   26.40
  -5  -1   4  195.48   24.70
  -5  -1   4  204.08   26.50
  -5  -1   4  172.38   28.70
   5  -1  -4  169.18   28.70
  -5   1  -4  210.98   25.50
   5  -1  -4  200.28   26.90
  -5   1  -4  123.59   26.70
  -5   1  -4  234.58   43.30
   5  -1  -4  234.48   25.80
   5   1   4  236.38   31.80
  -5   1  -4  162.08   28.60
  -5   1  -4  182.48   25.60
  -5  -1   4  135.79   35.20
   5   1   4  224.48   31.20
  -5   1  -4  172.98   24.50
   5  -1  -4  219.18   33.20
  -5  -1   4  223.18   35.40
   5  -1  -4  192.28   23.60
   5   1   4  223.48   34.00
  -5  -1  -5   40.20   18.20
   5   1  -5   83.99   18.80
  -5   1   5   50.89   18.30
   5  -1   5   38.20   31.30
  -5  -1  -5   34.80   13.70
   5   1  -5   50.79   19.10
   5  -1   5   32.60   13.60
  -5   1   5   46.10   19.90
   5   1  -5   24.60   17.10
  -5  -1  -5   32.90   13.70
  -5   1   5   32.50   27.70
  -5   1   5   39.90   24.10
   5   1  -5   52.09   16.20
   5  -1   5   41.70   19.70
  -5  -1  -5   12.20   20.60
  -5  -1  -5    4.30   15.40
   5   1  -5   51.69   14.70
  -5  -1  -5   55.99   15.20
  -5   1   5   45.00   16.70
   5   1   5   85.39   31.30
  -5   1  -5   28.00   25.60
   5  -1  -5   20.60   15.20
  -5   1  -5   41.20   15.80
  -5  -1   5   40.30   19.90
  -5  -1   5   36.90   17.70
  -5   1  -5   59.39   14.00
  -5  -1   5   37.20   16.80
   5   1   5   53.19   19.30
  -5  -1   5   29.70   24.50
  -5  -1   5   12.50   27.50
   5  -1  -5   44.80   13.70
   5  -1  -5   63.49   18.30
  -5   1  -5   21.50   11.90
   5  -1  -5   22.70   17.50
  -5   1  -5   33.80   21.10
  -5  -1  -6   18.50    9.90
  -5   1   6   21.20   19.10
  -5   1   6  -25.30   24.30
   5  -1   6   20.80   21.10
   5   1  -6   26.70   13.60
  -5   1   6   31.70   15.70
   5   1  -6   -0.10   15.90
  -5  -1  -6   16.40   13.00
  -5   1   6   46.80   31.70
  -5   1   6   51.79   33.80
  -5  -1  -6   12.80   12.40
   5   1  -6   -8.80   13.30
   5   1  -6   21.50   10.80
  -5   1  -6   11.20   13.30
  -5   1  -6    5.80    9.10
   5   1   6   48.20   38.40
   5  -1  -6   32.40   12.90
   5  -1  -6   20.60   14.10
  -5  -1   6   12.20   23.00
  -5  -1   6   11.60   14.70
  -5  -1   6   24.90   28.30
  -5   1  -6   -2.20   10.40
  -5  -1   6   10.90   21.10
  -6  -1   0  130.99   22.40
  -6  -1   0  128.89   19.10
  -6   1   0  119.19   22.10
   6   1   0   98.09   16.70
   6  -1   0  143.49   20.50
  -6   1   0   89.89   20.90
  -6  -1   0   54.29   20.90
  -6  -1   0  119.99   22.20
  -6   1   0   99.09   25.50
  -6   1   0  106.59   20.80
   6   1   0  148.19   26.10
   6  -1   0  104.09   16.60
   6  -1   0   68.19   20.00
  -6  -1   0   88.59   19.70
  -6   1   0  116.69   18.10
   6   1   0  144.29   25.90
  -6   1   0   76.69   16.00
  -6  -1   0  133.49   19.10
   6   1   0  123.69   32.00
   6   1   0   97.39   17.40
   6   1   0  117.19   16.90
   6   1   0  103.19   19.70
  -6   1   0  121.09   18.60
  -6   1   0  124.89   18.00
   6  -1   0  111.19   18.50
  -6  -1   0  161.08   34.90
  -6   1   0  105.79   25.70
   6  -1   0   76.09   17.20
   6  -1   0  113.49   20.00
  -6  -1   0   93.39   22.70
  -6  -1   0  114.69   18.00
   6   1   0  133.99   21.50
   6  -1   1   85.29   17.00
   6   1  -1   53.59   18.90
  -6  -1  -1   48.70   17.30
   6   1  -1   63.99   16.70
  -6  -1  -1   90.49   16.70
  -6   1   1   83.49   20.60
  -6  -1  -1   58.59   14.20
  -6  -1  -1  112.89   19.80
   6  -1   1   87.49   25.00
   6   1  -1  107.99   19.30
  -6   1   1   58.99   14.80
  -6  -1  -1   76.59   19.90
   6   1  -1   52.59   14.50
  -6   1   1   79.79   19.80
  -6  -1  -1   47.70   18.30
   6   1  -1   74.99   15.80
  -6  -1  -1   79.09   16.30
   6  -1   1   69.59   22.00
  -6  -1  -1   58.39   14.70
   6  -1   1   93.39   23.30
   6   1  -1   34.80   12.70
   6   1  -1   94.09   17.20
   6   1  -1  112.79   24.00
  -6   1   1  111.49   21.80
  -6  -1  -1   60.49   16.50
   6  -1   1   99.99   21.50
  -6   1   1   91.79   21.20
  -6   1   1  113.79   22.60
   6   1  -1   83.69   27.40
  -6  -1  -1   94.19   24.50
  -6  -1  -1   72.99   23.10
   6   1  -1   72.09   15.40
  -6   1   1  147.99   34.90
   6   1  -1    6.80   27.70
   6  -1  -1   39.60   14.70
   6  -1  -1   86.09   17.60
   6  -1  -1   66.09   19.40
   6   1   1   70.29   17.50
   6   1   1   50.49   18.00
   6  -1  -1  109.79   26.00
   6  -1  -1   75.09   16.00
  -6  -1   1   84.79   20.70
   6  -1  -1   65.19   14.70
   6   1   1  112.29   26.90
  -6   1  -1   52.99   16.80
   6  -1  -1   80.79   17.10
  -6   1  -1  100.99   26.40
  -6   1  -1   97.79   17.50
  -6   1  -1   52.19   14.50
  -6   1  -1   82.49   17.10
  -6  -1   1   76.99   21.70
   6   1   1   83.19   25.80
  -6   1  -1   89.99   17.20
  -6  -1   1   62.59   21.80
   6   1   1   82.09   17.20
  -6   1  -1   49.90   21.70
  -6  -1   1   77.39   21.70
   6  -1  -1   45.40   13.90
   6  -1  -1   60.89   24.50
  -6   1  -1   45.50   13.00
  -6   1  -1   87.19   21.80
  -6   1  -1   97.09   23.30
   6  -1  -1  107.99   25.30
  -6   1  -1  100.59   20.60
  -6  -1   1   85.09   20.20
   6  -1  -1   55.89   29.30
   6   1   1   91.59   18.20
   6  -1  -1   98.09   18.90
  -6  -1   1   54.29   15.50
   6   1  -2   10.80   16.00
  -6  -1  -2   20.10   21.90
   6  -1   2   61.59   20.70
  -6  -1  -2   27.50   15.60
  -6   1   2    1.30   20.90
   6   1  -2    8.90   14.50
  -6  -1  -2   11.20   13.10
  -6  -1  -2   28.40   21.80
  -6   1   2   11.10   18.40
  -6   1   2   23.40   17.20
   6  -1   2   10.40   13.10
  -6   1   2    8.40   13.10
  -6  -1  -2   11.00   12.50
  -6   1   2   15.60   15.60
  -6   1   2  -17.30   12.50
   6   1  -2   13.90   16.50
  -6   1   2    7.60   15.90
   6  -1   2   17.90   15.10
  -6  -1  -2   10.50   14.20
   6   1  -2    2.60   11.40
  -6  -1  -2    4.70   12.60
  -6  -1  -2   16.80   17.80
   6  -1   2   24.00   21.50
   6  -1   2   13.70   18.00
   6  -1   2   17.40   16.20
  -6   1   2   32.80   14.20
   6  -1   2   15.30   18.80
  -6  -1  -2    7.70   13.00
  -6  -1  -2   19.00   14.60
   6   1  -2   12.70   21.30
   6  -1   2   29.20   20.00
   6   1  -2  -17.70   15.60
   6   1  -2   16.30   12.90
   6   1   2   13.50   19.90
   6   1   2  -49.30   20.00
  -6   1  -2   28.10   19.30
   6   1   2   10.80   15.00
  -6   1  -2   25.30   13.00
  -6  -1   2   25.00   21.40
   6   1   2   19.20   21.20
   6  -1  -2   16.00   16.30
   6  -1  -2   12.40   12.50
  -6   1  -2    4.20   20.80
  -6  -1   2   -2.00   18.00
   6  -1  -2   21.80   15.20
   6   1   2    4.50   13.60
  -6  -1   2   -3.50   12.20
  -6  -1   2    7.20   16.20
  -6   1  -2   29.20   15.40
   6  -1  -2   25.20   18.00
   6   1   2   14.50   14.20
  -6   1  -2   18.50   14.50
   6   1   2   27.20   20.10
   6  -1  -2   10.40   15.60
   6  -1  -2   22.60   15.00
  -6  -1   2   -4.30   22.40
   6  -1  -2   -7.90   14.10
  -6   1  -2   25.10   18.30
  -6   1  -2   13.00   17.90
  -6   1  -2   -7.30   13.10
   6   1   2   27.90   17.00
  -6   1  -2    0.10   12.10
   6  -1  -2   16.00   12.50
   6  -1  -2    6.80   12.40
  -6  -1   2    2.30   17.10
  -6  -1   2   -1.80   24.00
   6  -1  -2   30.00   20.90
  -6   1  -2   -5.00   11.20
   6  -1   3   90.89   31.50
  -6   1   3   36.20   25.20
  -6  -1  -3   71.19   17.50
   6   1  -3   37.90   17.60
   6  -1   3   55.19   22.50
  -6   1   3   75.99   18.90
  -6  -1  -3   33.00   15.60
  -6  -1  -3   15.00   15.70
  -6  -1  -3   63.79   20.00
   6   1  -3  102.29   22.10
  -6   1   3   21.40   21.10
  -6   1   3   55.19   18.10
   6  -1   3   53.09   21.40
   6   1  -3   75.59   19.10
   6  -1   3   76.99   26.40
  -6  -1  -3   58.79   21.80
  -6   1   3   94.39   21.00
   6  -1   3   67.59   17.80
  -6   1   3   69.99   19.90
   6   1  -3   99.09   27.00
  -6   1   3   73.39   20.70
  -6  -1  -3   43.40   20.90
   6  -1   3   60.09   20.90
  -6  -1  -3  100.49   20.30
   6   1  -3   52.99   16.10
   6  -1   3   88.39   26.60
   6   1  -3   39.40   19.60
   6   1   3   86.79   31.10
   6  -1  -3   61.89   18.80
   6  -1  -3   49.30   17.40
   6  -1  -3   79.89   17.40
  -6   1  -3   70.09   20.40
  -6   1  -3   31.00   17.40
  -6   1  -3   53.29   21.70
  -6   1  -3   67.69   18.70
  -6   1  -3   79.89   23.70
   6   1   3   33.00   17.50
   6   1   3   68.79   22.20
   6   1   3   80.09   25.30
   6   1   3   36.60   16.40
  -6   1  -3   50.39   17.20
  -6  -1   3   82.29   20.90
  -6  -1   3   88.79   21.80
  -6  -1   3   51.79   17.50
  -6  -1   3   72.29   18.90
   6  -1  -3   62.49   19.80
   6  -1  -3   54.29   20.10
   6   1   3   19.50   20.90
  -6  -1   3   40.80   27.50
  -6  -1   3   78.59   22.30
  -6  -1   3   57.29   31.50
   6  -1  -3   78.49   25.60
  -6   1  -3   56.99   18.00
   6   1  -4  443.86   37.80
   6   1  -4  405.46   40.40
   6  -1   4  390.86   40.30
  -6  -1  -4  392.86   37.20
  -6   1   4  411.86   61.79
  -6  -1  -4  421.26   37.60
  -6  -1  -4  393.96   37.30
  -6   1   4  467.95   38.60
   6  -1   4  351.26   42.00
  -6  -1  -4  432.86   44.80
   6  -1   4  408.86   42.40
   6  -1   4  450.05   55.79
  -6   1   4  445.76   41.80
  -6   1   4  386.76   41.20
  -6  -1  -4  425.86   42.90
  -6   1   4  435.56   39.50
  -6  -1  -4  370.36   52.39
   6   1  -4  368.06   42.10
  -6  -1  -4  393.96   39.40
   6   1  -4  354.76   56.89
  -6   1   4  476.05   39.70
   6   1  -4  476.05   40.40
   6  -1   4  444.86   44.10
  -6  -1   4  460.15   40.40
  -6  -1   4  430.66   40.40
  -6   1  -4  341.37   44.80
   6  -1  -4  460.15   37.50
  -6  -1   4  377.86   42.40
   6  -1  -4  415.66   40.10
   6  -1  -4  380.96   41.40
   6   1   4  370.06   42.80
   6  -1  -4  444.46   41.70
   6   1   4  490.25   45.00
  -6  -1   4  397.26   54.99
  -6  -1   4  399.36   39.80
  -6   1  -4  396.46   39.70
  -6  -1   4  397.56   38.50
  -6  -1   4  530.95   61.49
  -6   1  -4  434.26   37.70
  -6   1  -4  442.56   37.70
  -6   1  -4  370.66   42.50
  -6   1  -4  411.76   36.60
   6   1   4  350.86   40.90
  -6   1  -4  383.96   40.40
   6   1   4  546.95   42.20
  -6  -1  -5  -23.20   16.60
   6   1  -5   38.10   15.60
  -6  -1  -5   57.69   21.20
   6  -1   5   24.20   16.00
  -6   1   5   32.90   13.80
  -6  -1  -5   11.60   15.70
   6   1  -5   44.90   21.30
   6   1  -5   71.59   38.50
  -6   1   5   42.50   24.30
   6  -1   5   44.10   18.50
  -6   1   5   21.30   16.70
  -6   1   5   33.20   15.30
  -6  -1  -5   30.00   13.10
  -6  -1  -5   38.70   14.20
  -6  -1  -5   35.10   13.90
  -6   1   5  -18.20   25.30
   6   1  -5   52.89   16.30
  -6  -1   5   -5.80   25.60
   6  -1  -5   25.00   16.00
  -6  -1   5   27.00   17.90
  -6   1  -5   29.80   13.60
  -6   1  -5   31.60   14.20
   6   1   5   19.40   16.80
   6   1   5   25.30   17.70
   6  -1  -5   43.50   18.70
   6  -1  -5   36.00   15.20
  -6  -1   5   32.80   15.00
  -6   1  -5   25.90   18.70
   6  -1  -5   32.70   15.70
  -6  -1   5   30.80   14.60
   6  -1  -5   23.80   14.10
  -6   1  -5   14.50   17.00
  -6  -1   5   41.70   23.70
  -6   1  -5   10.20   12.00
  -6   1   6   13.60   12.60
  -6   1   6   21.00   10.40
  -6   1   6    2.30   29.50
  -6  -1  -6   15.70    9.20
  -6   1   6   39.30   23.70
  -6  -1  -6   14.60    8.90
   6   1  -6   21.40   12.30
   6  -1   6   23.60   15.40
  -6   1   6   16.50   14.70
  -6  -1   6   -9.60   23.50
  -6  -1   6    7.60   11.60
  -6   1  -6    6.30   10.10
  -6  -1   6    3.60    9.10
  -6  -1   6   21.90   29.40
   6   1   6   14.70   15.90
  -6   1  -6   29.70   10.30
  -6  -1   6   15.40   15.30
   6  -1  -6   41.00   11.10
   7  -1   0   -1.80   14.00
   7  -1   0   12.40   30.80
  -7  -1   0    8.10   15.70
  -7   1   0   22.10   19.70
  -7  -1   0   11.50   12.60
  -7  -1   0    7.10   19.10
   7   1   0   16.40   13.20
   7  -1   0    8.00   15.50
  -7  -1   0   95.09   23.80
   7  -1   0   18.30   27.70
   7  -1   0   23.70   19.90
  -7  -1   0   18.60   18.90
   7  -1   0    7.60   14.90
   7  -1   0  -10.00   13.20
   7   1   0  -51.69   20.00
  -7   1   0   26.90   16.80
  -7  -1   0   -4.10   15.10
   7   1   0    1.80   14.30
   7   1   0   -3.90   14.40
   7   1   0   11.40   22.50
  -7   1   0   -8.30   12.60
   7  -1   0  -40.70   30.90
  -7   1   0    7.20   18.10
   7   1  -1  115.09   20.30
  -7   1   1  131.69   27.50
  -7   1   1   80.89   29.20
   7  -1   1   73.99   19.30
  -7   1   1   92.89   22.30
  -7  -1  -1  107.29   20.30
   7  -1   1  119.29   32.60
   7  -1   1   68.99   22.60
   7   1  -1  144.29   32.50
  -7   1   1  151.28   29.50
   7   1  -1   96.19   22.20
  -7  -1  -1   97.89   26.60
   7   1  -1  134.29   36.90
  -7   1   1   68.09   23.60
  -7   1   1  102.89   24.20
  -7  -1  -1  155.98   32.80
  -7  -1  -1  125.09   26.40
  -7  -1  -1  101.99   21.50
  -7  -1  -1   98.09   20.20
   7  -1   1  118.79   32.10
   7  -1   1   46.20   18.10
   7   1  -1  107.29   21.60
  -7  -1  -1   57.69   19.20
   7   1  -1  144.99   36.60
   7  -1   1  114.79   25.60
  -7  -1  -1   32.20   22.20
  -7  -1  -1   96.79   26.80
  -7   1   1  113.49   26.50
   7   1  -1   59.59   30.90
   7   1  -1   98.39   20.20
   7   1  -1   58.29   17.80
   7  -1  -1   49.80   26.50
  -7   1  -1  111.69   35.30
   7  -1  -1  105.69   20.40
  -7   1  -1   97.49   23.20
   7  -1  -1  101.49   22.60
  -7   1  -1  108.69   20.90
   7  -1  -1  111.99   20.40
  -7  -1   1   72.99   24.80
  -7  -1   1   97.19   18.70
  -7  -1   1   99.09   26.60
  -7   1  -1  118.49   27.70
  -7   1  -1  111.19   27.80
   7  -1  -1   85.79   19.30
  -7  -1   1   85.79   27.60
   7  -1  -1   93.89   36.40
   7   1   1   74.39   21.20
  -7   1  -1  113.69   20.80
  -7  -1   1  107.49   25.70
  -7   1  -1   55.59   18.60
  -7   1  -1  141.39   22.50
  -7   1  -1   77.49   24.50
   7  -1  -1  111.19   33.40
   7   1   1   87.49   20.30
  -7  -1   1  119.09   27.20
   7   1   1   72.59   29.80
   7  -1  -1  100.49   22.00
   7   1   1  131.89   28.20
   7   1   1   92.89   29.30
   7   1  -2   41.50   17.40
  -7  -1  -2   85.39   27.40
  -7  -1  -2   91.89   21.10
   7   1  -2   77.09   19.60
  -7   1   2   63.59   22.40
   7  -1   2    2.40   19.30
  -7   1   2   51.19   17.40
   7  -1   2   56.69   27.50
   7   1  -2   72.09   20.90
  -7  -1  -2   52.19   17.30
   7   1  -2   44.80   19.90
  -7  -1  -2   56.59   24.80
  -7   1   2   50.39   22.30
   7  -1   2   35.80   27.40
   7  -1   2   23.20   19.50
  -7  -1  -2   55.79   19.50
   7   1  -2   79.19   20.10
   7  -1   2   68.39   21.50
  -7   1   2   45.20   42.70
   7   1  -2   77.19   30.20
  -7  -1  -2   49.90   23.50
  -7  -1  -2  -12.60   34.00
   7  -1   2   83.69   21.60
   7  -1   2   37.10   27.10
  -7   1   2   -9.60   28.10
   7  -1   2   73.89   22.70
  -7   1   2   53.49   19.40
  -7  -1  -2   57.29   18.30
   7   1  -2   28.10   24.30
  -7   1   2   58.79   18.00
   7   1  -2   56.19   30.80
   7   1   2   65.09   21.90
  -7   1  -2   68.99   19.60
  -7   1  -2   59.29   23.60
  -7  -1   2   53.79   17.10
  -7  -1   2   24.80   29.00
   7  -1  -2   44.20   16.00
   7   1   2   79.79   20.10
  -7  -1   2   65.99   23.30
  -7   1  -2   37.80   21.40
  -7  -1   2  108.89   21.70
  -7   1  -2   77.79   22.60
   7   1   2   56.39   19.60
   7   1   2   58.89   28.60
  -7  -1   2   39.40   26.80
  -7   1  -2   33.50   21.50
   7  -1  -2   11.40   29.80
   7  -1  -2   54.59   18.30
  -7   1  -2   55.99   17.80
  -7   1  -2   32.40   17.10
   7  -1  -2   49.70   19.00
   7  -1  -2   91.79   21.50
   7  -1  -2   57.39   18.00
   7   1   2   72.09   28.80
  -7  -1   2   84.59   23.40
  -7  -1   2   57.59   22.00
   7   1   2   32.30   19.40
   7  -1  -2   42.80   33.30
   7  -1   3  273.67   36.70
  -7   1   3  288.77   36.30
  -7   1   3  262.67   33.30
   7   1  -3  342.07   35.20
  -7  -1  -3  279.37   33.00
   7  -1   3  283.07   42.30
  -7  -1  -3  296.77   31.90
  -7  -1  -3  254.97   33.80
   7  -1   3  436.06   46.60
  -7   1   3  335.87   48.80
   7  -1   3  259.47   34.10
   7  -1   3  296.67   34.30
  -7  -1  -3  306.07   40.90
   7  -1   3  274.77   36.70
  -7   1   3  268.07   31.70
  -7   1   3  299.17   34.90
   7  -1   3  279.77   37.20
   7   1  -3  347.37   43.40
   7   1  -3  289.07   34.60
  -7   1   3  235.68   29.60
   7   1  -3  343.67   34.60
   7   1  -3  288.37   31.80
   7   1  -3  281.97   42.10
   7   1  -3  310.37   34.60
  -7  -1  -3  354.56   42.30
  -7  -1  -3  294.77   32.20
   7  -1  -3  276.77   33.50
  -7   1  -3  246.58   31.20
   7  -1  -3  327.57   33.80
   7   1   3  326.07   38.70
   7  -1  -3  338.87   35.10
  -7   1  -3  370.36   42.30
   7   1   3  293.67   36.60
   7  -1  -3  347.17   46.70
  -7   1  -3  321.07   32.80
  -7  -1   3  275.17   33.70
  -7   1  -3  291.57   31.80
  -7  -1   3  230.18   28.60
   7   1   3  295.17   41.40
  -7  -1   3  302.87   44.20
  -7   1  -3  302.07   38.90
  -7  -1   3  306.67   31.70
  -7   1  -3  269.27   34.20
   7   1   3  288.47   46.50
  -7  -1   3  268.77   33.50
  -7  -1   3  306.87   36.20
   7  -1  -3  336.27   35.00
   7  -1  -3  283.67   31.90
   7   1   3  308.17   34.50
  -7  -1  -4  231.88   34.50
  -7   1   4  190.88   28.10
   7  -1   4  187.18   30.10
  -7   1   4  163.78   31.30
  -7  -1  -4  218.98   28.60
  -7   1   4  153.38   37.20
  -7  -1  -4  175.38   32.90
   7   1  -4  218.18   27.50
   7   1  -4  209.48   27.80
   7  -1   4  118.19   27.90
  -7   1   4  231.58   24.70
   7   1  -4  213.88   30.00
  -7   1   4  194.68   25.30
  -7   1   4  166.38   25.30
  -7   1   4  177.08   24.40
   7  -1   4  225.58   32.60
   7   1  -4  208.08   33.00
  -7  -1  -4  183.98   24.80
  -7  -1  -4  172.88   25.90
   7   1   4  188.48   30.20
  -7  -1   4  215.28   26.10
  -7  -1   4  188.88   26.40
  -7   1  -4  200.98   25.00
   7   1   4  211.48   29.10
  -7  -1   4  203.68   25.20
  -7   1  -4  173.08   25.90
  -7   1  -4  254.07   33.60
   7  -1  -4  202.68   32.30
  -7   1  -4  180.48   37.00
   7   1   4  203.28   31.60
   7   1   4  183.68   31.10
  -7  -1   4  238.88   38.80
   7  -1  -4  226.28   27.50
   7  -1  -4  258.87   37.10
   7  -1  -4  195.98   27.50
   7  -1  -4  255.77   28.60
  -7   1  -4  222.68   30.10
  -7  -1   4  212.28   30.50
  -7  -1   4  179.98   23.90
  -7  -1  -5   16.10   13.10
   7   1  -5   21.20   16.20
  -7  -1  -5   15.50   11.50
  -7   1   5    3.80   27.00
   7  -1   5   18.80   15.30
  -7  -1  -5  -21.60   23.40
  -7   1   5    9.80   12.40
  -7   1   5   16.20   20.20
   7   1  -5   -3.90   16.80
  -7   1   5   21.30   12.80
  -7   1   5   11.00    8.40
  -7  -1  -5   21.80   14.10
   7   1  -5   27.80   14.30
   7   1  -5  -26.50   34.80
   7   1  -5   19.70   17.20
  -7  -1  -5    2.60   12.00
  -7  -1   5   18.50   12.40
   7  -1  -5    4.40   12.90
  -7  -1   5   12.60   20.90
   7  -1  -5   43.50   24.60
   7  -1  -5   17.10   15.40
  -7  -1   5  -33.90   28.40
  -7   1  -5   14.90   13.20
  -7   1  -5  -34.60   17.90
  -7  -1   5   -0.60    9.00
   7   1   5   17.80   15.40
  -7   1  -5   34.40   13.40
  -7   1  -5    3.70   12.40
   7  -1  -5   -2.90   14.60
  -7   1  -5    0.20   10.50
   7  -1  -5   -0.70   12.80
  -7  -1   5    8.50   15.50
  -8  -1   0   33.50   29.30
   8  -1   0   37.50   18.90
   8   1   0   48.20   30.60
  -8   1   0   35.90   17.90
   8  -1   0   63.19   24.60
  -8  -1   0   45.40   28.30
  -8   1   0   27.70   25.70
  -8  -1   0   58.09   23.50
  -8   1   0   52.29   25.60
   8   1   0   40.20   24.20
  -8   1   0    6.20   25.10
   8  -1   0   -1.10   13.20
   8   1   0   38.70   27.20
  -8  -1   0   25.40   18.80
   8   1   0   53.59   19.10
   8  -1   0   74.99   31.70
  -8   1   0   36.80   21.00
   8  -1   0   63.49   32.30
  -8  -1   0   49.80   25.30
   8   1   0   22.00   13.50
  -8   1   1  126.89   29.00
   8   1  -1   75.59   20.80
   8  -1   1  176.68   38.20
  -8   1   1  149.79   30.40
  -8  -1  -1  105.99   29.00
  -8  -1  -1  109.19   21.30
  -8   1   1   93.19   28.60
   8   1  -1  102.79   22.50
   8   1  -1  113.49   34.70
  -8   1   1  125.69   31.30
  -8   1   1  175.68   33.60
   8  -1   1  140.79   28.50
   8   1  -1  117.59   23.50
   8  -1   1  120.49   25.80
   8  -1   1  116.09   24.30
   8  -1   1  127.69   35.80
  -8  -1  -1   85.29   26.60
   8   1  -1  178.08   37.50
  -8   1   1  155.68   27.60
  -8  -1  -1  118.69   27.70
   8   1  -1  113.19   24.80
  -8  -1  -1   99.19   19.90
  -8  -1  -1  119.79   31.90
  -8   1  -1  106.99   28.10
   8  -1  -1  120.79   34.40
   8  -1  -1  101.59   20.70
   8  -1  -1  121.19   30.10
   8  -1  -1  140.79   27.00
   8   1   1  142.29   26.00
   8   1   1   92.59   23.60
  -8   1  -1  150.78   31.50
  -8  -1   1  169.38   28.50
   8   1   1  160.08   29.40
  -8   1  -1  117.09   21.40
  -8  -1   1  117.89   30.70
  -8  -1   1  135.19   31.30
  -8  -1   1  131.69   30.10
   8   1   1  135.29   35.10
  -8   1  -1  125.49   30.50
   8  -1  -1  114.09   34.40
   8  -1  -1  103.19   21.80
  -8  -1   1  105.59   27.70
  -8   1  -1  146.29   22.00
  -8  -1   1  131.29   29.10
   8  -1  -1  115.09   23.30
   8  -1  -1  134.39   22.80
   8   1   1  160.18   37.40
  -8   1  -1  114.79   26.70
  -8   1   2   92.09   26.50
  -8  -1  -2   68.79   23.20
  -8   1   2   29.40   22.10
  -8  -1  -2  112.49   29.10
  -8   1   2   55.09   23.90
   8   1  -2   52.99   21.30
  -8  -1  -2  -71.29   47.60
  -8  -1  -2   87.49   29.40
  -8  -1  -2  106.09   32.60
  -8   1   2   76.39   17.40
   8  -1   2   73.49   22.50
   8  -1   2   82.39   24.60
   8   1  -2  151.48   24.50
  -8  -1  -2   57.19   19.40
  -8  -1  -2   76.59   20.00
   8   1  -2   56.29   20.50
  -8   1   2   70.99   22.80
  -8   1   2  102.99   26.70
   8  -1   2  102.39   30.70
   8  -1   2  103.19   30.40
   8   1  -2   57.89   19.20
   8   1  -2  -19.10   51.19
  -8  -1  -2   64.79   18.60
   8  -1  -2   79.49   20.70
   8  -1  -2  111.39   50.19
  -8  -1   2   78.59   27.40
   8  -1  -2   57.59   20.50
  -8  -1   2   64.59   16.50
  -8   1  -2   53.49   22.00
   8   1   2   65.29   29.90
  -8   1  -2  125.99   30.90
  -8   1  -2   98.79   21.80
  -8   1  -2   28.40   69.99
   8  -1  -2   86.99   19.90
  -8  -1   2   71.59   15.70
  -8   1  -2   67.29   22.00
  -8  -1   2   95.39   27.70
  -8  -1   2  121.79   28.60
   8   1   2   63.19   21.20
   8  -1  -2   65.29   26.90
   8  -1  -2   38.20   18.50
   8  -1  -2   76.09   19.90
   8   1   2   31.70   20.70
   8   1   2  106.79   49.10
  -8   1  -2   32.40   28.50
  -8   1  -2  113.79   21.40
  -8   1  -2   83.79   21.40
   8   1   2   92.49   30.90
  -8  -1  -3   96.89   25.70
   8   1  -3  122.49   25.50
   8   1  -3   99.99   30.60
  -8   1   3   82.39   17.30
   8  -1   3   88.89   21.90
   8  -1   3  132.29   29.90
   8  -1   3   73.79   24.90
   8  -1   3   88.49   20.30
   8   1  -3   94.99   20.30
  -8   1   3  153.38   27.30
  -8  -1  -3  118.89   20.60
   8   1  -3  129.99   26.60
  -8  -1  -3   94.59   20.00
   8  -1   3   83.59   29.10
  -8  -1  -3   99.09   25.70
  -8   1   3  112.99   24.80
   8  -1   3  116.39   31.30
  -8  -1  -3   97.89   21.80
  -8  -1  -3  111.49   24.40
   8   1   3  123.49   30.40
  -8  -1   3  119.29   26.40
   8   1   3  100.59   30.70
   8  -1  -3  134.09   25.40
  -8  -1   3   90.29   26.90
  -8   1  -3   88.69   21.50
  -8   1  -3   82.59   24.90
   8   1   3   40.40   20.10
  -8   1  -3  141.29   21.40
  -8  -1   3  102.99   18.90
  -8   1  -3  140.99   24.50
   8   1   3   82.09   23.70
   8   1   3   15.00   28.70
  -8  -1   3  114.69   25.70
  -8  -1   3   99.49   18.30
  -8   1  -3   97.39   25.70
   8  -1  -3   77.59   20.60
   8   1  -4    0.10   19.10
  -8  -1  -4    1.30   13.70
  -8   1   4  -11.20   25.00
   8   1  -4   19.60   14.30
  -8  -1  -4    4.80   16.70
  -8  -1  -4    4.80   12.40
  -8  -1  -4   20.30   15.30
  -8  -1  -4   26.80   13.60
   8  -1   4   33.10   15.50
   8   1  -4   33.10   17.30
   8  -1   4   13.80   16.80
   8   1  -4   18.00   17.60
  -8   1   4   34.90   12.80
   8  -1   4   -2.10   15.00
  -8  -1  -4   13.70   15.10
  -8   1   4   33.80   18.30
  -8   1   4    9.70   13.00
   8   1  -4   29.30   16.30
   8  -1  -4   25.40   14.80
  -8  -1   4    5.90    9.60
   8  -1  -4   38.30   23.90
  -8  -1   4    2.20   10.50
   8  -1  -4   23.80   19.80
   8   1   4  -15.20   15.70
  -8  -1   4    2.10   18.00
  -8  -1   4  -38.90   26.50
   8  -1  -4  -13.00   13.30
  -8   1  -4   37.30   16.10
   8  -1  -4   29.40   18.70
   8   1   4   11.30   14.40
  -8   1  -4   41.50   16.90
  -8   1  -4  -23.90   12.70
  -8  -1   4   35.00   14.00
  -8   1  -4   27.60   13.60
  -8   1  -4   28.40   15.30
   8   1   4   -9.70   14.20
  -8   1  -4   12.50   16.90
   8  -1  -4   24.00   14.00
  -9   1   0  327.37   42.00
   9   1   0  303.17   48.10
  -9   1   0  260.27   37.80
  -9  -1   0  162.68   29.30
   9   1   0  157.88   28.70
   9  -1   0  300.37   48.00
  -9  -1   0  204.58   34.40
   9  -1   0  173.58   30.40
  -9   1   0  202.68   32.00
   9  -1   0  223.38   43.50
   9   1   0  259.67   47.60
  -9   1   0  221.58   35.10
   9   1   0  265.17   39.10
   9  -1   0  199.88   34.70
  -9  -1   0  266.67   40.00
  -9   1   0  168.28   43.50
  -9  -1   0  199.48   35.10
   9  -1   0  290.47   47.80
  -9  -1   0  303.47   50.89
   9   1   0  248.38   32.20
  -9  -1  -1   42.90   19.60
  -9  -1  -1   42.80   22.20
  -9  -1  -1   10.80   13.10
  -9  -1  -1   26.50   13.50
   9  -1   1   29.30   19.50
   9  -1   1   45.40   18.80
  -9   1   1   -3.30   18.60
  -9   1   1   95.99   27.10
  -9   1   1   41.50   26.00
   9  -1   1   48.20   28.80
  -9  -1  -1   35.90   26.70
   9   1  -1   32.40   28.90
   9   1  -1   42.50   20.40
   9   1  -1   21.80   26.50
   9  -1   1   31.10   29.10
   9   1  -1   31.40   15.10
   9  -1   1   32.20   23.60
   9   1  -1   36.00   25.40
  -9   1   1   59.49   27.10
   9   1  -1   35.90   18.60
  -9   1   1   18.00   19.30
  -9  -1  -1   54.29   27.20
  -9   1  -1   35.40   20.90
   9   1   1   68.59   32.60
  -9   1  -1   18.20   12.90
  -9   1  -1   20.70   24.20
  -9  -1   1   19.10   21.90
  -9  -1   1   39.50   33.50
   9  -1  -1   82.89   31.40
   9  -1  -1   53.79   26.70
  -9   1  -1   42.30   22.00
   9  -1  -1   12.60   24.20
   9   1   1   46.30   19.70
   9   1   1   57.89   29.80
  -9   1  -1   46.30   25.30
   9  -1  -1   33.70   14.90
   9   1   1   45.80   20.10
  -9   1  -1   17.20   13.20
  -9  -1   1   70.79   27.60
  -9  -1   1   29.30   25.40
   9  -1  -1   31.80   18.30
   9  -1  -1   33.20   29.00
  -9  -1   1   35.10   23.40
   9   1   1   22.70   23.30
   9  -1  -1   18.00   18.10
   9   1  -2   82.69   28.00
   9  -1   2   45.50   19.90
  -9  -1  -2   66.69   23.60
  -9  -1  -2  102.09   26.40
  -9   1   2   85.19   24.30
   9  -1   2  103.89   32.90
   9   1  -2  111.39   35.20
  -9   1   2  127.29   29.10
  -9   1   2   95.29   27.30
  -9   1   2   71.39   18.80
   9   1  -2   65.29   22.90
  -9  -1  -2   13.80   30.50
  -9  -1  -2  101.69   18.60
   9  -1   2  124.19   32.20
   9   1  -2   59.19   17.70
  -9  -1  -2  135.79   30.60
   9  -1   2   95.79   19.70
   9   1  -2  117.99   22.80
  -9  -1  -2   81.19   17.90
   9   1  -2   64.99   18.90
   9  -1  -2  105.59   20.70
  -9   1  -2  110.59   18.60
  -9  -1   2   57.69   19.50
   9  -1  -2   49.40   16.10
   9  -1  -2  119.29   23.00
  -9  -1   2  142.49   31.10
   9  -1  -2   96.59   23.20
  -9  -1   2   18.30   28.30
  -9   1  -2  115.89   26.80
  -9   1  -2   54.29   17.10
  -9   1  -2  133.79   27.30
  -9   1  -2   74.99   22.50
   9   1   2  109.69   33.00
   9   1   2   59.79   19.30
   9   1   2   93.69   33.30
   9   1   2   42.00   19.60
  -9  -1   2  142.59   31.90
   9  -1  -2  163.28   33.60
  -9   1   3  271.57   41.60
  -9  -1  -3  336.87   42.80
  -9   1   3  322.17   29.50
  -9  -1  -3  253.67   29.20
   9   1  -3  316.47   33.00
   9  -1   3  278.67   40.00
  -9  -1  -3  286.87   37.30
   9   1  -3  196.68   30.40
   9   1  -3  267.57   30.20
   9  -1   3  284.37   42.80
   9   1  -3  266.57   38.70
  -9  -1  -3  198.58   27.90
   9   1  -3  324.57   44.10
   9   1  -3  268.97   30.20
  -9  -1  -3  282.57   36.70
  -9   1   3  258.87   36.70
  -9   1  -3  178.98   29.10
  -9   1  -3  306.17   30.90
   9  -1  -3  240.38   33.00
  -9   1  -3  251.37   34.10
  -9  -1   3  296.47   34.70
   9   1   3  294.57   41.10
   9   1   3  372.06   46.60
   9  -1  -3  281.87   30.70
  -9   1  -3  201.88   27.10
  -9   1  -3  246.18   34.10
  -9  -1   3  260.77   36.00
   9  -1  -3  263.37   29.90
   9  -1  -3  230.38   34.50
   9  -1  -3  243.18   29.80
  -9   1  -3  212.08   28.50
   9  -1  -3  301.27   39.20
  10  -1   0  232.78   31.20
  10   1   0  124.89   36.90
 -10  -1   0  208.28   43.30
 -10  -1   0  131.69   32.50
 -10  -1   0  217.78   29.00
  10   1   0  147.39   30.30
  10  -1   0  237.48   37.90
 -10   1   0  188.08   44.30
  10   1   0  228.48   37.30
 -10   1   0  151.78   29.70
  10  -1   0  163.08   35.50
 -10   1   0  188.68   31.00
 -10   1   0  189.58   31.30
 -10   1   0  144.29   28.10
  10  -1   0  198.18   34.50
  10   1   0  242.28   38.90
 -10  -1   0  202.48   31.70
  10  -1   1    2.60   18.80
 -10   1   1   31.60   22.40
 -10  -1  -1   13.60   20.20
 -10  -1  -1   41.00   20.10
 -10  -1  -1    6.10   17.40
 -10   1   1    7.60   23.30
  10   1  -1  -32.40   19.00
  10  -1   1    9.60   17.80
  10   1  -1    4.60   25.70
  10   1  -1    1.00   26.30
  10   1  -1   -0.60   29.20
  10  -1   1    0.20   26.40
  10  -1   1  -38.30   21.80
 -10   1   1    4.70   23.30
 -10  -1  -1  -13.70   13.40
 -10  -1  -1   -7.60   25.70
  10   1  -1    2.90   23.00
 -10  -1   1    6.00   19.70
  10   1   1   -4.40   23.30
  10  -1  -1    8.30   16.70
 -10   1  -1   16.30   21.20
  10   1   1   -2.20   25.30
  10   1   1    6.40   19.80
 -10   1  -1  -16.70   19.00
  10  -1  -1   15.10   24.20
  10  -1  -1   34.40   25.00
 -10   1  -1   19.20   16.30
 -10  -1   1    2.00   21.80
  10  -1  -1   44.80   28.10
  10  -1  -1   -4.80   25.60
 -10  -1   1    8.80   19.40
 -10   1  -1   -9.50   19.90
 -10   1  -1  -11.30   22.00
 -10  -1  -2  110.09   25.90
  10   1  -2  123.09   31.30
  10   1  -2   79.39   24.60
 -10   1   2  132.39   27.90
  10  -1   2   79.19   28.60
 -10  -1  -2   56.29   23.50
 -10   1   2  110.89   28.30
  10  -1   2   94.49   32.60
 -10  -1   2  139.69   30.80
  10   1   2  116.19   29.80
  10  -1  -2   99.79   24.90
  10  -1  -2  111.39   28.60
 -10  -1   2  126.89   28.80
  10   1   2   96.49   32.30
 -10   1  -2   58.49   22.20
   0  -2   0  748.83   44.60
   0  -2   0  807.32   45.10
   0  -2   0  777.32   44.40
   0   2   0  677.43   44.70
   0  -2   0  767.22   44.30
   0   2   0  752.52   44.50
   0  -2   0  847.02   44.60
   0   2   0  713.13   44.30
   0   2   0  662.03   44.50
   0   2   0  676.53   43.90
   0   2   0  617.14   44.30
   0  -2  -1    0.70    4.20
   0   2   1    2.40    5.80
   0  -2  -1   -1.80    3.80
   0   2  -1    0.10    4.60
   0   2  -1    0.90    2.40
   0   2  -1    1.60    4.50
   0   2  -1    4.70    4.00
   0  -2   1    0.50    3.80
   0   2   1    4.60    6.40
   0  -2   1    0.20    4.00
   0  -2   1    0.40    6.10
   0   2  -1    1.20    4.70
   0   2   1   -2.10    6.90
   0  -2   1    2.30    3.70
   0  -2   2 1340.47   83.99
   0   2  -2 1479.65   83.89
   0   2   2 1393.66   86.69
   0   2   2 1339.17   84.39
   0  -2   2 1321.37   85.39
   0  -2  -2 1405.96   84.19
   0   2   2 1305.27   85.39
   0   2  -2 1450.35   82.69
   0   2  -2 1348.27   82.59
   0  -2   2 1236.38   83.89
   0   2  -2 1451.85   83.39
   0   2  -2 1314.07   82.59
   0  -2   2 1394.26   88.39
   0   2   2 1385.76   86.29
   0  -2   3    0.10    8.40
   0  -2   3   -8.10    9.00
   0   2   3   -2.70   12.80
   0   2  -3   -1.00    9.50
   0   2   3    4.60   12.30
   0   2  -3    0.60    5.10
   0   2  -3   -0.10    5.70
   0   2   3   -3.10    9.70
   0  -2   3    3.90   14.90
   0   2   3    5.20    8.50
   0   2  -3   -5.00    6.70
   0  -2   3   -0.90    8.50
   0  -2   4    2.30   12.30
   0   2   4   23.80   15.90
   0   2  -4    1.20    6.00
   0   2  -4   -9.10    6.10
   0   2   4    7.20   13.90
   0  -2  -4    3.50    6.30
   0   2   4   12.40   12.40
   0  -2  -4   -8.70   10.90
   0  -2  -4   -4.30   12.20
   0   2   4   11.10   14.80
   0   2   4   -7.60    8.60
   0  -2  -4    5.60    7.40
   0   2  -4   21.90    9.40
   0  -2   4   -0.10   13.00
   0  -2   4    6.10    9.90
   0   2  -4    4.90   15.90
   0   2  -4    5.60    8.10
   0   2   4   13.60   12.50
   0  -2   4    3.10   16.70
   0   2   4   13.10   22.50
   0   2  -4   -0.20    7.10
   0  -2  -4    4.20    6.60
   0  -2  -4  -10.20    7.40
   0  -2   4   26.90   13.40
   0  -2   4    1.10    9.40
   0  -2   5   -7.70   15.80
   0   2   5   -8.20   17.10
   0  -2   5   19.70   18.10
   0  -2   5   -3.30   15.50
   0   2   5   11.20   16.20
   0   2   5   11.60   18.60
   0   2   5  -13.90   11.20
   0   2   5   -6.10   17.20
   0   2   5   -6.90   21.30
   0   2  -5   17.20   26.70
   0  -2   5   20.50   21.00
   0   2  -5   -6.90    8.00
   0   2   5  -14.70   20.50
   0   2  -5   -4.20    9.00
   0  -2   5   41.90   24.20
   0  -2   5   16.10   17.10
   0  -2   5  -16.30   13.90
   0   2   6  187.18   30.00
   0  -2   6  218.38   30.30
   0   2   6  184.18   31.60
   0   2   6  175.28   26.10
   0   2   6  194.28   28.60
   0   2   6  156.18   23.10
   0  -2   6  155.88   28.30
   0   2   7   -2.80   12.50
   0   2   7   -7.20   19.10
   0  -2   7    9.30   11.50
   0  -2   7    8.30   17.00
   0   2   7   -3.80    9.90
   0   2   7  -12.50    9.90
   1   2   0    2.70    4.10
   1   2   0    0.30    3.90
  -1  -2   0    2.10    3.60
   1   2   0    3.10    3.70
   1  -2   0   -2.50    4.30
   1   2   0    3.20    3.10
  -1   2   0    1.70    5.00
  -1  -2   0    0.80    3.90
   1   2   0   -1.50    3.10
   1  -2   0   -2.00    4.40
  -1   2   0    2.70    4.20
  -1  -2   0    2.00    3.00
  -1   2   0    0.20    4.40
  -1  -2   0   -0.20    3.60
   1  -2   0    0.40    5.10
   1   2   0    0.60    4.00
  -1  -2   0   -1.50    2.90
  -1  -2  -1 3494.75  201.18
  -1  -2  -1 3753.72  199.68
  -1  -2  -1 3316.57  200.68
   1  -2   1 3536.75  198.98
   1   2  -1 3762.02  201.88
  -1   2   1 3221.08  200.38
  -1  -2  -1 3357.56  200.18
  -1   2   1 3389.36  201.38
   1   2  -1 3485.75  200.88
   1   2  -1 3368.46  200.38
   1  -2   1 3604.34  199.08
   1  -2   1 3148.49  201.48
   1  -2   1 3577.84  201.28
  -1   2   1 3107.79  201.38
  -1  -2  -1 3472.75  199.78
  -1  -2  -1 3313.27  199.68
   1   2  -1 3318.17  200.08
   1  -2   1 3309.57  201.58
   1   2  -1 3247.07  199.08
   1  -2  -1 3222.28  199.78
  -1  -2   1 3089.29  200.68
  -1  -2   1 3044.50  202.58
  -1   2  -1 3328.27  198.78
  -1  -2   1 3332.17  199.38
   1   2   1 3202.48  201.58
   1   2   1 3278.57  200.98
  -1  -2   1 3242.48  201.08
  -1  -2   1 3078.09  200.38
   1   2   1 3647.33  200.78
   1   2   1 3272.17  200.88
  -1   2  -1 3214.98  202.38
  -1   2  -1 3403.26  200.78
   1  -2  -1 3143.99  200.58
   1   2   1 3705.03  201.58
   1  -2  -1 3791.62  198.48
   1  -2  -1 3187.58  201.38
  -1  -2  -2 1449.46   86.49
   1  -2   2 1453.55   90.59
   1   2  -2 1544.45   88.29
  -1  -2  -2 1422.96   86.09
  -1   2   2 1413.66   90.49
  -1  -2  -2 1296.07   86.49
  -1  -2  -2 1399.46   88.59
   1   2  -2 1538.55   88.59
  -1  -2  -2 1439.06   89.49
   1   2  -2 1348.17   88.49
   1  -2   2 1264.37   86.59
  -1   2   2 1310.87   90.69
   1   2  -2 1411.46   85.69
   1  -2   2 1448.96   91.99
   1  -2   2 1483.85   90.49
  -1   2   2 1467.25   90.49
   1   2  -2 1505.55   87.19
   1   2  -2 1569.54   89.39
   1  -2   2 1416.16   88.59
  -1   2   2 1415.66   90.19
  -1  -2   2 1354.86   88.49
   1   2   2 1512.85   90.89
  -1   2  -2 1538.95   86.29
  -1  -2   2 1580.44   88.59
  -1  -2   2 1374.56   88.69
  -1   2  -2 1361.06   87.39
   1  -2  -2 1331.37   89.49
   1   2   2 1429.26   91.09
  -1  -2   2 1373.66   89.19
   1   2   2 1421.06   89.49
  -1   2  -2 1569.14   88.39
   1  -2  -2 1419.56   85.89
   1  -2  -2 1434.56   86.29
  -1   2  -2 1543.75   93.29
   1  -2  -2 1494.25   86.59
   1   2   2 1318.07   88.69
  -1   2  -2 1472.55   85.99
  -1  -2   2 1412.56   93.09
  -1   2   3  335.57   31.10
   1   2  -3  323.27   25.70
   1   2  -3  336.47   27.00
  -1   2   3  374.66   31.20
  -1  -2  -3  311.57   21.70
   1   2  -3  340.17   23.60
   1  -2   3  318.97   28.70
  -1  -2  -3  335.17   27.90
   1  -2   3  288.37   27.20
  -1  -2  -3  298.07   27.80
   1   2  -3  310.47   24.80
  -1  -2  -3  320.27   23.30
   1  -2   3  344.57   33.30
   1  -2   3  294.67   23.60
  -1   2   3  321.67   24.40
   1   2  -3  284.17   25.20
  -1   2   3  308.27   28.40
  -1   2  -3  312.97   23.60
   1  -2  -3  321.47   23.20
  -1   2  -3  327.77   22.10
   1  -2  -3  330.47   21.40
  -1  -2   3  316.67   26.00
  -1  -2   3  312.27   27.20
  -1  -2   3  310.97   34.50
  -1   2  -3  328.97   21.60
   1  -2  -3  330.27   27.80
   1   2   3  386.86   31.50
  -1  -2   3  392.66   27.60
  -1   2  -3  324.97   35.00
   1   2   3  382.06   32.70
   1   2   3  318.37   27.60
   1   2   3  291.57   26.00
  -1   2  -3  328.47   25.60
   1  -2  -3  298.67   27.30
   1  -2  -3  317.57   21.10
   1  -2   4   26.10   14.60
   1   2  -4   23.80   11.50
  -1   2   4   15.20   10.90
  -1  -2  -4    0.40    6.70
   1  -2   4   14.40   17.70
  -1  -2  -4    9.80    9.70
  -1   2   4   21.10   15.60
  -1   2   4   13.70   13.70
  -1   2   4   23.60   13.70
   1  -2   4    2.20   13.20
  -1   2   4   19.90   12.10
   1   2  -4    8.50    7.60
  -1  -2  -4   17.50    5.30
  -1  -2  -4   30.00   12.10
   1  -2   4   10.80   13.50
  -1   2   4   19.40   11.90
  -1  -2  -4   17.80    8.90
  -1  -2  -4    9.10    6.50
  -1   2   4   41.70   17.00
   1   2  -4   13.80    9.10
  -1   2   4   -2.90    6.90
   1  -2   4    8.70   10.00
  -1   2   4   11.60   17.50
   1  -2  -4    0.20    9.80
   1  -2  -4   10.80    6.40
  -1  -2   4   33.10   14.70
  -1  -2   4   12.60   10.00
  -1  -2   4   32.10   22.40
   1  -2  -4   18.80    5.10
   1   2   4   29.60   15.60
  -1   2  -4   11.00   11.60
   1   2   4   20.10   12.30
   1   2   4   48.20   22.10
  -1   2  -4    0.30   17.10
  -1  -2   4   19.20   19.90
   1   2   4   18.70   15.00
  -1   2  -4   18.50    9.50
   1  -2  -4   14.90    9.20
   1   2   4   29.00   11.20
   1   2   4   26.00   15.90
   1  -2   5  -11.90   19.10
  -1   2   5  -14.60   19.50
  -1   2   5   -6.30   12.00
   1  -2   5   -2.20   16.00
   1   2  -5   20.10   26.20
  -1   2   5    8.20   12.60
   1  -2   5    9.50   15.90
   1  -2   5  -12.40   14.20
  -1   2   5    1.00   12.80
  -1   2   5    7.90   17.90
  -1   2   5   16.00   17.10
   1   2  -5   -4.90    9.70
  -1   2   5   -6.50   27.20
  -1  -2  -5    7.80   12.90
  -1   2   5  -17.80   17.60
   1  -2   5    1.10   20.30
  -1  -2   5    3.90   15.80
   1   2   5    3.60   12.60
  -1  -2   5  -37.90   16.80
   1   2   5   19.10   18.50
  -1  -2   5   21.60   20.60
   1   2   5   -6.60   18.30
  -1  -2   5    0.20   20.00
   1  -2  -5  -23.20   21.70
  -1  -2   5    4.80   16.00
   1   2   5   12.50   15.30
   1   2   5    7.90   16.00
   1   2   5    9.20   19.30
  -1   2  -5    2.00   25.50
  -1  -2   5   -9.90   11.30
  -1  -2   5  -14.60   14.00
   1   2   5   -7.90   14.10
  -1   2  -5    5.30    7.30
  -1   2  -5   -0.90    9.50
   1   2   5  -22.90   12.50
  -1   2   6   29.30   17.00
   1  -2   6   34.50   16.50
   1  -2   6   21.90   17.40
  -1   2   6   83.39   24.80
   1  -2   6  -66.09   34.90
   1  -2   6   18.90   24.40
  -1   2   6   54.19   17.30
  -1   2   6   25.10   23.30
   1  -2   6   39.70   18.00
  -1   2   6   54.39   18.10
   1   2  -6    2.30   11.60
   1   2   6   37.70   15.70
  -1  -2   6   33.10   17.30
  -1   2  -6   -7.40   10.10
  -1  -2   6   -2.00   28.80
  -1  -2   6   17.00   18.10
  -1  -2   6   48.20   19.70
  -1  -2   6   12.60   21.10
   1   2   6  -23.30   28.30
   1   2   6   27.70   18.20
  -1   2   7   -7.70   12.90
   1  -2   7  -10.50   17.60
  -1   2   7  -30.80   18.90
  -1   2   7    8.30   15.70
   1  -2   7    8.50   18.10
  -1   2   7  -10.20   14.30
   1   2   7   19.10   19.00
  -1  -2   7    3.90   16.00
  -1  -2   7   18.20   18.00
   2   2   0 6243.88  368.46
  -2  -2   0 5910.11  368.46
   2   2   0 6321.57  368.36
   2  -2   0 6462.25  370.46
  -2   2   0 5844.12  371.26
  -2   2   0 6816.52  370.36
   2   2   0 5911.51  368.96
  -2   2   0 5738.33  368.16
   2   2   0 6205.08  367.96
  -2  -2   0 6168.38  369.26
  -2  -2   0 6463.55  368.86
  -2  -2   0 6493.25  368.56
   2  -2   0 6152.58  369.36
  -2  -2   0 6173.68  368.76
   2   2  -1 6061.69  360.56
   2   2  -1 6197.38  359.66
  -2  -2  -1 6095.89  358.66
  -2  -2  -1 6053.49  359.66
  -2   2   1 5806.22  361.06
   2  -2   1 6022.20  360.96
   2  -2   1 5663.33  359.86
   2  -2   1 6880.41  357.86
   2  -2   1 5628.34  360.76
   2   2  -1 6012.60  360.16
   2  -2   1 6463.85  362.26
   2   2  -1 5863.71  359.36
  -2  -2  -1 5770.32  358.36
  -2  -2  -1 6071.89  360.46
  -2  -2  -1 6082.39  360.06
   2  -2   1 6540.25  357.66
   2   2  -1 5785.82  359.56
  -2  -2  -1 6134.99  360.96
   2   2  -1 6175.18  359.96
   2   2   1 5951.00  361.46
  -2  -2   1 6063.29  361.66
   2   2   1 5934.21  358.86
  -2  -2   1 6958.80  359.96
   2   2   1 5625.34  358.36
   2   2   1 6153.28  360.76
   2   2   1 5380.06  362.06
  -2  -2   1 5825.82  360.66
   2  -2  -1 6205.78  360.16
  -2  -2   1 6115.19  360.36
  -2  -2   1 6157.18  360.56
   2  -2  -1 6164.38  361.46
  -2   2  -1 6321.57  362.16
  -2  -2   1 5898.81  361.16
  -2   2  -1 5714.63  360.26
   2  -2   2   50.19   15.20
   2   2  -2   25.60   10.60
   2   2  -2   20.40    8.90
  -2  -2  -2   37.20    5.10
  -2   2   2   25.30   10.50
  -2  -2  -2   35.20   11.00
   2   2  -2   33.10    8.90
   2   2  -2   34.50    7.30
  -2  -2  -2   36.60    4.70
  -2  -2  -2   29.90   11.30
   2  -2   2   44.10   13.40
   2   2  -2   30.00    7.70
  -2   2   2   39.90   13.10
  -2  -2  -2   31.20    9.80
  -2   2   2   38.90   13.90
   2  -2   2   38.30   11.50
  -2  -2  -2   28.90    8.20
  -2  -2  -2   32.20    6.10
   2  -2   2   35.20   11.80
  -2  -2  -2   48.60    9.60
   2  -2  -2   36.80   11.80
  -2  -2   2   51.99   12.90
  -2   2  -2   35.60    9.20
  -2   2  -2   35.80   10.90
   2   2   2   41.50    9.40
   2   2   2   23.50   13.30
  -2  -2   2   36.90   10.20
  -2   2  -2   42.20    9.60
  -2   2  -2   31.90   13.90
   2  -2  -2   34.60    7.90
   2  -2  -2   40.10   11.40
   2   2   2   35.10   12.70
   2  -2  -2   37.10    8.90
  -2  -2   2   45.40   17.60
   2   2  -3  287.17   26.10
   2   2  -3  281.37   29.30
   2  -2   3  394.96   35.00
   2  -2   3  371.76   32.10
  -2  -2  -3  371.56   39.30
  -2  -2  -3  378.16   26.60
  -2   2   3  374.06   32.20
   2   2  -3  346.37   25.10
   2  -2   3  351.46   30.70
   2   2  -3  370.46   27.20
   2   2  -3  398.16   29.40
   2   2  -3  360.46   30.30
  -2  -2  -3  370.16   29.50
  -2   2   3  388.16   33.60
  -2  -2  -3  336.87   30.80
  -2  -2  -3  333.67   23.40
  -2  -2  -3  327.37   26.60
  -2   2  -3  358.56   27.10
   2  -2  -3  367.76   26.30
  -2   2  -3  392.86   29.40
   2  -2  -3  389.86   25.10
   2  -2  -3  349.27   30.90
   2  -2  -3  308.17   25.90
   2   2   3  316.47   26.40
  -2  -2   3  343.97   36.80
   2   2   3  414.66   33.80
  -2  -2   3  378.56   31.20
  -2  -2   3  355.36   26.00
  -2   2  -3  368.66   35.60
   2   2   3  364.26   30.40
  -2   2  -3  355.16   24.70
   2   2   3  325.27   33.80
   2  -2  -3  347.27   29.30
  -2   2   4   31.80   16.00
  -2   2   4   15.00   15.30
  -2  -2  -4   12.10   11.70
  -2  -2  -4   10.60    5.60
   2  -2   4    0.40   16.40
  -2   2   4   19.90   12.60
   2   2  -4   24.00   12.00
   2  -2   4   17.10   17.50
  -2   2   4   10.00   12.30
   2   2  -4   12.30   11.10
   2   2  -4    3.60    6.80
  -2   2   4   24.80   17.20
  -2  -2  -4   15.80    9.80
   2   2  -4   19.40   12.30
   2  -2   4   14.50   12.40
  -2  -2  -4    8.90   10.50
   2  -2   4   18.40   16.00
  -2  -2  -4   10.40    7.60
   2   2  -4   14.40   10.10
  -2   2   4   16.10   13.30
   2  -2   4   13.00   12.80
  -2   2   4   11.30   18.80
   2   2   4    5.10    7.60
   2  -2  -4   15.10   10.50
   2   2   4   -1.20   12.00
  -2  -2   4   42.50   16.80
   2   2   4   24.00   15.60
  -2   2  -4   17.30   16.30
  -2  -2   4    7.40   11.90
   2   2   4   16.90   14.20
   2  -2  -4    8.80    7.20
  -2  -2   4   70.79   21.30
  -2  -2   4    2.40   12.50
  -2  -2   4   -0.10    9.10
  -2   2  -4    6.60   12.70
  -2   2  -4   20.60    7.00
   2   2   4   15.50   16.00
   2  -2  -4   16.60   12.40
   2  -2  -4   -3.10    9.60
  -2  -2   4   10.10   19.00
  -2  -2   4   20.00   15.20
  -2   2  -4   15.40   16.80
   2   2   4   25.00   18.20
   2  -2  -4   12.50    6.80
  -2  -2  -5   22.90    8.20
  -2   2   5   19.40   15.50
  -2   2   5   14.00   22.80
  -2  -2  -5   19.30    9.00
   2   2  -5   15.70   10.80
   2  -2   5   39.50   16.80
   2   2  -5   41.50   11.20
   2  -2   5   19.80   24.60
   2  -2   5   -6.00   17.50
  -2   2   5   31.40   17.30
   2  -2   5   20.00   21.00
  -2  -2  -5   -4.30   13.10
  -2   2   5   49.50   24.90
  -2   2   5   20.70   21.20
   2  -2   5   14.60   21.30
  -2   2   5   30.20   17.00
   2  -2  -5    9.40    8.50
  -2  -2   5   17.90   23.20
  -2  -2   5    4.20   17.70
  -2   2  -5   20.20    9.50
   2  -2  -5   11.40   16.20
   2   2   5   33.40   14.60
   2   2   5   27.10   18.90
  -2  -2   5   16.80   17.60
  -2   2  -5   28.00   12.60
   2   2   5   44.20   20.50
  -2  -2   5   28.50   17.70
  -2   2  -5    6.40   28.40
   2   2   5  -15.90   20.30
   2  -2  -5   25.70    7.90
  -2  -2   5   31.30   23.90
  -2   2  -5    3.30   13.90
  -2   2   6   22.10   15.90
   2  -2   6   37.60   18.00
  -2   2   6    6.60   16.50
   2   2  -6   15.40   11.90
   2  -2   6   16.30   19.10
   2  -2   6   13.80   17.50
  -2   2   6    9.00   23.90
   2  -2   6  -26.40   18.10
  -2   2   6   24.40   23.60
  -2   2   6   28.20   15.60
  -2  -2   6   25.50   18.90
  -2  -2   6   19.80   16.90
   2   2   6   31.40   19.80
   2   2   6   -8.10    8.80
   2   2   6   33.60   19.70
  -2  -2   6   -8.20   26.00
   2   2   6    2.10   15.80
  -2   2  -6  -11.20    9.40
  -2  -2   6    8.50   17.00
  -2  -2   6  -29.30   15.00
   2  -2   7   36.50   15.10
  -2   2   7  -38.00   17.20
  -2   2   7  -24.40   22.60
  -2   2   7   40.70   14.00
  -2   2   7   28.80   15.50
   2  -2   7   25.30   15.80
  -2   2   7   20.40   12.20
  -2  -2   7   14.00   13.20
   2   2   7   22.10   18.10
  -2  -2   7   10.50   13.50
  -2  -2   7    0.50   14.40
  -3  -2   0  121.99   15.30
   3   2   0  126.19   13.10
  -3   2   0  128.09   13.80
  -3   2   0  125.99   14.20
   3  -2   0  123.39   11.80
   3   2   0  114.09   12.70
   3   2   0  113.89   13.90
   3   2   0  127.99   13.50
  -3  -2   0  114.29   13.20
  -3   2   0  149.88   19.80
   3   2   0  124.59   13.80
  -3   2   0  142.69   17.80
   3  -2   0  124.49   16.90
   3   2   0  122.39   15.10
   3  -2   0  119.29   13.30
  -3  -2   0  141.19   16.10
   3   2   0  127.09   12.50
   3  -2   0  114.39   13.40
  -3   2   0  124.69   13.20
  -3   2   0  120.69   13.00
  -3  -2   0  131.79   13.80
  -3  -2   0  136.09   14.50
   3   2   0  115.39   15.80
   3  -2   0  126.59   19.00
   3  -2   0  126.69   12.90
  -3  -2   0  128.19   13.10
   3   2  -1   60.49   10.30
   3   2  -1   55.29    9.10
   3  -2   1   52.79   10.60
  -3   2   1   47.10    6.00
   3  -2   1   58.19    7.60
  -3  -2  -1   59.49   12.00
   3   2  -1   67.49   12.50
  -3  -2  -1   62.49    9.90
  -3   2   1   48.10    9.70
  -3  -2  -1   66.09   11.90
  -3  -2  -1   54.99    7.90
   3   2  -1   45.60   11.20
  -3   2   1   58.89   13.90
   3  -2   1   67.79   13.10
   3  -2   1   86.89   18.50
  -3   2   1   66.99   13.10
  -3   2   1   58.49    7.30
   3  -2   1   61.29   12.20
  -3  -2  -1   53.69   10.80
  -3  -2  -1   76.89   13.80
   3   2  -1   64.99   12.60
   3   2  -1   52.19   10.00
   3  -2   1   60.39    7.10
  -3   2  -1   72.89   12.10
   3  -2  -1   59.99   14.00
   3   2   1   73.29    9.60
  -3  -2   1   63.39   11.90
  -3  -2   1   62.69    9.90
   3   2   1   62.39    9.10
   3  -2  -1   62.69   12.50
   3  -2  -1   81.39   12.40
  -3   2  -1   52.99    9.40
   3   2   1   63.19   11.80
  -3   2  -1   58.59   14.30
   3   2   1   46.50   10.20
  -3  -2   1  104.89   16.70
   3  -2  -1   49.40   12.00
  -3  -2   1   56.39    8.80
  -3   2  -1   44.30   12.90
   3  -2  -1   64.59    9.70
  -3  -2   1   78.29   11.90
  -3  -2   1   66.99   11.70
   3   2  -2  132.99   12.40
  -3   2   2  130.99   20.00
  -3  -2  -2  123.09   13.70
   3   2  -2  129.39   15.50
  -3  -2  -2  141.89   17.80
   3  -2   2   93.69   17.20
   3   2  -2  130.49   18.70
   3   2  -2  144.39   17.80
   3   2  -2  127.99   15.30
  -3  -2  -2   96.29   15.50
  -3  -2  -2  109.79   17.30
  -3   2   2  111.59   19.00
   3  -2   2  142.69   20.60
  -3  -2  -2  121.39   18.00
  -3   2   2  122.39   18.80
   3   2  -2  129.89   17.10
  -3   2  -2  125.39   14.20
   3   2   2  115.79   17.60
   3  -2  -2  138.99   17.70
  -3  -2   2  119.79   24.20
  -3   2  -2  130.79   19.80
  -3   2  -2  144.49   22.40
  -3  -2   2  160.28   20.20
   3  -2  -2  122.79   18.40
   3   2   2  111.29   15.90
   3   2   2   98.69   12.70
  -3   2  -2  124.29   17.10
   3  -2  -2  130.79   18.90
   3   2   2  136.39   20.80
   3  -2   3  542.95   42.10
  -3  -2  -3  479.85   40.40
   3   2  -3  541.15   39.00
  -3  -2  -3  526.95   38.50
   3  -2   3  580.24   41.80
   3   2  -3  532.25   42.30
  -3  -2  -3  428.06   40.00
  -3  -2  -3  531.85   39.60
  -3  -2  -3  494.05   35.30
   3  -2   3  620.54   43.90
   3   2  -3  495.75   36.50
  -3   2   3  520.05   42.50
   3  -2   3  525.65   44.10
   3   2  -3  526.55   40.30
  -3   2   3  562.94   51.09
  -3  -2  -3  508.55   42.10
   3   2  -3  536.45   36.70
   3  -2   3  533.45   42.80
  -3  -2   3  501.65   48.30
   3  -2  -3  491.95   42.00
  -3   2  -3  559.54   40.80
   3   2   3  567.34   45.70
   3   2   3  476.15   44.60
   3  -2  -3  523.95   40.50
  -3   2  -3  514.35   38.40
   3  -2  -3  523.55   38.20
  -3   2  -3  539.35   45.50
   3  -2  -3  496.05   39.80
  -3   2  -3  508.45   35.80
  -3   2  -3  506.95   43.70
   3  -2  -3  518.25   35.00
  -3  -2  -4  434.76   34.20
   3  -2   4  463.15   39.10
  -3   2   4  505.25   48.40
   3   2  -4  510.55   38.40
  -3  -2  -4  430.76   43.00
   3  -2   4  460.05   41.00
   3  -2   4  497.95   46.60
  -3   2   4  510.55   44.30
  -3  -2  -4  401.46   39.60
   3   2  -4  471.95   37.20
  -3   2   4  464.05   43.90
  -3  -2  -4  457.95   36.20
   3   2  -4  438.66   39.70
  -3   2   4  423.46   41.40
  -3  -2  -4  485.45   33.70
   3  -2   4  426.76   42.00
  -3   2   4  406.66   47.80
   3  -2   4  508.25   45.20
   3  -2   4  441.16   41.30
  -3  -2   4  484.75   50.29
   3   2   4  467.05   41.30
   3  -2  -4  477.15   36.00
  -3  -2   4  433.76   42.90
   3   2   4  570.24   47.90
  -3  -2   4  539.45   43.80
   3  -2  -4  499.55   47.50
  -3   2  -4  455.25   43.40
   3  -2  -4  424.56   42.20
  -3   2  -4  459.45   36.60
   3   2   4  469.05   45.30
   3  -2  -4  386.56   39.40
  -3  -2   4  535.45   53.49
  -3  -2   4  432.86   40.80
  -3   2  -4  498.85   40.00
  -3  -2   4  471.35   43.60
   3   2   4  435.46   38.20
  -3   2  -4  501.35   48.80
   3   2   4  414.06   41.60
   3  -2  -4  471.75   33.20
  -3   2   5   65.99   18.80
   3   2  -5   68.99   14.30
  -3   2   5   19.00   25.20
  -3   2   5   72.99   21.10
   3  -2   5   44.70   19.30
   3  -2   5   54.19   21.90
  -3  -2  -5   49.99   17.40
  -3   2   5   60.69   25.70
   3   2  -5   43.20   19.40
  -3  -2  -5   36.90   17.50
  -3   2   5   15.30   43.30
  -3   2   5  100.19   26.40
   3   2  -5   43.90   16.10
   3   2  -5   48.20   21.40
  -3  -2  -5   55.39   11.20
   3  -2   5   69.29   19.90
  -3  -2  -5   58.69   15.40
  -3   2   5   47.20   19.10
   3  -2  -5   -0.50   19.80
   3  -2  -5   58.19   22.80
   3   2   5   37.20   30.30
  -3  -2   5   96.99   32.00
  -3  -2   5   46.70   20.20
   3   2   5  104.19   23.40
  -3  -2   5   63.69   24.40
  -3   2  -5   75.19   16.70
  -3  -2   5   81.29   25.30
  -3  -2   5   44.00   20.50
  -3  -2   5   45.60   29.00
   3   2   5   54.29   20.80
  -3   2  -5   46.10   12.20
  -3   2  -5   64.69   17.00
   3   2   5   22.40   14.50
  -3   2  -5   46.60   19.80
  -3   2   6    0.60   21.30
   3   2  -6    3.80   14.70
   3  -2   6    1.40   15.10
  -3   2   6    0.90   15.50
   3  -2   6   -2.20   14.70
  -3   2   6    3.30   14.00
   3  -2   6    2.40   20.40
  -3   2   6   -5.70   11.80
  -3   2   6  -25.50   20.60
  -3   2  -6  -12.10   10.00
  -3  -2   6   -2.60   14.40
   3   2   6    6.10   16.50
  -3  -2   6    5.80   24.50
   3   2   6   12.20   18.90
  -3  -2   6   16.70   19.40
  -3  -2   6   20.00   18.50
  -3   2  -6   -8.40   12.40
  -3  -2   6   13.50   14.90
   3  -2   7   30.40   21.20
  -3   2   7    6.30   13.40
  -3   2   7   13.50   13.50
  -3   2   7   28.50   15.60
  -3   2   7   -2.90   14.10
  -3   2   7   35.80   21.50
  -3  -2   7   25.20   21.70
  -3  -2   7   29.30   16.40
  -3  -2   7   24.90   16.20
   3   2   7   27.60   21.10
   4  -2   0  172.98   16.60
   4  -2   0  188.98   18.50
  -4  -2   0  191.58   18.70
   4  -2   0  209.18   23.30
   4  -2   0  201.28   19.00
   4  -2   0  208.88   21.90
   4   2   0  191.88   21.30
   4   2   0  199.38   18.40
  -4   2   0  204.28   19.00
   4   2   0  190.68   19.30
  -4   2   0  215.08   24.90
  -4  -2   0  194.88   18.40
  -4  -2   0  214.98   19.80
   4  -2   0  201.18   26.90
  -4   2   0  188.98   18.10
  -4   2   0  207.98   19.80
  -4   2   0  242.48   27.30
   4   2   0  203.98   18.20
  -4  -2   0  202.18   19.90
  -4  -2   0  194.68   23.30
  -4   2   0  212.68   21.20
  -4   2   0  203.48   22.60
   4   2   0  188.68   22.70
   4   2   0  186.18   18.90
   4  -2   1  858.31   58.49
   4   2  -1  883.21   58.49
   4  -2   1  867.91   59.79
   4  -2   1  883.71   58.89
   4  -2   1  893.01   54.69
   4   2  -1  872.91   57.59
  -4   2   1  860.11   61.39
  -4   2   1  865.21   54.19
  -4  -2  -1  984.50   62.99
   4  -2   1  936.91   65.69
   4   2  -1  771.22   57.79
   4  -2   1  897.51   55.19
  -4   2   1  889.01   59.89
  -4   2   1  920.51   60.99
  -4  -2  -1  848.22   57.39
  -4  -2  -1  871.21   59.09
  -4  -2  -1  881.81   59.89
  -4  -2  -1  907.91   61.09
  -4   2   1  902.51   54.49
  -4  -2  -1  847.72   60.49
   4   2  -1  885.01   60.49
   4   2  -1  896.21   59.79
   4  -2   1  899.21   59.59
   4  -2  -1  887.81   62.69
  -4  -2   1  910.81   56.99
   4  -2  -1  863.01   60.59
  -4  -2   1  816.92   58.49
  -4   2  -1  892.21   62.59
   4   2   1  918.61   55.89
  -4  -2   1  947.01   60.09
   4  -2  -1  875.41   57.89
  -4   2  -1  873.41   61.39
   4   2   1  879.81   59.29
   4   2   1  868.91   58.59
  -4   2  -1  904.61   61.49
   4  -2  -1  848.82   59.69
  -4   2  -1  817.22   56.79
   4   2   1  930.61   56.69
  -4   2  -1  807.62   59.29
  -4  -2   1  720.93   59.29
  -4  -2   1  911.41   57.49
   4   2  -2  400.36   34.60
   4   2  -2  411.46   33.90
  -4  -2  -2  404.86   33.20
   4   2  -2  396.06   32.80
   4  -2   2  388.16   33.80
   4   2  -2  398.76   30.30
  -4   2   2  385.66   39.90
   4   2  -2  390.36   30.30
  -4   2   2  420.26   35.10
  -4  -2  -2  404.66   33.40
  -4   2   2  388.86   34.80
  -4  -2  -2  396.16   29.90
  -4  -2  -2  393.36   34.50
  -4   2   2  418.76   36.10
  -4  -2  -2  425.46   34.30
   4  -2   2  330.27   35.40
   4  -2   2  404.86   34.10
  -4  -2  -2  402.86   29.70
   4   2  -2  393.86   32.20
   4  -2   2  390.96   32.80
   4  -2  -2  382.06   29.70
   4   2   2  398.96   33.20
  -4   2  -2  405.66   30.10
   4   2   2  384.86   32.70
   4  -2  -2  379.46   34.60
   4  -2  -2  407.16   31.90
  -4  -2   2  332.57   40.10
   4   2   2  421.46   33.90
  -4   2  -2  395.06   29.90
  -4  -2   2  455.35   36.20
   4   2   2  421.36   39.00
   4  -2  -2  387.06   34.30
   4  -2  -2  403.36   33.60
  -4   2  -2  362.26   34.10
   4  -2  -2  391.36   32.60
  -4   2  -2  391.06   31.90
  -4  -2   2  319.87   31.70
  -4   2  -2  380.16   35.60
   4  -2  -2  430.66   29.60
  -4   2  -2  424.46   36.00
   4  -2   3  164.78   24.70
   4   2  -3  162.48   22.10
  -4   2   3  189.78   25.50
  -4   2   3  126.19   18.70
   4   2  -3  175.78   19.90
  -4  -2  -3  188.48   19.00
   4   2  -3  137.49   22.50
  -4   2   3  184.98   26.60
  -4  -2  -3  199.88   23.90
  -4   2   3  207.18   22.60
  -4   2   3  169.28   21.50
   4  -2   3  180.98   26.90
  -4   2   3  220.38   41.30
  -4  -2  -3  176.68   24.10
   4  -2   3  161.38   25.50
  -4   2   3  173.28   29.80
   4  -2   3  184.88   23.80
  -4   2   3  142.19   25.70
  -4  -2  -3  152.58   22.30
   4  -2   3  164.48   24.60
   4  -2   3  168.68   26.00
  -4   2   3  152.38   24.00
   4  -2   3  221.18   31.40
  -4  -2  -3  160.28   18.10
   4   2  -3  179.18   20.00
   4  -2  -3  164.48   22.70
  -4  -2   3  117.59   28.00
  -4  -2   3  146.79   23.10
   4   2   3  182.48   24.20
  -4   2  -3  169.28   20.80
   4  -2  -3  157.68   23.40
   4   2   3  176.48   22.80
  -4   2  -3  160.78   19.40
   4   2   3  175.08   27.70
  -4  -2   3  212.78   27.30
   4  -2  -3  189.38   19.00
  -4   2  -3  191.78   19.50
  -4   2  -3  180.48   27.40
  -4  -2   3  177.98   21.70
  -4   2  -3  163.38   24.10
   4   2   3  156.88   26.50
   4   2   3  157.78   21.90
  -4  -2   3  176.08   23.00
   4   2   3  199.08   26.90
   4  -2  -3  172.58   22.40
  -4  -2   3  220.08   28.40
   4   2   3  102.69   25.00
  -4   2   4  272.17   35.90
   4  -2   4  287.27   35.80
   4  -2   4  258.97   30.80
   4  -2   4  292.67   35.30
   4   2  -4  258.47   29.40
   4   2  -4  317.37   27.80
  -4  -2  -4  268.87   25.60
   4  -2   4  274.07   45.50
  -4   2   4  192.48   30.80
  -4  -2  -4  258.07   33.20
  -4  -2  -4  239.38   29.20
  -4   2   4  312.77   37.10
  -4   2   4  243.98   38.80
  -4   2   4  276.87   32.10
  -4  -2  -4  259.37   25.20
   4  -2   4  263.17   35.10
   4   2  -4  258.07   32.40
  -4   2   4  290.07   42.40
  -4   2   4  334.17   60.09
   4   2  -4  298.67   28.00
   4   2   4  349.87   59.29
  -4  -2   4  362.76   50.09
   4  -2  -4  256.97   25.50
   4   2   4  308.27   39.90
   4   2   4  286.87   35.50
  -4  -2   4  234.08   35.80
  -4   2  -4  285.97   27.10
  -4  -2   4  254.17   35.50
   4  -2  -4  251.97   28.10
  -4   2  -4  235.48   27.70
  -4   2  -4  271.27   25.70
  -4  -2   4  261.87   26.40
   4  -2  -4  287.07   25.10
   4   2   4  337.97   35.00
  -4   2  -4  280.17   33.30
  -4   2  -4  266.07   42.00
  -4   2  -4  261.07   32.40
  -4   2  -4  266.97   32.50
  -4  -2   4  239.48   41.80
  -4  -2   4  290.77   28.30
   4  -2  -4  271.57   28.60
   4  -2  -4  296.57   32.70
   4  -2   5   47.70   19.30
  -4  -2  -5   72.49   15.60
  -4  -2  -5   61.39   16.90
  -4  -2  -5   59.79   13.20
  -4   2   5   59.79   19.20
  -4  -2  -5   77.49   17.60
  -4   2   5   67.09   19.50
  -4   2   5   78.49   22.70
  -4   2   5   62.19   25.40
   4  -2   5   55.39   22.10
  -4   2   5   69.89   30.10
  -4   2   5   68.39   26.80
   4   2  -5   67.39   17.20
   4  -2   5   90.69   22.90
   4   2  -5   79.99   17.60
   4   2   5   69.79   22.20
  -4  -2   5   94.79   23.70
   4  -2  -5   78.09   15.30
   4  -2  -5   80.39   17.50
  -4  -2   5    6.30   24.60
  -4   2  -5   65.09   13.70
  -4  -2   5   95.49   25.90
  -4   2  -5   83.99   15.60
  -4   2  -5   67.89   18.40
  -4  -2   5  113.19   34.50
  -4  -2   5   71.29   20.70
  -4  -2   5   36.90   27.80
   4   2   5   27.20   30.30
   4   2   5   80.19   22.90
   4  -2  -5   72.99   13.80
   4  -2  -5   39.40   17.20
  -4   2   6   15.80   24.90
  -4  -2  -6    6.50    9.50
   4   2  -6   28.10   10.20
  -4   2   6   20.70   14.30
  -4  -2  -6  -10.00   11.00
  -4   2   6   10.30   11.00
   4  -2   6   18.40   16.00
   4  -2   6    3.20   11.80
   4  -2   6   14.00   18.50
  -4   2   6   19.90   24.50
  -4   2   6    6.10   14.70
  -4  -2   6  -12.10   16.10
   4  -2  -6   33.90   18.90
   4   2   6   -5.20   19.10
  -4  -2   6  -13.60   23.00
   4   2   6    3.00   15.90
  -4  -2   6   18.70   15.00
   4  -2  -6    4.40   10.10
  -4  -2   6   10.10   25.80
  -4  -2   6   11.40   11.40
  -4   2  -6   -7.00    9.40
  -4   2  -6  -11.40   11.00
   5   2   0  190.88   22.10
  -5  -2   0  177.28   20.20
   5  -2   0  202.98   20.60
  -5  -2   0  172.38   23.90
   5  -2   0  197.68   27.90
   5  -2   0  196.18   19.80
   5   2   0  188.28   19.00
   5  -2   0  146.69   16.50
   5  -2   0  197.38   21.10
   5   2   0  177.08   23.90
  -5   2   0  187.18   18.60
  -5   2   0  190.88   21.90
  -5   2   0  177.68   20.60
  -5  -2   0  166.78   19.70
  -5  -2   0  197.48   22.00
   5   2   0  196.88   20.50
  -5   2   0  178.98   30.30
  -5   2   0  175.48   24.10
   5   2   0  219.38   21.60
   5  -2   0  163.48   18.70
   5  -2   0  187.48   20.40
  -5  -2   0  168.68   19.10
  -5  -2   0  227.18   27.10
   5   2   0  208.48   21.30
   5  -2   0  178.28   24.00
  -5   2   0  180.38   18.10
   5  -2   0  181.88   20.70
   5   2   0  173.08   20.20
  -5   2   0  203.28   20.40
  -5  -2   0  179.58   20.50
   5   2  -1  936.71   62.09
  -5  -2  -1  893.11   62.79
  -5  -2  -1  891.01   60.59
  -5  -2  -1  885.61   61.79
  -5   2   1  933.01   65.49
  -5  -2  -1  929.61   60.29
   5   2  -1  913.31   60.99
   5  -2   1  871.61   60.79
  -5  -2  -1  898.21   64.49
  -5   2   1  965.90   63.99
   5   2  -1  879.71   64.39
   5   2  -1  805.62   60.19
   5  -2   1  863.81   61.49
   5   2  -1  834.92   64.49
   5   2  -1  857.21   59.49
  -5  -2  -1  874.61   62.99
  -5   2   1  915.61   63.99
   5  -2   1  893.51   62.19
  -5   2  -1  902.61   59.59
  -5   2  -1  873.71   59.59
   5  -2  -1  917.11   60.69
  -5  -2   1 1005.80   59.69
   5  -2  -1  925.01   64.89
  -5   2  -1  893.91   65.99
  -5   2  -1  851.31   62.09
   5   2   1  918.11   62.59
  -5   2  -1  867.31   64.19
   5  -2  -1  901.71   61.09
  -5  -2   1  966.80   65.69
   5   2   1  921.91   61.69
  -5   2  -1  850.41   62.59
   5   2   1  918.51   60.89
   5  -2  -1  852.71   61.29
  -5  -2   1 1012.20   60.59
  -5  -2   1  934.11   63.39
  -5   2  -1  812.32   60.99
   5  -2  -1  903.81   59.39
   5  -2  -1  857.11   66.69
   5  -2  -1  894.81   63.09
  -5   2  -1  908.51   65.39
   5  -2  -1  834.42   59.59
   5   2  -2  456.45   38.10
   5  -2   2  463.05   39.30
   5  -2   2  427.96   45.20
  -5  -2  -2  431.46   39.80
  -5   2   2  489.45   42.30
   5  -2   2  480.95   38.60
   5   2  -2  431.96   38.80
  -5  -2  -2  430.46   36.60
  -5  -2  -2  474.25   35.10
   5  -2   2  479.55   41.20
   5   2  -2  445.56   41.20
  -5  -2  -2  486.85   40.30
  -5   2   2  349.57   56.79
  -5  -2  -2  403.16   39.60
   5   2  -2  449.56   39.70
  -5   2   2  434.36   40.90
  -5  -2  -2  445.66   39.90
  -5   2   2  488.55   41.00
  -5   2   2  438.96   40.30
   5   2  -2  467.55   36.60
   5   2  -2  449.76   37.10
  -5  -2  -2  415.76   37.20
   5  -2   2  444.26   42.70
  -5   2   2  536.25   49.10
  -5  -2  -2  465.65   35.60
   5  -2   2  438.96   37.30
  -5  -2  -2  481.45   39.80
  -5   2  -2  452.55   41.60
  -5   2  -2  459.85   35.20
  -5  -2   2  407.26   50.09
  -5   2  -2  416.96   42.60
   5  -2  -2  434.46   39.50
  -5   2  -2  419.66   37.80
   5   2   2  482.15   39.10
  -5  -2   2  467.15   48.70
   5  -2  -2  481.65   36.80
  -5   2  -2  548.45   45.00
  -5  -2   2  476.65   37.10
  -5   2  -2  440.26   39.70
   5   2   2  429.16   39.60
  -5  -2   2  400.36   41.30
  -5   2  -2  452.65   35.00
  -5   2  -2  436.86   39.70
   5  -2  -2  444.26   36.50
   5   2   2  469.95   44.80
  -5  -2   2  362.66   44.90
   5  -2  -2  467.35   41.40
   5  -2  -2  441.66   37.40
   5  -2  -2  429.06   40.70
   5   2   2  444.76   38.00
  -5   2  -2  449.46   37.50
   5  -2  -2  460.25   34.30
   5  -2  -2  482.45   40.00
  -5  -2   2  372.06   37.10
  -5   2  -2  457.75   36.30
   5   2   2  497.65   38.00
   5   2   2  394.26   53.59
   5   2   2  443.86   49.60
   5   2  -3   21.40   14.70
  -5   2   3   21.10   14.80
   5  -2   3    5.40   18.40
  -5  -2  -3    0.40   10.90
  -5  -2  -3   12.70   12.70
  -5  -2  -3    5.90   10.10
   5  -2   3   13.20   16.50
  -5   2   3   29.50   20.50
   5  -2   3    9.20   16.00
   5   2  -3   20.90   12.30
  -5   2   3   20.10   13.80
   5  -2   3   12.70   19.60
  -5   2   3    1.60   12.90
  -5  -2  -3   23.80   15.60
  -5   2   3    9.30   21.50
   5  -2   3   16.60   17.20
  -5  -2  -3   13.70   11.90
   5  -2   3   -1.40   13.40
  -5   2   3   27.60   15.10
  -5  -2  -3   14.00   17.30
  -5  -2  -3   39.10   15.60
  -5   2   3   41.90   17.60
  -5   2   3   32.90   14.70
  -5   2   3    9.40   15.40
  -5  -2  -3   10.50   12.60
   5   2  -3    3.70   13.20
  -5   2   3   -5.70   10.50
   5  -2   3   -1.20   15.10
   5   2  -3    2.30   12.10
  -5   2  -3    7.00   12.00
  -5  -2   3   11.40   13.60
   5   2   3   24.80   17.50
   5  -2  -3    7.00   10.70
  -5   2  -3   37.90   27.20
   5  -2  -3   -7.00   11.90
   5  -2  -3   25.90   15.70
  -5   2  -3   11.40   12.80
  -5   2  -3   17.10   11.70
   5   2   3  -10.00   10.60
  -5   2  -3   13.10   15.30
   5   2   3   17.20   16.00
   5  -2  -3   42.10   18.40
   5  -2  -3   35.00   13.20
   5  -2  -3   12.40   14.40
   5   2   3   27.90   16.00
   5   2   3   21.80   15.60
  -5   2  -3    5.10   22.80
  -5  -2   3    6.30   12.70
  -5  -2   3   12.00   13.90
   5  -2  -3    9.50   10.10
   5   2   3    0.90   16.60
  -5  -2   3   -8.70   21.70
  -5  -2   3   -8.10   25.10
  -5   2  -3   37.40   14.10
   5   2   3   11.10   18.30
  -5   2  -3   31.40   18.90
   5   2   3   10.20   10.00
  -5  -2   3   16.20   14.20
   5  -2  -3    8.60   11.50
  -5   2  -3    4.00   11.50
  -5   2  -3   -1.50   16.10
  -5  -2  -4   97.39   20.30
   5  -2   4   87.89   20.90
   5  -2   4   98.99   23.70
  -5  -2  -4   23.50   21.50
  -5   2   4   95.29   22.50
  -5   2   4  106.19   23.10
  -5  -2  -4   78.39   26.60
  -5  -2  -4   60.29   18.30
   5   2  -4   74.19   28.60
  -5  -2  -4   28.30   16.50
  -5   2   4  103.89   28.10
   5   2  -4   47.20   17.80
   5  -2   4   87.19   22.10
  -5   2   4   99.19   21.30
   5   2  -4   71.09   17.80
  -5  -2  -4   69.09   15.70
   5  -2   4   86.29   25.90
   5   2  -4  164.48   25.30
  -5   2   4   73.79   28.60
  -5  -2  -4   85.59   16.80
   5  -2   4   65.39   23.90
   5   2  -4   81.49   27.50
   5   2   4   66.59   22.70
  -5  -2   4   87.09   17.40
  -5  -2   4   57.69   29.90
  -5  -2   4  116.29   27.80
  -5  -2   4  110.69   18.10
  -5   2  -4   69.49   16.80
  -5  -2   4   77.89   20.30
  -5   2  -4   88.29   19.30
  -5  -2   4   99.79   23.80
  -5   2  -4   38.90   17.20
  -5   2  -4   65.59   24.50
   5   2   4   64.39   20.80
  -5   2  -4   69.79   26.20
  -5   2  -4   84.79   19.70
   5  -2  -4   82.89   16.10
   5   2   4   82.39   21.80
   5  -2  -4  110.59   20.60
   5  -2  -4   81.29   20.40
   5  -2  -4   93.79   30.20
  -5   2  -4  160.48   22.30
   5   2   4  114.19   45.60
  -5  -2   4   63.69   29.50
   5   2   4   81.89   20.10
   5   2   4  102.39   25.70
  -5   2  -4   81.89   25.80
  -5   2   5   56.19   26.70
  -5   2   5   58.59   18.80
   5   2  -5   53.29   20.30
  -5   2   5   36.00   17.10
   5  -2   5   17.60   11.70
  -5  -2  -5   24.00   18.50
  -5  -2  -5   62.69   14.80
  -5  -2  -5   31.40   18.50
  -5  -2  -5   20.50   17.00
   5   2  -5  105.49   20.60
  -5   2   5   23.60   29.60
  -5  -2  -5   54.69   15.60
   5   2  -5   43.60   14.10
  -5   2   5   73.29   19.10
  -5  -2  -5   40.10   14.30
   5   2  -5   34.00   18.10
   5   2  -5   64.89   18.20
   5  -2   5   63.19   20.00
  -5  -2   5   36.40   17.70
  -5   2  -5   37.10   14.20
   5  -2  -5   18.40   14.80
   5   2   5   43.50   18.90
  -5  -2   5   34.70   22.30
  -5   2  -5   46.10   14.80
   5  -2  -5   43.60   17.00
  -5  -2   5   51.09   17.20
  -5   2  -5    6.90   20.20
   5  -2  -5   56.89   14.20
  -5  -2   5   18.10   26.80
  -5   2  -5   41.40   13.50
   5  -2  -5   66.09   24.20
  -5  -2   5   28.90   27.30
  -5   2   6   11.10   15.30
  -5  -2  -6   22.20   11.20
   5   2  -6   42.30   14.50
   5   2  -6   37.60   12.10
  -5   2   6   22.70   21.90
  -5   2   6  -11.30   27.20
  -5  -2  -6   -0.40   10.50
  -5  -2  -6   37.50   14.20
  -5   2   6   38.80   28.20
  -5   2   6   33.60   19.50
  -5  -2   6   34.80   22.00
   5  -2  -6   40.80   15.00
  -5   2  -6   11.20   10.00
  -5   2  -6   25.40   13.60
  -5   2  -6   35.00   11.30
  -5  -2   6   23.90   27.80
  -5  -2   6   49.99   19.00
   6   2   0  -11.60   13.80
  -6  -2   0   15.30   12.10
  -6   2   0   21.60   10.60
  -6  -2   0   25.30   15.20
  -6   2   0    9.70   12.30
   6  -2   0    0.20   11.70
   6   2   0    4.60   11.40
  -6  -2   0   15.40   16.90
  -6   2   0    9.70   12.30
   6  -2   0    1.30    8.10
  -6   2   0   -0.20   13.00
   6   2   0   -5.20    7.80
  -6   2   0   -5.90    5.30
   6  -2   0  -17.50   15.00
   6   2   0   12.40   12.30
  -6   2   0   23.40   11.70
  -6  -2   0   -6.20    8.80
   6   2   0   -1.30   11.00
   6   2   0   40.10   17.10
   6   2   0   -4.10   17.50
   6   2   0   11.90   11.60
   6  -2   0   28.50   17.80
  -6   2   0   21.20   12.60
   6  -2   0    1.70   14.80
   6  -2   0    6.30   11.20
   6  -2   0    5.80   13.80
  -6  -2   0   14.00   16.50
  -6  -2   0   12.00   13.20
  -6  -2   0   -5.90   11.10
  -6  -2   0   37.50   15.90
  -6   2   0   21.10   15.40
  -6  -2   0   15.90   13.20
  -6  -2   0    7.50   12.40
  -6   2   0   12.10   16.50
  -6   2   0  -12.60    9.30
  -6  -2   0   -1.80    8.70
   6   2   0  -12.00   13.20
  -6   2   0    0.30   13.50
   6  -2   0    6.00   10.70
   6  -2   0    5.70   10.90
   6   2  -1   84.59   16.40
   6  -2   1  100.79   18.80
   6   2  -1   88.09   18.60
   6  -2   1   72.09   23.30
   6  -2   1   87.79   19.90
   6   2  -1   50.89   13.60
  -6   2   1   93.99   16.80
   6   2  -1  141.49   25.20
   6  -2   1  137.49   28.50
  -6  -2  -1  104.49   21.00
  -6   2   1   84.89   19.30
  -6  -2  -1   88.69   17.40
   6   2  -1   79.89   18.20
  -6  -2  -1  106.69   25.40
  -6  -2  -1   83.49   20.90
  -6  -2  -1  130.59   27.50
   6   2  -1   52.99   18.60
   6   2  -1   73.69   16.40
  -6   2   1   88.19   20.70
   6   2  -1   63.19   31.00
  -6  -2  -1  108.59   20.50
  -6  -2  -1   49.80   17.70
  -6  -2  -1   96.69   17.30
   6   2  -1   84.89   17.20
   6  -2   1  113.59   25.60
  -6  -2  -1   63.49   17.10
   6   2  -1   71.69   26.30
  -6   2   1   85.69   25.40
   6  -2   1   76.79   20.80
   6   2  -1  112.39   18.80
  -6  -2  -1   50.09   14.40
  -6   2   1   63.49   19.50
   6  -2   1   55.29   21.90
  -6   2   1   91.99   20.80
  -6   2  -1   89.89   19.90
  -6   2  -1   81.79   21.80
  -6  -2   1   67.09   16.10
  -6  -2   1  106.19   22.60
  -6  -2   1   71.69   22.20
  -6  -2   1  101.19   20.90
   6  -2  -1   47.80   17.40
  -6  -2   1   63.59   22.60
   6  -2  -1   92.39   18.00
   6  -2  -1   69.09   30.00
  -6   2  -1   80.89   22.30
  -6   2  -1   65.49   15.10
   6  -2  -1   99.79   18.70
   6  -2  -1   64.39   16.50
   6   2   1   96.99   26.30
  -6  -2   1   86.49   20.90
   6  -2  -1   48.50   14.60
  -6   2  -1   56.59   15.60
  -6   2  -1   70.09   20.10
   6   2   1  117.99   19.60
   6  -2  -1  104.29   17.50
   6   2   1  106.29   27.50
   6   2   1   97.69   18.40
  -6   2  -1   79.09   20.90
  -6   2  -1  107.99   17.30
  -6   2  -1   78.19   25.30
   6  -2  -1   96.39   26.50
  -6   2  -1   74.79   16.50
  -6   2  -1   92.79   16.50
   6  -2  -1   86.09   23.50
   6   2   1   83.39   19.00
   6   2  -2    8.50   15.90
  -6   2   2   17.30   16.90
  -6  -2  -2   18.90   15.30
   6   2  -2    7.40   12.10
  -6  -2  -2   22.00   13.60
   6  -2   2  -13.40   14.30
   6  -2   2   25.60   19.60
  -6  -2  -2   24.90   14.80
  -6   2   2   41.00   15.60
  -6   2   2   27.30   14.30
   6   2  -2   21.60   16.40
   6  -2   2   16.00   15.20
  -6  -2  -2   28.40   18.90
  -6   2   2   22.60   12.60
  -6   2   2   30.40   21.00
  -6  -2  -2   12.50   12.60
  -6  -2  -2   28.60   22.50
   6   2  -2   22.80   21.60
   6   2  -2   16.20   12.80
  -6   2   2   41.70   18.90
  -6   2   2   31.50   20.90
  -6   2   2   -1.60   12.50
   6   2  -2   26.80   16.00
   6   2  -2   28.90   16.10
   6  -2   2   21.80   20.30
   6  -2   2   31.20   13.40
  -6  -2  -2   43.80   17.60
  -6  -2  -2   26.30   13.90
   6  -2   2   15.80   20.70
   6  -2   2   39.60   20.80
   6  -2   2   19.30   18.70
  -6   2   2   21.80   18.00
  -6   2  -2   48.30   20.80
  -6   2  -2   16.20   14.90
  -6   2  -2   41.20   22.50
   6   2   2   25.90   15.30
   6  -2  -2   32.10   15.00
   6  -2  -2   46.20   22.90
   6  -2  -2   25.90   12.90
   6   2   2   13.30   19.10
  -6   2  -2   19.90   13.80
  -6   2  -2   21.70   14.70
   6  -2  -2   54.79   17.90
   6  -2  -2   20.80   14.00
  -6  -2   2   -8.60   17.00
  -6   2  -2   20.50   14.60
  -6   2  -2   14.60   17.10
   6   2   2   22.40   13.40
  -6  -2   2    7.20   24.20
  -6  -2   2    6.60   14.30
   6   2   2   11.00   15.60
  -6  -2   2    8.80   14.00
  -6   2  -2   17.10   13.30
   6  -2  -2    5.50   12.30
  -6   2  -2   -9.50   12.10
  -6  -2   2   48.00   20.40
   6   2   2   47.80   22.20
  -6   2  -2   51.29   20.50
   6   2   2   19.90   13.70
   6  -2  -2   12.30   14.30
   6   2   2   24.90   20.70
  -6  -2   2   35.90   18.30
   6  -2  -2    9.20   12.20
  -6   2   3  140.29   24.80
  -6  -2  -3  155.18   29.20
   6  -2   3  152.28   29.30
   6  -2   3  137.89   31.30
  -6  -2  -3  132.39   25.00
   6  -2   3  128.09   26.40
  -6  -2  -3  134.09   26.50
   6   2  -3  207.78   34.90
   6  -2   3  111.59   26.70
   6   2  -3  150.88   27.30
   6   2  -3  149.49   22.20
  -6  -2  -3  138.79   24.00
   6   2  -3   85.19   19.60
  -6   2   3  121.19   24.60
   6   2  -3  141.49   26.20
   6   2  -3  136.19   24.40
  -6   2   3  178.58   27.20
   6  -2   3  105.99   23.00
   6  -2   3  179.48   31.60
  -6   2   3  152.58   25.30
   6  -2   3  108.19   27.00
  -6  -2  -3  140.29   21.90
  -6  -2  -3  116.79   31.20
  -6   2   3  170.18   25.90
  -6   2   3  138.39   33.60
   6   2  -3   98.09   22.90
  -6   2  -3  119.69   22.20
  -6   2  -3  136.19   22.70
   6  -2  -3  158.38   24.60
  -6   2  -3  137.59   34.40
   6  -2  -3  131.19   24.00
  -6  -2   3  120.69   24.80
  -6  -2   3   72.09   30.30
  -6   2  -3  162.28   22.60
  -6  -2   3  119.19   22.90
   6   2   3  127.59   23.20
   6  -2  -3  119.89   29.30
  -6  -2   3  151.78   27.00
  -6   2  -3   78.89   23.10
  -6   2  -3  121.39   28.10
   6   2   3   93.59   28.20
  -6   2  -3  100.39   22.50
   6   2   3  205.18   32.80
  -6   2  -3   96.39   22.10
   6  -2  -3  151.08   21.40
   6   2   3  122.39   28.40
  -6  -2   3  155.38   23.20
   6   2   3  164.68   30.10
   6   2   3  120.89   24.80
  -6  -2   3  129.49   28.50
  -6  -2   3  136.19   36.40
   6   2  -4  271.87   34.20
   6   2  -4  315.67   35.50
   6   2  -4  238.18   34.60
   6  -2   4  201.98   32.10
  -6   2   4  314.27   35.70
  -6   2   4  416.06   62.49
  -6   2   4  303.67   46.60
   6   2  -4  383.76   65.19
  -6  -2  -4  271.77   35.60
   6  -2   4  269.67   36.20
   6  -2   4  253.17   35.90
   6   2  -4  333.37   32.80
  -6  -2  -4  245.88   32.10
  -6  -2  -4  270.47   29.80
   6   2  -4  306.77   31.00
   6  -2   4  304.47   38.10
  -6  -2  -4  273.57   38.40
   6  -2   4  240.58   44.00
  -6  -2  -4  217.18   29.80
  -6  -2  -4  183.48   44.60
  -6   2   4  277.07   32.10
  -6   2   4  307.97   32.40
  -6  -2  -4  282.97   30.80
   6   2   4  346.37   49.80
   6  -2  -4  330.37   32.20
   6   2   4  315.47   46.40
  -6  -2   4  287.57   33.50
  -6   2  -4  266.27   39.50
   6   2   4  299.87   34.70
  -6  -2   4  238.48   33.80
  -6   2  -4  304.67   30.50
  -6  -2   4  382.66   53.29
   6   2   4  286.27   36.80
  -6   2  -4  338.17   35.80
  -6   2  -4  296.17   29.80
  -6  -2   4  286.97   31.10
   6  -2  -4  294.47   35.20
   6  -2  -4  325.17   30.20
  -6   2  -4  258.47   31.00
   6  -2  -4  205.68   33.20
  -6  -2   4  239.68   37.70
   6   2   4  259.27   37.60
  -6  -2   4  459.55   79.09
  -6   2  -4  173.88   43.80
   6  -2  -4  261.87   30.80
  -6   2  -4  199.88   30.50
   6  -2  -4  298.57   31.30
  -6  -2   4  315.27   35.00
  -6   2   5  170.98   24.80
   6   2  -5  124.59   21.60
  -6  -2  -5  162.88   22.70
  -6  -2  -5  121.59   21.70
  -6   2   5  185.38   36.50
  -6   2   5  146.79   30.90
  -6  -2  -5   94.99   32.50
   6  -2   5  184.98   27.40
   6   2  -5  162.98   24.60
   6  -2   5  172.18   28.40
  -6  -2  -5  162.88   21.40
  -6   2   5  184.48   28.60
  -6   2   5  166.28   23.30
  -6  -2  -5  143.39   24.30
   6   2  -5  162.98   32.80
  -6  -2   5  171.08   25.30
  -6  -2   5  230.28   32.70
   6  -2  -5  170.78   24.20
   6  -2  -5  126.39   21.00
   6   2   5  190.08   29.80
  -6   2  -5  161.88   22.20
  -6  -2   5  194.98   36.50
  -6   2  -5  139.69   20.60
   6   2   5  187.98   28.20
  -6  -2   5  190.38   24.90
  -6   2  -5  164.78   38.20
  -6   2  -5  194.88   24.00
   6  -2  -5  144.79   27.00
  -6  -2   5  113.49   32.60
   6  -2  -5  171.38   22.30
  -6   2   6   31.30   28.80
   6   2  -6   57.19   14.90
  -6   2   6   19.10    9.40
  -6   2   6   57.39   22.80
   6  -2   6   50.59   16.20
  -6  -2  -6   77.49   12.20
  -6   2   6   42.20   13.70
   6   2  -6   26.50   11.90
  -6   2   6   54.19   15.40
  -6   2  -6   42.10   10.80
   6   2   6   80.49   19.80
   6  -2  -6   78.39   14.30
  -6  -2   6   74.19   29.50
  -6  -2   6   17.30    9.70
  -6  -2   6   28.70   11.70
   6  -2  -6   70.99   13.40
  -6   2  -6   61.39   12.50
  -6  -2   6   94.09   27.80
  -6  -2   6   31.80   15.00
  -7   2   0  484.35   44.90
  -7   2   0  421.26   48.30
  -7  -2   0  430.96   47.70
  -7   2   0  565.04   53.69
   7   2   0  484.65   42.20
   7  -2   0  421.86   38.20
  -7  -2   0  499.75   49.90
   7   2   0  436.56   42.30
   7  -2   0  492.25   41.90
  -7   2   0  425.66   51.09
   7  -2   0  472.95   42.30
  -7   2   0  458.95   38.50
  -7   2   0  539.65   48.60
  -7  -2   0  488.85   45.40
   7  -2   0  442.16   47.40
  -7  -2  -1  183.68   26.40
  -7  -2  -1  202.98   27.40
  -7  -2  -1  213.98   33.20
   7   2  -1  205.88   28.70
   7   2  -1  203.48   27.30
  -7  -2  -1  227.48   35.80
   7  -2   1  239.28   42.50
  -7  -2  -1  261.47   39.60
   7   2  -1  285.27   41.00
   7  -2   1  218.68   33.50
  -7  -2  -1  188.88   50.39
  -7   2   1  252.07   35.70
  -7  -2  -1  151.98   27.20
   7   2  -1  216.08   28.60
  -7  -2  -1  216.98   28.00
   7   2  -1  194.68   27.50
   7   2  -1  209.08   28.00
  -7   2   1  247.08   36.70
   7  -2   1  201.18   27.80
  -7   2   1  212.08   32.60
   7   2  -1  330.07   47.50
  -7  -2  -1  235.68   36.20
   7  -2   1  188.68   32.70
  -7   2   1  261.27   36.60
   7  -2   1  250.57   41.50
  -7   2   1  154.48   24.60
  -7   2   1  229.98   36.40
  -7   2   1  248.38   34.30
   7  -2   1  185.68   29.80
   7   2  -1  182.48   28.70
   7  -2  -1  191.98   27.70
  -7  -2   1  180.18   30.80
   7  -2  -1  194.28   34.50
  -7   2  -1  258.87   37.00
   7  -2  -1  212.08   28.30
  -7   2  -1  214.08   26.10
  -7  -2   1  196.28   24.10
  -7  -2   1  253.27   38.30
   7   2   1  223.78   33.50
   7   2   1  264.67   41.70
  -7   2  -1  239.48   28.10
   7  -2  -1  203.28   28.50
   7   2   1  171.68   27.40
   7  -2  -1  230.38   44.90
   7   2   1  190.98   30.80
  -7   2  -1  191.28   27.10
  -7   2  -1  192.78   30.80
   7   2   1  250.67   41.60
   7  -2  -1  228.68   27.80
  -7  -2   1  248.48   36.30
  -7   2  -1  215.78   34.30
   7  -2  -1  292.97   44.40
  -7  -2   1  229.68   35.10
  -7   2  -1  162.48   33.30
   7  -2  -1  198.08   27.70
  -7  -2   1  207.48   32.50
   7  -2  -1  257.77   42.70
  -7   2   2   58.79   17.50
  -7   2   2   38.00   23.10
   7  -2   2   86.79   25.00
   7  -2   2   32.90   19.50
   7   2  -2   48.20   17.40
  -7   2   2   71.29   24.10
  -7  -2  -2   42.70   23.60
   7   2  -2   21.60   18.20
   7   2  -2   38.70   16.60
   7   2  -2   62.19   19.90
  -7  -2  -2   55.89   18.60
   7  -2   2   42.50   20.50
  -7  -2  -2   72.69   27.00
   7  -2   2   60.19   19.00
   7  -2   2   93.19   28.80
  -7   2   2   54.99   23.00
  -7   2   2   56.59   18.50
   7   2  -2   81.59   29.70
   7  -2   2   16.70   18.30
  -7   2   2   61.99   25.00
   7  -2   2   58.29   27.90
  -7  -2  -2   78.59   19.80
  -7  -2  -2   52.19   20.60
  -7  -2  -2   44.90   23.90
   7  -2   2   18.70   39.10
   7   2  -2   65.89   21.00
   7   2  -2   78.19   22.60
  -7   2   2   76.39   23.60
  -7  -2  -2   66.89   43.20
   7  -2  -2   19.50   20.20
  -7  -2   2   56.69   30.10
  -7  -2   2  104.49   26.90
   7  -2  -2    4.80   37.60
   7   2   2   29.30   20.50
  -7  -2   2  116.89   23.60
  -7   2  -2   53.99   17.70
  -7  -2   2   38.40   33.00
   7  -2  -2   78.49   20.00
   7  -2  -2   55.99   17.70
   7   2   2   30.50   20.80
  -7  -2   2   53.19   24.30
  -7   2  -2   45.90   23.90
   7  -2  -2   50.89   16.90
  -7   2  -2   67.29   37.80
   7   2   2   68.09   26.10
   7  -2  -2   74.39   20.80
  -7   2  -2  108.89   25.40
  -7   2  -2   54.49   31.70
  -7   2  -2   51.69   18.40
  -7   2  -2   55.49   33.50
   7   2   2   61.39   30.10
  -7   2  -2   71.49   18.00
  -7   2  -2   45.40   20.10
   7   2   2   89.39   19.60
  -7  -2   2   67.19   17.10
  -7   2  -2   12.40   25.10
   7   2   2   59.09   19.30
   7   2   2   71.29   27.10
  -7  -2  -3  391.46   41.10
   7  -2   3  501.25   51.09
  -7  -2  -3  445.96   39.00
  -7  -2  -3  424.76   47.30
   7  -2   3  402.36   40.10
   7  -2   3  353.26   40.80
   7   2  -3  441.86   40.40
  -7   2   3  435.66   41.20
  -7  -2  -3  424.56   38.70
  -7  -2  -3  459.85   49.30
   7   2  -3  419.16   38.60
  -7   2   3  403.56   38.80
   7   2  -3  411.46   39.40
   7  -2   3  393.76   49.10
  -7   2   3  460.35   43.60
  -7   2   3  414.46   37.90
   7  -2   3  418.76   43.30
   7   2  -3  395.06   40.50
  -7  -2  -3  386.86   43.60
  -7  -2  -3  384.56   37.80
   7  -2   3  361.76   43.50
  -7   2   3  404.36   38.00
   7   2  -3  419.66   50.29
   7   2  -3  395.46   50.19
  -7   2   3  354.16   48.80
   7  -2   3  391.96   42.80
   7  -2  -3  391.86   46.60
  -7  -2   3  410.46   43.40
  -7   2  -3  407.16   43.00
  -7  -2   3  326.97   35.50
  -7   2  -3  439.36   37.70
  -7  -2   3  406.86   37.50
   7  -2  -3  434.36   41.00
  -7  -2   3  445.26   41.90
  -7   2  -3  494.65   49.00
   7   2   3  356.76   46.10
   7  -2  -3  488.85   39.40
   7   2   3  380.16   38.90
  -7   2  -3  438.46   38.00
   7   2   3  425.86   52.99
   7  -2  -3  417.86   38.80
  -7   2  -3  420.56   41.80
   7   2   3  372.26   41.70
  -7  -2   3  371.06   54.29
   7   2   3  395.96   43.90
  -7  -2   3  393.16   63.99
   7  -2  -3  344.37   45.70
  -7   2  -3  435.86   38.40
   7  -2  -3  412.36   38.00
  -7  -2   3  326.37   41.10
  -7   2  -3  321.87   49.60
  -7  -2  -4  106.49   23.40
  -7   2   4   87.69   30.90
   7  -2   4   42.50   19.90
  -7  -2  -4   99.19   19.40
  -7   2   4  129.79   27.40
  -7   2   4  119.09   19.30
  -7   2   4   92.79   19.90
  -7  -2  -4   67.79   19.60
   7  -2   4   90.49   22.70
   7   2  -4  113.69   20.80
  -7   2   4   80.69   17.70
  -7  -2  -4  114.29   26.90
  -7   2   4   72.09   17.30
   7  -2   4   96.09   25.50
   7  -2   4  105.39   24.50
   7   2  -4   86.99   20.30
   7   2  -4  159.68   35.90
  -7  -2  -4  110.19   20.60
   7   2  -4   86.89   22.10
  -7   2   4  121.19   22.30
   7  -2  -4  130.09   31.60
   7  -2  -4  107.69   21.50
  -7  -2   4   93.69   29.00
  -7  -2   4  126.09   26.20
   7  -2  -4   86.29   21.10
   7   2   4  100.39   22.30
  -7  -2   4  117.39   20.80
   7  -2  -4  153.78   22.60
   7   2   4   96.49   24.70
  -7   2  -4  128.69   20.30
  -7  -2   4  108.19   20.30
  -7  -2   4  111.39   20.20
  -7   2  -4  109.49   22.90
   7   2   4   71.09   22.10
  -7   2  -4  110.29   20.20
  -7   2  -4   49.99   19.40
  -7  -2   4  103.49   20.40
   7  -2  -4  133.69   28.80
  -7   2  -4   62.19   17.50
   7   2   4   78.89   22.10
   7  -2   5   28.20   15.90
   7   2  -5    3.60   22.40
  -7   2   5   24.20   18.50
   7   2  -5   15.90   17.30
  -7   2   5   27.80   13.30
  -7  -2  -5  -15.40   14.20
  -7   2   5   -5.20   26.50
  -7   2   5   -4.20    7.40
  -7  -2  -5   -1.90   11.90
  -7   2   5    8.00   12.20
   7   2  -5   17.50   15.30
  -7  -2  -5    1.70   18.10
   7   2  -5   11.60   14.10
  -7  -2  -5    3.90   10.20
   7   2  -5   -0.60   15.30
   7   2  -5    5.10   12.50
  -7  -2  -5   -5.80   11.80
   7   2   5   42.60   17.30
  -7   2  -5   18.30   11.60
  -7   2  -5    8.10   12.90
  -7  -2   5  -12.70   20.10
  -7   2  -5    0.10   13.80
  -7  -2   5  -38.20   28.00
  -7  -2   5   15.10   10.90
  -7  -2   5    5.80    8.50
   7  -2  -5   20.00   12.10
   7  -2  -5   18.00   12.70
   7  -2  -5   -0.40   12.80
  -7   2  -5  -11.90   12.20
   7  -2  -5   28.60   15.10
  -7  -2   5   -1.70   13.80
   7  -2  -5   59.19   25.30
   8   2   0   68.29   31.00
   8   2   0   23.20   29.10
  -8   2   0  -16.50   13.20
  -8   2   0   66.29   37.80
  -8  -2   0   30.60   21.70
  -8  -2   0    5.10   11.20
  -8   2   0   71.59   24.70
   8  -2   0   79.89   31.00
  -8   2   0   27.20   23.30
   8   2   0    4.90   11.60
   8  -2   0   22.80   17.20
  -8   2   0   36.00   17.70
   8  -2   0   33.60   14.10
   8  -2   0   33.80   21.80
   8  -2   0   43.60   25.70
  -8  -2   0   16.40   25.10
   8  -2   0   65.69   30.30
  -8   2   0   55.19   26.10
   8   2   0   16.20   21.20
  -8  -2   0   19.40   21.80
  -8  -2   0   18.80   17.30
   8   2   0   46.90   18.40
  -8   2   1   35.30   23.60
   8   2  -1  150.18   34.80
   8  -2   1   93.09   24.90
  -8  -2  -1   92.79   25.90
  -8  -2  -1   73.49   19.10
  -8   2   1   69.49   26.60
   8  -2   1   72.89   24.70
   8   2  -1   69.69   19.70
   8  -2   1   70.09   20.80
   8  -2   1  109.79   30.90
  -8   2   1   91.99   25.30
   8  -2   1   93.19   32.30
  -8   2   1   71.89   25.90
  -8  -2  -1  102.49   28.30
  -8   2   1   72.49   25.00
   8   2  -1   89.29   22.60
   8   2  -1   54.19   19.10
   8   2  -1   42.60   19.30
   8   2  -1  116.19   34.80
  -8  -2  -1   49.20   24.20
  -8  -2  -1   70.99   28.10
  -8  -2  -1   84.49   19.90
   8   2   1   51.49   19.90
  -8   2  -1   53.69   21.50
  -8  -2   1   61.99   22.20
  -8   2  -1  120.99   30.50
   8  -2  -1  110.59   21.10
  -8   2  -1   81.19   18.70
   8  -2  -1   59.49   33.20
  -8  -2   1   88.49   27.20
   8   2   1   94.89   32.10
   8  -2  -1  107.79   33.70
   8  -2  -1   75.89   21.80
  -8   2  -1   98.29   29.40
  -8   2  -1   53.59   18.00
  -8  -2   1  139.49   30.70
  -8  -2   1   99.19   26.10
   8   2   1   68.89   23.10
   8  -2  -1   86.69   19.80
  -8  -2   1   90.49   25.40
   8  -2  -1  -53.19   49.20
   8   2   1   82.49   25.70
  -8   2  -1  113.59   27.20
   8  -2  -1   52.49   19.10
  -8  -2   1  144.59   33.20
   8  -2  -1  117.79   30.40
   8   2   1   75.49   31.60
   8  -2  -1   60.99   19.60
   8   2   1   39.30   23.20
   8  -2   2   30.20   18.80
  -8   2   2   62.59   16.30
   8   2  -2   41.70   19.20
   8  -2   2   66.79   31.70
  -8   2   2   87.49   24.90
  -8  -2  -2   36.90   21.10
  -8   2   2   74.99   24.20
  -8   2   2   60.29   19.00
   8   2  -2   39.20   61.79
   8   2  -2   35.40   50.59
  -8  -2  -2   48.50   38.20
   8   2  -2   68.49   20.10
  -8  -2  -2   69.79   19.80
   8  -2   2   45.50   21.90
   8  -2   2  111.59   41.30
  -8   2   2   64.79   28.10
   8  -2   2   82.79   29.90
   8   2  -2  -61.79   55.99
   8   2  -2   44.20   20.40
  -8  -2  -2   69.59   25.20
  -8  -2  -2  117.19   27.80
  -8  -2  -2  -20.60   43.70
  -8  -2  -2   44.50   17.60
   8   2  -2   70.09   20.70
  -8   2   2   13.00   18.80
  -8  -2  -2   50.39   19.30
   8  -2  -2   74.29   28.80
   8   2   2   56.39   27.40
  -8  -2   2  107.19   28.00
  -8   2  -2   84.39   26.50
   8  -2  -2   36.90   18.80
   8   2   2   75.69   22.90
  -8  -2   2  170.38   72.59
   8  -2  -2   56.19   19.90
  -8   2  -2   68.19   18.70
   8  -2  -2   73.29   20.40
   8   2   2   35.10   26.90
  -8  -2   2   56.69   24.10
   8  -2  -2   46.20   55.49
   8  -2  -2   69.39   20.30
   8   2   2   58.69   21.40
  -8   2  -2  -35.70   48.30
  -8  -2   2   52.69   25.10
  -8   2  -2  110.49   30.40
  -8   2  -2   59.89   21.40
   8  -2  -2   51.99   17.40
  -8   2  -2   64.09   19.20
  -8   2  -2   34.90   19.40
  -8  -2   2   56.69   15.00
  -8   2  -2   32.30   21.60
   8   2  -3   33.30   20.30
  -8   2   3   57.19   16.30
   8  -2   3   58.09   26.40
  -8  -2  -3   36.60   16.30
   8  -2   3    6.60   14.50
  -8   2   3   69.59   15.50
  -8  -2  -3   66.69   20.40
  -8  -2  -3   48.00   21.40
   8  -2   3   81.09   32.70
   8  -2   3   52.49   20.60
   8   2  -3   41.10   22.30
  -8  -2  -3   43.40   18.10
   8   2  -3   51.39   21.80
   8  -2   3   21.40   19.70
   8  -2   3   52.79   28.40
  -8  -2  -3   50.59   20.10
   8   2  -3   50.29   17.90
  -8  -2  -3   49.10   23.80
  -8   2   3   95.99   24.00
  -8   2   3   63.99   22.00
  -8   2   3   59.29   21.50
   8   2   3   52.29   27.70
  -8  -2   3   78.69   24.60
  -8   2  -3   42.30   19.00
  -8  -2   3   64.59   16.00
  -8   2  -3   76.59   24.90
   8   2   3   26.10   18.60
  -8  -2   3   62.29   24.70
   8  -2  -3   85.69   20.50
  -8   2  -3   74.99   18.40
   8  -2  -3   49.20   17.60
  -8  -2   3   83.89   27.80
   8  -2  -3   36.40   16.40
   8  -2  -3   59.89   22.50
  -8   2  -3   74.69   23.70
  -8   2  -3   12.60   16.10
   8   2   3   45.40   25.50
   8  -2  -3   85.19   26.00
  -8   2  -3   55.39   18.60
  -8  -2   3   38.70   13.60
   8  -2  -3   36.50   18.20
  -8   2   4   38.90   17.40
  -8  -2  -4   44.70   17.10
  -8  -2  -4   72.19   17.00
   8   2  -4   45.20   19.30
   8   2  -4   35.40   15.30
  -8   2   4   29.60   15.40
   8  -2   4   49.50   15.80
  -8  -2  -4   26.10   13.90
  -8   2   4   21.30   12.20
  -8  -2  -4   50.79   16.20
   8   2  -4   85.19   26.00
   8   2  -4   46.00   16.70
  -8   2   4   52.49   12.50
   8  -2   4   24.80   16.50
  -8   2   4   43.60   36.90
   8  -2   4   37.30   18.60
  -8  -2  -4   38.80   16.90
  -8  -2  -4   54.59   18.70
   8   2  -4   50.89   18.00
  -8  -2   4   47.50   13.60
  -8   2  -4   57.09   16.00
  -8   2  -4   46.50   16.40
   8   2   4   35.10   15.60
  -8   2  -4   36.10   15.80
  -8   2  -4   52.79   22.70
  -8  -2   4   43.80   14.40
   8   2   4   47.40   17.10
   8  -2  -4    3.20   13.70
   8  -2  -4   68.69   16.60
  -8   2  -4   69.49   20.40
   8   2   4    7.00   13.90
   8  -2  -4   62.69   18.70
  -8  -2   4   29.80   10.90
  -8  -2   4  -10.40   31.90
  -8  -2   4   57.79   14.90
  -8  -2   4   35.90   23.50
   8  -2  -4   47.60   20.10
  -8   2  -4   27.80   17.70
   8  -2  -4   70.29   24.60
   8  -2  -4   63.89   16.50
   9   2   0  -10.40   29.50
  -9  -2   0   18.50   25.80
   9   2   0    7.70   22.90
  -9  -2   0   18.20   18.90
  -9   2   0   16.80   18.60
  -9   2   0   -6.60   17.10
   9  -2   0   -2.50   16.40
   9  -2   0   -8.40   25.00
   9   2   0   27.90   29.40
   9  -2   0   -7.00   15.60
   9   2   0   -0.70   18.00
  -9  -2   0   -9.80   16.10
  -9   2   0  -13.20   33.00
   9  -2   0   30.90   24.90
   9   2   0    4.50   16.70
  -9  -2   0    6.10   23.40
  -9   2   0   54.49   27.80
  -9  -2   0   23.00   26.20
  -9   2   0   58.89   23.80
   9  -2   0  -11.50   28.60
  -9  -2  -1   -2.50   11.00
   9  -2   1    4.10   25.60
  -9  -2  -1   -2.20   12.60
   9   2  -1   25.80   18.20
  -9  -2  -1   -7.90   22.70
  -9  -2  -1   -6.90   20.40
   9   2  -1  -14.90   12.10
   9   2  -1   28.10   26.90
  -9  -2  -1  -17.60   23.20
  -9   2   1  -17.20   18.00
  -9   2   1   31.60   23.40
   9  -2   1    1.50   28.40
   9   2  -1   -4.20   23.10
  -9   2   1   -6.70   19.20
   9  -2   1   -0.20   20.60
  -9   2   1  -19.60   22.10
   9   2  -1   17.20   16.40
   9  -2   1   14.50   15.90
  -9  -2  -1    3.20   17.20
   9   2  -1   19.20   28.20
   9  -2   1    1.10   17.20
  -9   2   1    5.90   17.90
  -9   2  -1    8.50   15.00
  -9   2  -1   29.50   24.30
  -9   2  -1   23.10   20.50
  -9   2  -1  -16.70   15.60
  -9  -2   1   16.70   21.10
  -9  -2   1   37.20   20.60
  -9   2  -1    0.00   12.30
   9  -2  -1   33.30   24.80
   9  -2  -1    6.20   16.30
  -9  -2   1   -2.90   20.90
   9   2   1   -4.90   23.10
   9   2   1   18.90   19.20
   9   2   1   -3.40   24.40
  -9   2  -1   -1.40   22.80
   9  -2  -1  -10.10   16.50
   9  -2  -1  -55.19   22.20
  -9  -2   1  -15.10   21.10
   9   2   1   -7.20   15.40
  -9  -2   1  -25.70   20.60
   9   2   1  -22.10   21.00
   9  -2  -1  -25.70   27.30
  -9  -2  -2   78.29   17.90
  -9   2   2   78.29   20.20
   9   2  -2   70.39   18.30
   9  -2   2   65.49   20.70
  -9   2   2  187.98   30.60
  -9  -2  -2   83.89   25.60
   9   2  -2  128.39   26.50
   9   2  -2   91.99   28.50
  -9  -2  -2   85.29   25.00
  -9  -2  -2   54.19   16.10
   9   2  -2    2.10   25.50
   9  -2   2  112.19   23.30
  -9  -2  -2   84.29   24.50
   9   2  -2   87.09   19.30
   9   2  -2   92.19   21.40
  -9   2   2  179.08   29.30
  -9   2   2  101.69   28.70
  -9  -2  -2   77.89   33.60
   9  -2   2  157.98   33.20
   9  -2   2  163.98   36.00
   9  -2  -2  123.09   29.90
  -9  -2   2  131.59   24.70
   9   2   2  102.49   25.10
  -9   2  -2   76.29   21.90
  -9  -2   2  151.58   30.90
  -9  -2   2  110.99   29.00
  -9   2  -2  108.69   25.00
  -9   2  -2   34.90   15.20
   9   2   2  104.89   32.30
   9  -2  -2   71.39   18.00
   9   2   2   96.99   31.10
   9   2   2   44.80   18.00
  -9   2  -2   82.99   25.30
   9  -2  -2  120.89   21.70
  -9   2  -2  117.39   32.60
  -9   2  -2   95.89   17.30
   9  -2  -2  107.69   24.90
  -9   2  -2   59.09   17.40
   9   2  -3  122.19   30.40
  -9   2   3  122.99   20.60
  -9  -2  -3   68.79   17.40
   9  -2   3  179.78   33.80
   9   2  -3  193.88   27.10
   9   2  -3  134.19   21.80
   9   2  -3  164.38   27.20
  -9   2   3  195.78   32.90
  -9  -2  -3   75.89   19.10
   9   2  -3  202.18   34.50
  -9  -2  -3  168.68   30.50
  -9   2   3   83.39   24.80
   9   2  -3   88.09   21.70
  -9  -2  -3  149.88   31.00
  -9  -2  -3  154.68   26.70
   9  -2   3  203.58   32.80
   9  -2  -3  104.89   20.30
   9   2   3  172.58   38.70
  -9  -2   3  191.78   31.50
   9  -2  -3  111.89   21.10
   9  -2  -3  116.59   26.40
  -9  -2   3   93.49   18.40
   9  -2  -3  182.48   25.00
  -9  -2   3  218.08   32.30
  -9   2  -3   95.99   21.10
  -9   2  -3  186.68   22.90
  -9   2  -3  137.59   22.20
  -9   2  -3  120.29   23.60
   9   2   3  235.28   37.50
  10  -2   0  155.58   34.70
 -10  -2   0  191.98   28.50
 -10  -2   0  210.88   32.90
  10  -2   0  302.77   44.10
 -10   2   0  254.67   40.90
 -10   2   0  160.68   35.40
  10  -2   0  271.87   35.70
  10   2   0  240.98   39.80
 -10   2   0  255.67   30.80
  10  -2   0  181.58   29.70
 -10   2   0  144.79   31.80
  10   2   0  184.38   36.50
  10   2   0  214.68   41.00
  10   2   0  260.47   40.30
 -10  -2   0  222.08   32.60
 -10   2   0  243.58   35.80
  10  -2   0  121.09   24.60
 -10  -2   0  181.88   34.80
 -10   2   1   31.20   24.20
  10   2  -1   14.00   22.60
 -10   2   1   36.60   22.80
 -10  -2  -1   -7.50   14.90
  10   2  -1    3.40   22.70
 -10  -2  -1   55.09   20.30
  10  -2   1   10.30   28.00
  10   2  -1    5.80   27.20
 -10  -2  -1   11.80   20.10
 -10   2   1   -5.50   22.70
  10  -2   1   22.40   20.90
 -10  -2  -1   -6.40   26.30
  10  -2   1    4.90   24.10
 -10  -2  -1    1.90   16.00
  10  -2   1    6.70   17.00
  10   2  -1  -26.00   16.20
  10   2  -1  -12.60   25.20
  10  -2  -1   34.60   36.80
 -10   2  -1   18.10   15.00
 -10   2  -1  -11.80   19.30
  10   2   1   39.10   18.90
 -10   2  -1    5.00   23.50
 -10  -2   1   23.60   24.00
 -10   2  -1    6.00   20.10
 -10  -2   1    7.40   20.50
 -10  -2   1    6.80   24.00
  10  -2  -1   58.29   35.60
  10  -2  -1   11.20   17.70
  10  -2  -1   -6.00   25.00
  10   2   1    3.80   26.20
  10   2   1  -23.70   22.20
 -10   2  -1    9.20   19.80
  10  -2  -1  -10.60   21.20
 -10   2   2  260.77   33.50
  10   2  -2  158.98   30.30
 -10  -2  -2  181.68   32.80
 -10   2   2  293.67   34.60
  10   2  -2  139.79   26.30
  10  -2   2  201.58   32.70
  10  -2   2  170.58   34.80
 -10  -2  -2  176.08   28.10
  10  -2   2  107.19   23.00
 -10   2  -2  212.38   32.70
  10   2   2  158.48   30.80
 -10  -2   2  238.78   33.00
  10   2   2  150.38   33.10
 -10  -2   2  231.18   32.00
  10  -2  -2  209.48   32.10
  10  -2  -2  197.38   26.60
   0  -3   0    1.60    3.80
   0  -3   0   -0.10    3.30
   0  -3   0    2.50    3.40
   0   3   0   -2.00    3.70
   0  -3   0    1.90    3.70
   0   3   0    0.40    3.90
   0   3   0   -1.80    3.70
   0   3   0   -3.60    2.90
   0   3   0   -1.20    4.50
   0   3   0   -0.30    3.40
   0   3   0    0.40    3.30
   0  -3   0   -2.60    2.70
   0   3  -1  561.14   33.40
   0  -3   1  555.94   31.60
   0  -3  -1  521.65   32.60
   0   3   1  515.65   35.70
   0  -3  -1  544.55   32.90
   0   3  -1  515.55   33.80
   0   3   1  500.75   35.20
   0  -3   1  458.85   35.50
   0   3  -1  556.34   32.90
   0  -3  -1  464.05   31.30
   0   3  -1  477.85   33.90
   0  -3   1  517.95   31.30
   0  -3   1  559.74   36.00
   0  -3   1  544.95   34.80
   0  -3   1  475.75   33.90
   0  -3  -1  487.35   32.20
   0   3   1  514.95   33.20
   0   3   1  520.75   33.20
   0   3   1  535.15   33.30
   0   3  -2   -1.00    4.40
   0  -3   2    2.60    6.90
   0   3   2   -5.90   10.30
   0   3   2    4.50    8.50
   0   3  -2    1.80    5.60
   0  -3  -2   -3.80    4.10
   0  -3   2   -6.10    8.20
   0  -3  -2   -4.80    4.70
   0  -3   2    3.60   12.00
   0   3  -2    3.60    6.10
   0   3   2    2.40    6.60
   0  -3   2    3.80    5.10
   0   3   2    2.10    9.30
   0  -3   2    1.10    4.80
   0   3  -2    1.50    2.30
   0  -3   3  350.26   30.50
   0  -3  -3  347.07   30.80
   0  -3  -3  357.76   28.60
   0   3  -3  374.06   26.60
   0   3  -3  375.56   27.50
   0   3   3  350.76   30.90
   0  -3  -3  356.46   26.90
   0   3   3  406.96   32.90
   0   3  -3  403.06   27.80
   0  -3   3  363.16   28.30
   0   3   3  378.76   34.20
   0   3   3  359.96   28.20
   0  -3   3  329.47   35.70
   0  -3   3  368.36   27.80
   0   3   4    5.60    9.00
   0   3   4   -7.10   15.40
   0  -3  -4    4.80   11.60
   0   3   4    7.50   14.90
   0   3   4   -0.40   13.00
   0  -3   4   10.60   12.90
   0   3   4    7.40    9.40
   0  -3  -4   -5.10    6.50
   0   3  -4    2.30    6.90
   0   3  -4    1.00    8.90
   0  -3   4    4.10   17.90
   0   3  -4  -13.30    7.50
   0  -3  -4    1.00    7.10
   0  -3   4    6.90    8.70
   0  -3  -4   -1.00    8.40
   0   3   4    4.50   13.40
   0  -3  -4  -18.70   11.30
   0  -3   4    0.60   15.10
   0   3   4  -13.10   10.60
   0   3  -4    4.30   16.30
   0  -3  -4   -6.40    6.20
   0  -3   4  -21.90   20.00
   0   3   4   -3.30   12.90
   0  -3   5   93.19   29.20
   0   3   5  122.79   24.40
   0   3   5  114.39   24.10
   0   3   5  147.19   27.10
   0   3   5  112.79   21.90
   0   3  -5  127.79   37.00
   0  -3   5   87.69   21.80
   0   3   5  148.49   29.70
   0   3  -5  118.19   18.20
   0   3   5  130.79   23.90
   0   3   5  136.59   29.60
   0  -3   5  150.28   27.60
   0  -3   5  111.29   25.60
   0   3  -5  111.39   14.30
   0  -3   5  140.89   27.80
   0   3   5  119.69   27.20
   0  -3   5  154.08   25.70
   0  -3   6    4.70   16.90
   0  -3   6  -35.20   23.70
   0   3   6   -3.60   12.10
   0  -3   6    6.00   17.10
   0   3  -6  -29.90   10.90
   0   3   6   -7.40   20.50
   0   3   6    0.00   12.90
   0   3   6   12.40   15.40
   0   3   6   25.30   20.50
   0   3   6   -5.60   15.70
   0   3   7   78.19   16.40
   0  -3   7   62.59   21.40
   0   3   7   43.80   12.20
   0   3   7   61.29   16.40
   0  -3   7   52.69   15.20
   1   3   0 2521.25  137.99
  -1  -3   0 2206.38  137.69
   1   3   0 2403.06  137.49
  -1   3   0 2067.39  137.09
  -1  -3   0 2376.36  137.99
   1  -3   0 2284.37  138.69
   1  -3   0 2223.08  138.19
   1   3   0 2346.57  138.19
  -1   3   0 2415.26  138.59
   1   3   0 2439.86  138.49
  -1  -3   0 2234.28  137.99
   1   3   0 2318.97  138.19
  -1   3   0 2142.89  138.49
  -1   3   0 2168.88  137.99
  -1  -3   0 2274.57  137.99
  -1  -3   0 2316.47  137.69
  -1  -3  -1  129.89    9.50
   1  -3   1  118.49   10.10
   1  -3   1  123.69   12.90
  -1   3   1  132.89    9.30
   1   3  -1  123.69   12.50
  -1  -3  -1  147.69   12.60
   1   3  -1  143.19   11.80
   1   3  -1  129.79   12.40
   1  -3   1  124.59   13.10
  -1   3   1  139.99   15.00
  -1  -3  -1  117.79   11.40
   1   3  -1  136.79   12.40
   1  -3   1  116.19   13.50
   1  -3   1  134.19   10.60
  -1  -3  -1  122.79   11.90
  -1   3   1  121.29   13.70
   1  -3   1  132.09   13.20
   1   3  -1  115.09   12.10
  -1  -3  -1  146.59   12.20
  -1  -3  -1  135.99   11.20
  -1   3   1  124.59   10.60
  -1  -3   1  143.19    9.50
   1  -3  -1  127.39   12.60
   1  -3  -1  124.19   10.90
   1   3   1  121.89   15.10
   1  -3  -1  143.19    9.30
  -1   3  -1  158.08   10.10
  -1  -3   1  108.39   12.90
   1   3   1  132.79   12.80
  -1   3  -1  137.79   17.70
  -1   3  -1  114.29   12.20
   1   3   1  139.69   12.40
  -1  -3   1  135.89   13.10
   1  -3  -1  129.89   14.50
   1  -3  -1  124.99   11.70
   1  -3  -1  136.69    9.20
   1   3   1  147.29   14.50
  -1   3  -1  137.29   14.30
  -1  -3  -2  732.73   46.40
   1  -3   2  873.11   51.29
   1  -3   2  747.13   52.49
   1  -3   2  728.93   47.40
   1   3  -2  661.63   48.40
   1   3  -2  652.43   48.00
   1   3  -2  810.62   48.10
  -1  -3  -2  749.82   49.10
  -1   3   2  790.32   51.39
  -1   3   2  724.43   49.10
   1   3  -2  794.32   47.60
  -1  -3  -2  757.02   48.50
  -1  -3  -2  703.13   46.80
  -1  -3  -2  736.93   46.90
   1   3  -2  794.32   48.90
  -1   3   2  759.32   47.00
  -1  -3  -2  746.23   45.80
  -1  -3   2  676.93   53.49
   1  -3  -2  722.93   50.19
   1   3   2  836.62   50.69
  -1  -3   2  754.42   49.20
  -1   3  -2  722.03   45.50
  -1   3  -2  671.43   47.10
   1  -3  -2  774.62   45.50
  -1  -3   2  715.13   48.50
   1   3   2  716.13   49.20
   1  -3  -2  677.73   45.50
  -1   3  -2  695.63   47.40
   1  -3  -2  770.02   45.70
   1   3   2  703.53   51.69
  -1   3  -2  734.13   45.90
  -1   3  -2  823.32   54.79
  -1  -3   2  707.83   48.50
   1   3   2  759.92   49.10
  -1  -3  -3  315.17   23.50
  -1  -3  -3  308.87   22.00
   1   3  -3  317.17   26.60
   1   3  -3  339.37   25.70
  -1  -3  -3  324.67   21.90
  -1   3   3  325.37   29.50
   1  -3   3  306.07   32.60
  -1  -3  -3  293.87   25.00
  -1   3   3  338.27   30.90
  -1  -3  -3  272.57   25.30
   1  -3   3  310.47   29.40
  -1  -3  -3  307.57   26.50
   1   3  -3  336.77   24.40
  -1   3   3  318.47   23.70
   1   3  -3  344.67   26.00
  -1  -3  -3  276.57   23.00
   1  -3   3  294.87   25.00
   1   3  -3  281.27   21.50
  -1   3   3  312.27   29.50
  -1  -3   3  283.87   33.90
   1   3   3  327.97   27.10
  -1   3  -3  294.07   21.10
   1   3   3  300.17   26.70
   1  -3  -3  310.97   22.40
  -1  -3   3  300.67   26.20
   1  -3  -3  326.57   22.00
  -1   3  -3  365.56   27.20
  -1   3  -3  270.37   24.00
   1  -3  -3  299.77   20.90
   1   3   3  337.37   29.90
   1  -3  -3  291.77   28.10
  -1   3  -3  338.27   21.30
   1  -3  -3  309.87   27.10
  -1   3  -3  302.37   21.70
   1   3   3  351.06   32.70
  -1   3  -3  355.26   35.80
  -1  -3   3  330.37   26.50
  -1   3   4  102.79   18.20
  -1  -3  -4   93.59   15.00
   1  -3   4  128.69   19.60
  -1  -3  -4   94.19   10.60
  -1   3   4  119.89   21.50
   1  -3   4  108.59   20.50
  -1  -3  -4  112.59   12.90
   1   3  -4  122.89   20.30
  -1   3   4  110.69   21.20
  -1  -3  -4   93.89   11.70
  -1   3   4  120.39   25.00
   1  -3   4   87.09   14.80
   1  -3   4  135.99   39.40
   1   3  -4   74.99   10.30
   1  -3   4   92.09   28.30
  -1  -3  -4   88.89   15.70
  -1  -3  -4   97.69   16.90
   1   3  -4   86.89   13.70
  -1   3   4  106.19   21.00
   1  -3   4  134.39   23.70
   1   3  -4  114.09   15.30
   1  -3  -4   78.59   12.30
   1   3   4   96.19   17.50
  -1   3  -4  110.09   12.20
  -1  -3   4  106.99   16.50
   1  -3  -4  107.19   16.00
   1   3   4  120.29   25.30
   1  -3  -4  108.39   10.30
   1   3   4  127.99   23.30
   1  -3  -4   76.19   12.20
   1   3   4  100.59   17.60
  -1   3  -4   82.79   15.50
  -1  -3   4   93.79   25.10
  -1  -3   4  147.09   22.90
   1  -3  -4  102.29   29.50
   1   3   4  111.19   21.60
   1  -3  -4  123.19   19.30
  -1   3  -4   84.69   22.70
   1   3   4   89.39   20.90
  -1  -3   4  101.99   20.20
  -1  -3   4  114.89   22.40
  -1  -3   4  163.18   25.30
   1  -3  -4  101.39   11.30
  -1   3   5  -37.40   18.30
   1  -3   5    0.70   20.90
  -1   3   5   32.70   20.40
  -1   3   5   13.40   20.30
  -1   3   5   10.30   13.30
   1  -3   5   -2.70   17.30
  -1   3   5   14.10   17.40
  -1   3   5   13.00   18.70
   1   3  -5  -18.10    7.80
   1  -3   5   10.70   16.10
   1  -3   5  -17.80   16.00
   1   3  -5   65.89   27.80
   1  -3   5   17.60   15.70
  -1   3   5   12.00   19.60
  -1   3   5    8.80   14.80
   1   3  -5    7.70   11.30
  -1  -3  -5   -1.70   13.10
  -1   3   5    3.30   14.10
   1   3   5   22.30   19.60
  -1  -3   5    0.00   10.90
   1   3   5  -13.50   10.90
  -1  -3   5    6.60   16.90
  -1  -3   5   32.40   21.20
   1   3   5   21.50   20.80
   1   3   5   -0.80   12.50
  -1   3  -5   12.90   12.00
  -1  -3   5   10.50   21.20
   1   3   5   18.10   21.30
  -1   3  -5  -50.29   27.10
   1   3   5   -0.60   19.90
  -1  -3   5   10.20   17.40
  -1  -3   5   -3.80   16.00
  -1   3  -5   11.40    8.30
   1   3   5  -37.70   21.30
   1   3   5   -0.20   16.20
   1   3  -6   75.09   15.00
  -1   3   6   87.79   20.90
  -1   3   6   20.90   30.80
  -1   3   6   66.39   24.90
  -1   3   6   75.09   18.80
   1  -3   6   90.99   21.30
   1  -3   6   63.09   32.30
  -1   3   6  112.39   22.10
  -1   3   6   81.09   24.60
   1  -3   6   84.89   23.60
   1  -3   6   94.29   21.70
   1   3   6   77.39   21.70
   1   3   6   46.80   23.40
  -1  -3   6   81.09   22.50
  -1  -3   6   78.09   21.30
  -1  -3   6   92.29   24.20
  -1  -3   6   70.89   33.30
   1  -3   7   21.80   18.50
  -1   3   7    6.70   12.70
  -1   3   7    3.20   16.20
  -1   3   7    0.30   13.20
   1  -3   7  -21.10   12.50
  -1   3   7   -2.90   21.10
   1   3   7   -7.10   18.70
  -1  -3   7   36.20   16.30
  -1  -3   7    2.40   15.80
  -1  -3   7  -10.30   12.00
   2   3   0 9010.00  534.55
   2  -3   0 8066.69  534.55
  -2   3   0 9999.00  537.25
   2  -3   0 8949.30  535.95
  -2  -3   0 9537.05  535.35
   2   3   0 8844.12  534.95
  -2  -3   0 8837.02  535.75
   2   3   0 9025.60  535.95
   2   3   0 8976.00  535.65
   2   3   0 9407.16  535.15
   2  -3   0 9546.64  537.25
  -2  -3   0 8924.61  535.55
  -2  -3   0 9473.95  535.65
  -2   3   0 8262.67  534.65
  -2   3   0 8575.34  537.15
   2  -3   1 2384.06  147.29
  -2  -3  -1 2449.05  146.29
   2   3  -1 2419.06  145.99
  -2   3   1 2399.26  145.59
  -2  -3  -1 2462.05  145.29
   2  -3   1 2546.55  144.29
   2   3  -1 2412.46  146.59
  -2  -3  -1 2340.97  144.89
   2  -3   1 2586.84  148.69
   2   3  -1 2436.96  146.49
  -2  -3  -1 2531.45  147.29
   2  -3   1 2384.76  146.89
   2  -3   1 2418.86  143.99
   2   3  -1 2491.55  146.59
  -2  -3  -1 2527.75  146.79
  -2   3   1 2523.85  148.99
   2  -3   1 2404.66  147.19
   2   3  -1 2346.67  145.29
  -2  -3  -1 2381.16  145.39
  -2   3   1 2289.67  147.19
  -2  -3  -1 2407.76  145.29
   2  -3   1 2408.66  146.39
   2   3   1 2786.62  148.79
  -2  -3   1 2327.77  146.59
  -2   3  -1 2338.97  144.89
  -2   3  -1 2411.26  147.09
  -2  -3   1 2439.46  146.29
   2   3   1 2507.55  146.79
   2   3   1 2280.37  147.59
  -2  -3   1 2527.35  146.29
   2  -3  -1 2522.95  146.59
  -2   3  -1 2561.94  149.09
  -2  -3   1 2569.84  146.69
   2   3   1 2350.96  146.99
  -2  -3   1 2374.56  147.49
  -2  -3   1 2284.67  146.29
   2  -3  -1 2509.15  148.29
   2   3   1 2227.18  148.49
   2   3   1 2039.40  144.69
   2   3   1 2148.58  145.29
  -2  -3  -2  633.24   41.00
  -2   3   2  604.64   44.70
   2  -3   2  656.33   42.50
  -2  -3  -2  633.84   43.50
   2  -3   2  604.74   45.30
  -2  -3  -2  578.34   42.30
   2   3  -2  656.33   43.70
   2   3  -2  590.94   40.10
   2  -3   2  617.84   44.80
   2   3  -2  633.54   48.80
   2   3  -2  615.94   41.60
   2  -3   2  684.33   43.70
  -2  -3  -2  527.75   38.50
  -2   3   2  582.44   44.30
  -2  -3  -2  606.34   40.30
   2   3  -2  635.64   42.30
  -2   3   2  584.34   42.60
   2  -3  -2  556.74   40.50
   2   3   2  573.54   41.80
  -2  -3   2  614.24   41.00
   2  -3  -2  647.64   41.20
  -2  -3   2  539.65   48.10
   2   3   2  670.13   43.80
   2  -3  -2  587.14   38.20
  -2   3  -2  613.54   40.90
  -2  -3   2  587.04   42.50
   2  -3  -2  621.94   44.20
  -2   3  -2  610.04   39.40
   2   3   2  632.04   46.50
  -2   3  -2  635.54   48.00
  -2  -3   2  650.03   43.60
  -2  -3  -3  152.48   13.20
   2   3  -3  139.29   16.60
   2  -3   3  128.09   20.30
  -2  -3  -3  120.69   11.30
  -2  -3  -3  150.18   16.30
  -2  -3  -3  136.19   18.50
   2   3  -3  142.99   18.30
  -2  -3  -3  136.49   14.70
   2   3  -3  138.99   14.40
  -2  -3  -3  105.59   15.20
   2  -3   3  133.69   23.30
  -2  -3  -3  127.99   24.10
  -2   3   3  128.89   19.70
  -2   3   3  204.78   24.00
  -2   3   3  137.89   21.00
   2   3  -3   96.09   17.40
   2  -3   3  138.49   17.60
  -2  -3  -3  114.79    9.70
  -2  -3   3  116.99   24.80
  -2  -3   3  126.39   14.50
  -2   3  -3  167.58   19.70
  -2   3  -3  112.89   22.90
   2  -3  -3  133.79   19.10
   2   3   3  143.19   18.40
   2  -3  -3  138.39   15.10
  -2   3  -3   97.19   14.10
   2  -3  -3   96.69   13.90
   2  -3  -3  134.09   10.60
  -2   3  -3  148.29   13.60
   2   3   3  114.29   21.00
   2  -3  -3  138.99   19.00
  -2  -3   3  164.28   20.70
   2   3   3  130.69   15.70
  -2   3   4  251.47   30.10
  -2  -3  -4  246.28   21.30
  -2   3   4  260.37   26.60
  -2   3   4  218.68   28.00
   2  -3   4  211.78   28.50
   2   3  -4  240.38   26.10
   2   3  -4  245.88   21.10
  -2  -3  -4  224.38   25.60
  -2  -3  -4  282.37   18.80
  -2  -3  -4  229.98   26.50
   2  -3   4  240.28   29.50
  -2   3   4  250.87   27.30
   2  -3   4  200.48   30.00
  -2   3   4  213.38   25.80
  -2   3   4  243.98   32.90
   2   3  -4  264.17   27.80
  -2  -3  -4  181.18   23.30
  -2   3   4  231.88   34.40
   2  -3   4  248.48   34.10
  -2  -3   4  202.88   34.00
   2  -3  -4  185.78   25.00
   2   3   4  234.48   29.70
  -2   3  -4  267.77   30.40
  -2  -3   4  270.97   28.60
   2  -3  -4  234.98   17.60
  -2  -3   4  247.58   29.80
  -2   3  -4  249.58   20.50
  -2   3  -4  245.58   36.00
  -2  -3   4  195.28   27.20
   2  -3  -4  237.18   26.80
   2   3   4  244.48   26.40
  -2  -3   4  285.87   38.80
   2  -3  -4  228.08   20.40
  -2   3  -4  250.17   35.10
  -2  -3   4  228.58   28.10
  -2  -3   4  351.26   37.00
   2  -3  -4  197.38   25.00
   2   3  -5  275.87   31.60
  -2  -3  -5  206.98   30.70
  -2   3   5  275.77   42.10
  -2   3   5  276.97   30.30
   2  -3   5  284.97   43.10
  -2  -3  -5  286.17   24.10
  -2   3   5  306.17   38.50
   2   3  -5  281.27   27.90
   2  -3   5  207.68   33.00
  -2   3   5  259.67   33.60
   2  -3   5  298.97   34.10
   2   3  -5  263.17   24.90
  -2   3   5  242.78   39.10
  -2  -3  -5  272.07   21.90
   2  -3   5  286.67   37.00
  -2   3   5  262.67   31.90
  -2   3   5  283.47   37.60
   2   3   5  252.07   36.00
  -2   3  -5  225.78   44.40
   2  -3  -5  271.87   32.60
  -2  -3   5  289.27   45.80
  -2   3  -5  229.18   25.30
  -2  -3   5  372.06   44.30
  -2  -3   5  216.08   34.70
   2   3   5  307.67   36.20
   2   3   5  308.37   42.60
   2  -3  -5  245.78   22.70
  -2  -3   5  268.17   37.60
  -2   3  -5  277.37   23.50
  -2  -3   5  282.97   35.70
  -2  -3   5  236.08   32.70
  -2   3  -5  308.47   29.70
   2   3   5  260.07   34.80
  -2   3   6   10.70   21.00
   2  -3   6  -18.50   18.60
  -2   3   6   34.80   15.70
   2  -3   6    0.70   16.50
   2  -3   6   13.60   16.10
  -2   3   6    1.20   13.90
  -2   3   6   -1.70   15.50
   2   3  -6  -12.50   11.50
  -2   3   6    0.20   24.30
  -2   3   6  -26.70   24.90
   2  -3   6  -12.00   14.80
  -2  -3   6   20.30   16.70
  -2  -3   6   -3.40   15.50
  -2  -3   6  -33.80   20.50
  -2   3  -6   -1.00    9.70
   2   3   6   -3.30   15.40
   2   3   6  -19.20    9.60
  -2  -3   6  -42.60   19.90
   2   3   6   11.20   17.30
  -2  -3   6   -1.70   17.30
  -2   3  -6  -35.60   19.00
   2   3   6    5.20   16.50
   2  -3   7   53.99   16.20
  -2   3   7   65.19   16.70
  -2   3   7   46.30   13.10
   2  -3   7   39.20   13.50
  -2   3   7   -3.10   19.30
  -2   3   7   58.69   14.50
  -2   3   7   32.10   21.00
   2   3   7   77.69   20.50
  -2  -3   7   47.20   15.30
  -2  -3   7   35.60   14.70
  -2  -3   7   58.19   16.50
   3  -3   0  656.73   46.50
   3   3   0  629.04   40.80
   3  -3   0  628.44   40.60
  -3  -3   0  602.74   42.10
   3   3   0  632.74   41.40
   3   3   0  649.43   41.70
  -3   3   0  605.04   42.40
  -3  -3   0  638.14   41.50
  -3   3   0  602.74   43.40
  -3  -3   0  625.14   43.40
  -3  -3   0  589.64   41.50
  -3   3   0  631.14   41.20
   3   3   0  581.14   44.10
   3  -3   0  597.74   41.70
   3   3   0  649.43   41.10
  -3   3   0  613.74   40.70
  -3  -3   0  641.54   42.20
   3   3   0  592.94   42.70
   3   3   0  618.14   40.70
   3  -3   0  641.14   44.30
   3  -3   0  539.85   40.00
  -3   3   0  688.33   46.50
  -3   3   1 1268.97   88.39
  -3  -3  -1 1419.56   88.79
  -3  -3  -1 1492.95   90.19
   3  -3   1 1429.66   89.79
   3  -3   1 1316.37   89.19
  -3  -3  -1 1467.75   90.09
   3  -3   1 1430.16   86.09
  -3   3   1 1500.75   91.09
   3  -3   1 1558.44   93.69
   3  -3   1 1391.66   89.39
  -3  -3  -1 1441.06   87.59
   3   3  -1 1402.06   89.39
  -3  -3  -1 1455.95   89.39
  -3  -3  -1 1367.36   87.19
   3   3  -1 1398.06   88.49
   3   3  -1 1446.86   89.89
   3   3  -1 1437.16   88.69
   3  -3  -1 1403.16   88.09
   3   3   1 1432.16   89.09
   3   3   1 1366.06   88.79
   3  -3  -1 1397.36   86.99
  -3   3  -1 1454.65   89.39
   3  -3  -1 1496.35   92.09
   3   3   1 1270.17   91.59
  -3   3  -1 1415.96   90.69
   3  -3  -1 1458.65   90.29
  -3   3  -1 1381.66   88.89
  -3  -3   1 1337.97   89.19
   3   3   1 1392.26   87.59
  -3  -3   1 1537.05   90.29
  -3   3  -1 1451.25   92.09
  -3  -3   1 1306.97   89.19
   3   3   1 1493.05   88.99
   3   3   1 1394.86   86.99
   3   3  -2   29.20    7.80
  -3   3   2   32.50   15.10
  -3  -3  -2   35.30   10.80
   3   3  -2   25.70    9.90
  -3   3   2   41.30   11.90
   3   3  -2   34.70   12.40
  -3   3   2   42.90   15.20
   3   3  -2   27.90   10.80
  -3  -3  -2   37.20    9.80
   3  -3   2   25.10   13.30
  -3  -3  -2   42.80   11.70
   3  -3   2   22.90   13.70
   3  -3   2   29.60   11.30
  -3  -3  -2   44.80   12.60
  -3  -3  -2   26.00    8.00
   3  -3   2   46.80   14.80
   3  -3   2   25.30   11.80
   3   3  -2   26.90    9.70
  -3   3  -2   23.40   14.20
  -3  -3   2   32.60   12.40
   3   3   2   28.50   15.10
  -3   3  -2   22.00   12.20
  -3  -3   2   12.90   17.40
   3  -3  -2   32.50   13.10
   3   3   2   27.90   13.00
   3   3   2   19.80    9.70
  -3  -3   2   62.49   16.00
  -3   3  -2   26.90    8.60
  -3   3  -2   23.60   10.00
   3   3   2   27.10   10.00
   3  -3  -2   36.70   12.00
   3  -3  -2   31.40   12.40
   3  -3   3   62.79   14.10
   3   3  -3   51.19   14.00
   3   3  -3   57.59   12.70
  -3  -3  -3   70.69   13.10
  -3  -3  -3   64.29   15.80
   3   3  -3   73.29   12.20
   3  -3   3   55.79   13.20
  -3   3   3   47.30   14.00
   3   3  -3   59.39   14.20
  -3  -3  -3   57.79    9.60
  -3  -3  -3   62.59   10.30
   3  -3   3   49.50   15.50
  -3  -3  -3   50.89   12.40
   3  -3   3   67.99   18.30
  -3   3   3   78.89   18.80
   3  -3   3   70.29   19.00
  -3  -3  -3   61.29   11.70
  -3   3   3   68.99   20.80
   3   3  -3   50.99   12.40
  -3   3  -3   65.79   11.00
  -3  -3   3  118.29   23.00
   3  -3  -3   75.19   13.00
   3  -3  -3   55.59   13.50
   3   3   3   49.10   15.30
   3  -3  -3   70.69   16.40
  -3  -3   3   41.00   20.60
  -3   3  -3   67.99   13.30
  -3   3  -3   48.30   10.30
  -3   3  -3   55.29   17.20
  -3   3  -3   43.00   13.90
   3   3   3   37.90   17.40
   3  -3   4  123.59   19.90
  -3  -3  -4  103.19   17.30
  -3   3   4  127.89   31.00
   3   3  -4   62.49   17.30
  -3  -3  -4  114.59   23.10
   3  -3   4   83.19   19.10
  -3  -3  -4   96.39   22.10
  -3   3   4   94.99   24.20
   3  -3   4  104.89   24.20
  -3   3   4  102.09   21.50
  -3  -3  -4   84.19   13.80
   3   3  -4  102.29   20.40
   3   3  -4  113.19   18.30
   3  -3   4   81.19   23.50
   3  -3   4  111.99   23.40
  -3   3   4  127.09   20.40
  -3   3   4  102.89   20.70
  -3   3   4  151.38   30.20
  -3   3   4  108.69   22.20
  -3  -3  -4  106.49   17.30
   3   3   4   74.29   23.80
   3  -3  -4  103.19   16.90
  -3  -3   4  123.59   26.70
  -3  -3   4   84.89   27.00
  -3   3  -4  107.09   14.80
  -3  -3   4  100.79   21.20
   3  -3  -4   79.19   20.20
  -3   3  -4  118.89   20.60
  -3   3  -4   67.49   23.00
  -3   3  -4   70.69   23.00
  -3  -3   4  130.19   26.50
  -3  -3   4   79.69   19.00
   3   3   4  101.59   24.10
  -3   3  -4  105.29   17.50
  -3  -3   4  106.59   30.80
   3   3   4   88.89   23.20
   3   3   4  116.19   22.20
   3  -3  -4  126.59   21.60
  -3   3  -4  108.09   24.10
  -3   3  -4  112.79   15.80
  -3  -3  -5  209.48   29.10
   3  -3   5  258.27   33.80
   3   3  -5  281.67   27.50
  -3  -3  -5  231.48   26.90
  -3  -3  -5  271.77   23.40
  -3   3   5  289.47   38.50
  -3   3   5  283.47   31.70
  -3   3   5  280.07   42.90
   3   3  -5  270.07   29.40
  -3   3   5  270.27   32.60
  -3   3   5  255.37   32.90
   3   3  -5  264.77   36.80
  -3  -3  -5  301.17   35.10
   3  -3   5  270.97   37.90
  -3   3   5  265.77   39.80
   3  -3   5  223.18   32.80
   3   3  -5  286.17   27.30
   3   3   5  250.37   31.90
  -3   3  -5  261.97   50.89
  -3  -3   5  217.68   31.30
  -3  -3   5  287.37   38.00
   3  -3  -5  263.67   27.40
  -3  -3   5  293.37   47.20
  -3   3  -5  274.27   24.70
  -3   3  -5  244.88   25.60
   3  -3  -5  300.07   23.00
   3  -3  -5  245.98   25.90
  -3   3  -5  275.27   31.30
   3  -3  -5  147.09   33.60
   3   3   5  265.17   33.80
  -3  -3   5  258.37   43.70
   3   3   5  289.37   45.00
   3   3   5  242.78   35.30
  -3  -3   5  250.07   34.60
  -3  -3   5  256.47   39.50
  -3   3   6    3.30   12.70
  -3   3   6    3.80   14.90
   3  -3   6   17.80   16.50
   3  -3   6  -11.80   19.40
  -3   3   6  -19.30   21.50
  -3  -3  -6  -30.70   13.00
   3  -3   6   17.80   16.70
  -3   3   6   16.80   22.80
   3   3  -6    9.50   14.80
  -3   3   6   12.50   13.80
  -3  -3   6   -2.30   15.90
   3   3   6  -25.50   14.50
  -3   3  -6   13.00   12.80
  -3  -3   6   -1.70   27.30
  -3   3  -6    9.10   12.80
  -3  -3   6    2.40   18.40
  -3  -3   6    5.20   14.80
   3   3   6   19.90   16.80
  -3  -3   6    5.50   14.80
   3  -3  -6  -13.20    9.90
   3   3   6  -24.60   15.30
  -3   3   7   11.30   16.00
   3  -3   7   12.70   18.20
  -3   3   7  -19.80   14.20
  -3   3   7   11.60   12.40
  -3   3   7  -29.90   16.70
   3  -3   7   -0.70    7.30
  -3   3   7    9.40   18.60
  -3  -3   7   -1.30   12.40
  -3  -3   7    1.50   19.10
   3   3   7  -15.20   17.90
  -3  -3   7    6.40   13.80
  -4   3   0  191.48   19.40
   4  -3   0  185.38   18.20
   4  -3   0  159.68   15.20
   4   3   0  172.78   17.70
   4  -3   0  167.68   18.80
  -4  -3   0  175.18   18.40
  -4   3   0  185.68   19.40
  -4   3   0  153.08   17.30
   4   3   0  159.58   21.90
   4  -3   0  187.58   23.30
   4   3   0  166.78   22.20
  -4   3   0  189.18   25.20
   4   3   0  176.88   18.80
  -4  -3   0  177.18   22.60
  -4  -3   0  180.68   17.60
   4   3   0  174.28   17.60
  -4  -3   0  184.58   19.20
  -4   3   0  195.98   27.50
  -4  -3   0  158.68   18.10
   4  -3   0  186.08   26.60
   4  -3   1  289.67   20.70
   4  -3   1  271.67   25.00
  -4  -3  -1  301.77   28.40
   4  -3   1  272.37   26.20
  -4  -3  -1  295.47   26.30
  -4   3   1  264.17   25.50
  -4  -3  -1  265.57   25.10
  -4  -3  -1  256.67   22.00
   4  -3   1  312.47   26.60
  -4  -3  -1  266.87   23.30
   4   3  -1  294.97   24.00
   4  -3   1  293.47   21.40
  -4   3   1  296.77   27.80
  -4   3   1  272.17   28.60
  -4   3   1  322.77   34.30
   4   3  -1  279.57   25.90
  -4   3   1  264.87   18.70
  -4   3   1  291.27   19.20
   4   3  -1  275.47   25.30
  -4  -3  -1  314.47   29.30
   4   3  -1  283.47   24.60
   4  -3   1  322.97   34.10
   4   3  -1  311.17   28.10
  -4   3  -1  287.77   26.30
  -4   3  -1  280.47   26.70
   4   3   1  313.97   25.90
   4  -3  -1  304.27   25.10
  -4  -3   1  320.97   26.00
  -4  -3   1  261.37   27.30
  -4  -3   1  272.07   27.70
   4   3   1  298.37   25.70
   4   3   1  314.57   23.60
  -4  -3   1  352.96   24.60
  -4   3  -1  299.87   30.40
   4   3   1  296.27   22.60
   4  -3  -1  289.97   25.90
   4  -3  -1  295.17   30.70
  -4  -3   1  306.07   26.80
   4  -3  -1  280.77   27.00
  -4  -3   1  284.87   26.30
  -4   3  -1  278.27   24.60
  -4   3  -1  308.87   31.20
   4  -3  -1  301.37   28.40
   4  -3  -1  290.87   23.00
  -4   3  -1  309.07   30.60
   4   3   1  317.87   25.80
   4   3  -2    3.10    9.10
   4  -3   2   11.20   11.10
  -4   3   2    5.10    9.70
  -4  -3  -2    5.50    8.70
  -4  -3  -2    7.50   11.50
  -4  -3  -2   -4.50    7.40
  -4   3   2   -0.50   11.60
   4  -3   2   -0.90    9.50
  -4   3   2    4.40   12.10
  -4  -3  -2    9.00    9.50
  -4  -3  -2    6.90    7.90
   4   3  -2    7.10    5.20
   4   3  -2    1.50    8.80
   4   3  -2   13.30    9.20
   4   3  -2   15.00   11.40
  -4   3   2    4.60   12.60
   4  -3   2    4.90   11.30
   4   3   2   12.50   11.60
  -4   3  -2   10.00    8.50
   4  -3  -2    1.60    9.80
  -4   3  -2    2.20   13.10
   4  -3  -2    9.30    8.40
  -4  -3   2    7.50   16.90
  -4   3  -2    5.50   11.80
  -4   3  -2   14.80    9.00
  -4   3  -2    3.20   10.20
   4  -3  -2    1.90    7.20
   4  -3  -2   17.60   11.30
  -4   3  -2   15.50    9.60
  -4  -3   2   -0.30    9.00
   4   3   2    4.60   15.10
   4   3   2   -9.20    7.40
  -4   3  -2    3.80   13.20
  -4   3   3   14.20   12.20
   4  -3   3   29.70   16.90
  -4   3   3   19.80   11.40
  -4   3   3   32.00   18.80
  -4   3   3   23.70   12.90
  -4   3   3   29.60   11.30
   4  -3   3    9.30   14.10
   4   3  -3   25.20   18.00
  -4  -3  -3   17.40    9.20
  -4   3   3   25.40   13.50
  -4  -3  -3   28.70    9.40
  -4   3   3   18.70   12.00
   4   3  -3   16.10   10.60
  -4  -3  -3   24.10   11.30
   4  -3   3   18.70   12.70
   4  -3   3   19.30   23.10
   4   3  -3   29.30   12.20
  -4   3   3   -6.30   15.80
  -4  -3  -3   24.80   13.70
   4   3  -3    9.90   10.50
   4  -3   3   13.00   14.20
   4   3  -3   16.70   11.70
  -4  -3  -3   18.40   12.20
  -4   3   3   46.80   17.90
  -4   3   3   14.80   13.20
   4  -3   3   29.60   22.50
   4   3   3   16.90   16.00
   4  -3  -3   22.00   12.70
   4   3   3    4.60   17.20
   4   3   3    2.80   10.60
   4   3   3   27.70   16.30
   4  -3  -3   23.20    9.00
  -4   3  -3   37.60   24.10
   4  -3  -3   20.20   12.70
   4  -3  -3   18.30   11.20
  -4  -3   3   15.50   20.40
  -4  -3   3   35.10   13.70
  -4   3  -3   17.50   12.70
  -4   3  -3   13.10   15.50
   4   3   3   25.10   15.10
   4  -3  -3    9.80   12.80
  -4   3  -3   31.30   10.90
   4   3   3   24.90   14.70
   4  -3  -3   26.70    9.80
  -4   3  -3   31.70   12.90
  -4   3  -3    9.30   14.60
   4   3   3   40.30   16.50
  -4   3   4   87.39   29.20
   4   3  -4   82.89   18.80
   4  -3   4  103.79   24.10
  -4  -3  -4   77.49   14.60
   4   3  -4   88.19   20.10
  -4  -3  -4   66.99   18.40
  -4   3   4   85.09   21.70
   4  -3   4   67.89   20.00
  -4   3   4  108.89   21.10
  -4   3   4   58.09   20.00
  -4  -3  -4   93.89   15.00
  -4   3   4   83.19   25.80
   4  -3   4   96.79   21.80
   4   3  -4   78.79   16.20
   4   3  -4   58.39   15.30
  -4   3   4   82.89   25.40
  -4  -3  -4   71.09   17.30
   4  -3   4   77.49   25.20
  -4   3  -4   55.39   17.20
   4   3   4  136.79   26.20
   4   3   4   77.99   23.30
  -4   3  -4   74.59   19.80
  -4   3  -4   78.79   26.30
   4   3   4   88.89   22.10
  -4  -3   4   43.40   31.20
  -4   3  -4  101.69   17.10
  -4   3  -4   64.69   15.20
  -4  -3   4   77.69   22.20
  -4  -3   4   99.59   17.50
   4  -3  -4  100.09   14.90
  -4   3  -4   97.39   21.30
  -4  -3   4   80.69   28.90
   4  -3  -4   79.79   18.10
   4  -3  -4   45.20   16.40
  -4  -3   4  105.49   22.90
  -4  -3   4   94.39   28.20
   4  -3  -4   66.79   15.60
  -4   3  -4  166.78   39.90
  -4  -3   4   59.89   16.40
   4  -3  -4  130.89   17.40
  -4   3  -4   99.29   19.30
   4   3   4   39.50   22.10
  -4   3   5   46.30   19.80
  -4   3   5   19.60   27.20
  -4   3   5   49.00   19.60
   4   3  -5   26.60   13.90
  -4  -3  -5   45.00   14.30
   4   3  -5   42.80   15.40
  -4   3   5   49.70   23.70
  -4  -3  -5   40.70   12.10
  -4   3   5   67.29   26.00
  -4  -3  -5   40.40   16.00
   4  -3   5   31.90   21.40
   4  -3   5   60.29   20.70
   4   3  -5   50.09   14.90
  -4   3   5   54.49   17.80
   4  -3   5   31.10   19.00
  -4  -3  -5   15.90   14.10
  -4  -3   5   53.59   24.40
  -4  -3   5   48.30   21.40
  -4   3  -5   27.50   14.00
  -4  -3   5   71.79   28.80
   4   3   5  -22.10   26.70
   4   3   5   36.10   18.80
   4  -3  -5   28.50   15.00
  -4   3  -5   29.90   12.20
   4   3   5    3.90   17.80
  -4   3  -5   48.40   16.30
  -4  -3   5    8.00   22.60
   4  -3  -5   36.90   16.80
   4   3   5   64.69   20.20
  -4   3  -5   35.00   17.10
   4  -3  -5   56.89   12.60
  -4  -3   5   38.20   17.60
  -4  -3   5   74.89   34.50
  -4   3   6   39.00   15.30
   4   3  -6   16.70   10.90
  -4   3   6   23.60   16.90
  -4   3   6   -8.60   21.90
   4  -3   6   25.60   16.90
  -4  -3  -6   -5.10   11.50
  -4   3   6   15.00   24.80
  -4  -3  -6  -11.70    9.20
   4   3  -6    7.70   16.50
   4  -3   6  -19.10   28.30
  -4   3   6   23.00   12.40
   4   3  -6   22.60   14.30
   4  -3   6   10.60   14.90
   4  -3  -6    6.20    9.90
  -4   3  -6  -11.70   10.00
   4   3   6   14.50   15.30
  -4  -3   6    1.80   17.00
  -4   3  -6   30.70   15.20
  -4  -3   6    4.40   12.70
  -4  -3   6   23.70   22.80
   4   3   6  -21.70   14.40
  -4  -3   6   37.00   16.30
  -4   3  -6   10.00   10.60
  -4  -3   6   -4.30   23.90
   5   3   0  -14.10    9.90
   5  -3   0    7.40    9.90
  -5   3   0   29.20   12.20
   5   3   0    0.80    7.50
   5   3   0   22.10    9.50
   5  -3   0    5.40    6.70
   5   3   0    3.70   11.10
   5  -3   0   22.20   11.10
  -5   3   0    4.80    7.00
  -5  -3   0    9.60    9.80
  -5  -3   0    8.10    8.30
   5  -3   0   16.10   15.80
  -5  -3   0    8.50   10.10
  -5  -3   0    6.60   10.10
   5  -3   0   14.00   11.70
   5  -3   0    6.50    7.20
  -5  -3   0    6.70   10.90
   5  -3   0   14.40    9.40
  -5   3   0    8.50   10.40
  -5   3   0   14.00   14.10
   5  -3   0    6.60    9.30
   5   3   0   29.10   11.30
   5   3   0    9.20   10.40
   5  -3   0   11.50   10.20
  -5   3   0   10.70    6.60
  -5  -3   0    4.80    7.80
  -5   3   0    4.50   10.30
   5   3   0    8.10    8.20
  -5   3   0   16.50   13.10
  -5  -3  -1  927.21   84.09
   5   3  -1 1067.79   69.99
   5   3  -1  921.21   82.09
  -5   3   1 1087.59   73.49
   5   3  -1 1042.10   68.99
  -5  -3  -1 1100.49   73.09
  -5   3   1 1082.39   74.59
  -5   3   1 1129.29   72.89
  -5  -3  -1 1047.10   69.29
   5   3  -1 1079.79   71.29
  -5  -3  -1 1071.69   69.99
  -5  -3  -1 1041.10   71.29
   5  -3   1 1031.90   71.59
   5   3  -1 1038.60   70.19
   5  -3   1  985.50   69.99
  -5  -3  -1 1045.10   73.49
   5  -3   1 1055.49   70.99
   5   3  -1 1046.70   73.39
   5   3   1  953.70   68.19
  -5  -3   1 1107.59   74.19
  -5  -3   1 1255.77   70.09
   5  -3  -1  995.80   70.09
   5  -3  -1 1035.00   69.59
   5  -3  -1 1083.99   74.29
  -5   3  -1 1040.70   68.79
   5   3   1 1087.89   71.79
  -5   3  -1  984.60   70.69
  -5   3  -1 1071.19   73.49
   5   3   1  947.21   67.19
  -5  -3   1 1255.07   70.99
  -5   3  -1 1101.59   75.79
  -5   3  -1 1022.40   68.79
   5  -3  -1 1059.69   71.19
  -5   3  -1 1057.79   71.79
   5   3   1 1140.29   70.89
   5   3   1 1043.60   70.79
  -5   3  -1 1034.50   75.69
   5  -3  -1 1001.30   69.19
  -5  -3   1 1112.39   73.19
   5  -3  -1 1129.79   80.29
   5  -3  -1 1067.39   76.89
   5  -3  -1 1009.80   68.19
  -5   3  -1  961.70   71.79
  -5  -3  -2  257.37   24.70
  -5   3   2  298.47   33.00
   5  -3   2  299.67   32.10
   5   3  -2  246.98   27.00
   5  -3   2  240.48   28.40
  -5  -3  -2  300.27   29.70
  -5  -3  -2  246.88   28.40
  -5   3   2  300.67   27.30
  -5   3   2  296.57   31.10
  -5   3   2  277.07   31.10
  -5  -3  -2  230.28   26.50
  -5  -3  -2  179.18   28.20
   5  -3   2  293.37   33.60
   5  -3   2  268.47   27.80
   5   3  -2  256.17   26.10
   5  -3   2  254.87   28.90
   5   3  -2  263.47   29.90
   5  -3   2  247.38   26.70
  -5   3   2  225.58   25.90
   5   3  -2  258.07   26.70
  -5  -3  -2  205.58   28.20
  -5  -3  -2  233.18   23.60
   5   3  -2  268.37   25.40
  -5  -3  -2  258.27   25.70
   5   3  -2  197.98   30.40
  -5  -3  -2  250.67   27.40
  -5   3   2  242.08   27.90
   5  -3  -2  271.87   31.00
   5   3   2  220.68   27.60
  -5  -3   2  264.17   26.40
   5   3   2  256.17   32.30
  -5  -3   2  225.28   29.40
   5   3   2  255.57   30.10
  -5   3  -2  249.68   24.60
   5  -3  -2  240.48   27.80
  -5   3  -2  215.48   33.70
   5  -3  -2  224.58   25.10
   5   3   2  263.47   30.90
  -5   3  -2  239.18   29.60
  -5   3  -2  305.07   32.80
  -5  -3   2  202.38   24.90
  -5  -3   2  208.38   34.40
   5   3   2  200.68   25.60
   5  -3  -2  255.47   23.70
   5  -3  -2  259.57   25.20
   5  -3  -2  201.08   25.50
  -5   3  -2  264.97   26.40
  -5   3  -2  257.37   30.70
  -5   3  -2  298.67   30.20
   5   3   2  245.38   37.10
  -5   3  -2  267.57   24.80
  -5   3  -2  278.87   33.80
  -5  -3   2  192.58   30.30
   5   3   2  278.77   27.10
   5  -3  -2  256.47   30.10
  -5  -3   2  256.27   28.70
   5  -3  -2  214.68   29.50
  -5   3   3  112.59   23.20
   5   3  -3  103.79   21.30
  -5  -3  -3  155.68   24.30
   5  -3   3  110.29   21.30
  -5  -3  -3  139.79   21.10
  -5   3   3  151.88   23.50
  -5   3   3  142.09   23.30
  -5   3   3  128.89   30.10
   5  -3   3  140.59   25.30
   5  -3   3  157.98   29.50
   5   3  -3  149.59   27.40
  -5  -3  -3   92.59   19.70
  -5   3   3  121.99   26.40
   5   3  -3  132.99   22.10
   5  -3   3  130.29   25.20
   5   3  -3  127.49   20.30
  -5  -3  -3  112.59   17.60
  -5   3   3  152.08   23.20
   5  -3   3  161.18   30.30
  -5   3   3  199.38   31.60
  -5   3   3  164.88   23.80
  -5  -3  -3  119.99   22.90
   5   3  -3  157.98   25.50
   5  -3   3  154.18   28.90
  -5  -3  -3  118.79   18.20
   5  -3   3  127.09   26.20
  -5  -3  -3  140.69   24.70
  -5  -3   3  176.28   26.50
   5  -3  -3  146.29   20.20
  -5  -3   3  159.78   25.50
   5   3   3   84.09   25.30
   5   3   3  208.18   30.30
  -5   3  -3  142.39   21.20
  -5   3  -3  124.59   25.50
  -5   3  -3  124.79   27.60
  -5  -3   3  129.89   22.30
  -5  -3   3  115.49   23.60
  -5   3  -3  121.79   21.50
  -5   3  -3  156.38   22.00
   5   3   3  177.18   27.50
  -5   3  -3  141.39   20.00
  -5   3  -3   89.39   21.70
   5  -3  -3  125.09   24.00
   5   3   3  105.99   26.00
  -5  -3   3   75.19   28.30
  -5   3  -3  152.68   27.30
   5  -3  -3  146.29   22.00
   5  -3  -3  166.48   22.40
   5   3   3  153.18   26.90
   5   3   3  124.89   24.30
   5  -3  -3  101.59   20.70
  -5   3   4  396.96   43.90
  -5   3   4  376.96   38.20
  -5  -3  -4  383.86   33.10
   5   3  -4  381.66   36.20
   5  -3   4  383.06   40.90
   5  -3   4  325.67   36.80
  -5  -3  -4  347.27   34.50
  -5  -3  -4  386.66   39.80
  -5  -3  -4  361.46   33.70
  -5   3   4  408.26   38.30
   5  -3   4  388.36   42.40
  -5   3   4  356.56   45.00
   5   3  -4  395.86   45.60
  -5   3   4  415.26   40.00
  -5  -3  -4  461.45   45.40
   5  -3   4  377.66   41.30
  -5   3   4  314.57   49.30
   5   3  -4  324.57   38.20
   5   3  -4  291.47   39.00
   5   3  -4  424.56   39.70
  -5  -3  -4  353.46   40.60
   5   3   4  380.26   54.09
   5   3   4  355.96   36.30
  -5  -3   4  363.76   39.20
   5  -3  -4  386.06   41.60
  -5   3  -4  371.16   33.50
  -5  -3   4  390.26   34.40
   5   3   4  378.16   43.60
  -5  -3   4  399.76   38.50
   5   3   4  397.66   40.30
   5  -3  -4  400.16   41.50
   5  -3  -4  367.26   35.80
  -5  -3   4  395.86   33.70
   5   3   4  366.66   36.80
  -5   3  -4  333.47   44.20
  -5   3  -4  315.97   41.50
  -5  -3   4  341.37   43.80
  -5   3  -4  342.47   37.40
  -5   3  -4  398.66   34.60
  -5   3  -4  335.77   33.20
   5  -3  -4  404.76   32.50
   5   3   4  422.16   41.00
  -5   3  -4  318.37   34.60
  -5   3  -4  414.06   67.89
   5  -3  -4  402.86   35.70
   5  -3  -4  367.76   47.60
  -5  -3   4  350.86   53.49
  -5   3  -4  350.46   42.20
  -5  -3  -5   51.69   14.70
  -5  -3  -5    3.80   14.00
  -5  -3  -5   23.00   27.90
  -5  -3  -5   66.69   15.00
  -5  -3  -5   25.00   14.00
  -5   3   5   61.89   19.60
   5   3  -5   70.49   17.20
  -5  -3  -5  -34.40   26.80
   5   3  -5   30.40   16.70
  -5   3   5   29.10   20.40
   5  -3   5   50.69   29.50
   5  -3   5   31.40   17.40
   5   3  -5   26.00   17.30
  -5   3   5   51.49   19.10
  -5   3   5   21.20   28.10
  -5   3   5   61.99   18.00
   5   3  -5   14.30   12.40
   5  -3   5   33.00   19.50
  -5   3   5   84.39   54.09
   5   3  -5   32.30   21.20
  -5  -3   5   37.70   16.90
   5  -3  -5   20.10   24.60
   5   3   5   30.30   18.80
   5  -3  -5   88.69   18.30
   5  -3  -5   30.30   12.50
  -5  -3   5   27.90   26.70
   5  -3  -5   66.89   17.80
  -5   3  -5   27.20   13.60
  -5   3  -5   61.29   24.30
  -5  -3   5   42.30   22.40
   5   3   5  103.09   37.70
   5  -3  -5  -20.00   13.70
  -5   3  -5   21.30   13.40
  -5  -3   5   40.00   26.40
  -5   3  -5   51.89   13.60
  -5  -3   5   24.80   16.50
   5  -3  -5   38.60   31.30
  -5   3   6    8.10   24.40
  -5  -3  -6   20.40   12.60
  -5  -3  -6  -10.90    9.60
  -5   3   6   20.40   15.40
  -5   3   6   12.70   19.10
   5   3  -6    1.50   16.80
   5   3  -6   41.00   14.00
  -5   3   6   16.40   16.20
   5  -3   6   20.10   20.60
  -5  -3  -6   12.70   16.30
   5   3  -6   11.20   11.20
  -5   3   6  -23.40   31.10
   5  -3   6   38.00   20.30
   5  -3  -6   24.00   14.50
  -5  -3   6    7.10   31.80
   5  -3  -6  -23.00   10.80
  -5   3  -6    2.00   10.70
  -5  -3   6   19.20   16.80
  -5  -3   6    5.40   13.90
  -5  -3   6   14.00   32.20
  -5  -3   6   48.60   18.50
   5   3   6    7.90   28.10
   5  -3  -6   -2.10   12.40
  -6  -3   0   19.70   17.50
   6   3   0    7.70   12.00
  -6   3   0   -1.80    9.80
   6  -3   0   15.60   12.20
  -6  -3   0    9.80   15.10
   6  -3   0   -0.70   16.50
   6  -3   0   19.50   20.50
   6  -3   0   15.90   12.50
   6   3   0   27.90   23.20
   6   3   0   25.70   21.40
  -6  -3   0   26.40   15.20
  -6  -3   0    5.10    9.50
  -6   3   0   32.40   16.80
  -6  -3   0   -5.00   17.60
   6  -3   0   30.30   12.30
  -6  -3   0   18.60   15.90
   6  -3   0   33.80   19.50
  -6   3   0   13.90   18.30
   6  -3   0    9.30   20.00
   6  -3   0   13.80   10.20
   6  -3   0   29.70   15.00
  -6   3   0   21.60   16.30
   6  -3   0   12.10   11.30
  -6   3   0  -12.90   10.50
   6   3   0   39.10   19.50
  -6  -3   0   18.60   13.80
  -6  -3   0   29.00   17.90
  -6   3   0   36.70   13.10
   6   3   0   20.10    9.80
  -6   3   0   27.30   13.60
   6   3   0    5.10   10.50
   6  -3   0   14.30   13.30
   6   3   0   21.30   15.40
  -6  -3   0   19.10   13.20
   6   3   0   20.90   12.40
  -6  -3   0   16.40    9.30
  -6  -3   0   23.30   13.90
   6  -3   0   27.40   19.10
   6   3   0   20.50   12.40
  -6   3   0   12.80   15.00
   6   3   0   21.10   12.70
  -6   3   1   45.40   16.60
   6  -3   1   50.19   14.70
  -6  -3  -1   46.50   18.20
  -6  -3  -1   51.29   15.30
   6   3  -1   46.00   18.50
   6  -3   1   75.89   23.20
   6   3  -1   43.30   21.50
  -6  -3  -1   77.29   17.90
  -6   3   1   52.89   17.90
   6  -3   1   26.90   13.10
  -6   3   1   69.29   19.70
  -6   3   1   64.99   18.80
   6  -3   1   62.29   14.70
   6   3  -1   59.79   16.80
  -6  -3  -1   44.80   16.20
   6   3  -1   68.39   21.90
  -6   3   1   49.99   14.50
  -6   3   1   31.70   24.00
  -6  -3  -1   23.80   14.40
  -6  -3  -1   28.30   17.30
   6  -3   1   64.39   23.30
  -6  -3  -1   26.10   11.80
   6  -3   1   33.60   16.70
   6   3  -1   24.80   13.90
   6   3  -1   56.59   18.90
  -6  -3  -1   23.50   12.70
  -6   3   1   65.69   19.60
  -6  -3  -1   55.29   22.20
   6  -3   1   52.69   18.30
   6  -3   1   -2.10   19.80
   6   3  -1   38.20   12.10
  -6  -3   1   65.99   19.90
  -6  -3   1   53.69   18.90
   6   3   1   84.29   17.10
  -6   3  -1   60.19   19.70
  -6  -3   1   51.39   17.20
   6  -3  -1   55.49   15.20
  -6  -3   1   62.79   18.10
   6  -3  -1   57.39   15.30
   6   3   1   35.90   16.10
   6  -3  -1   16.90   26.40
  -6   3  -1   22.90   11.20
  -6   3  -1   61.79   17.10
   6   3   1   55.09   20.40
   6  -3  -1   64.09   18.60
   6  -3  -1   57.29   14.30
  -6  -3   1   49.90   19.90
  -6   3  -1   49.60   19.90
   6  -3  -1   53.69   16.70
  -6   3  -1   62.29   26.40
   6  -3  -1   63.29   25.30
  -6   3  -1   75.79   16.50
  -6   3  -1   67.39   15.50
  -6   3  -1   40.10   20.20
   6   3   1   66.69   22.00
  -6   3  -1   66.49   19.20
   6  -3  -1   47.10   19.40
   6   3   1   66.59   17.10
  -6   3  -1   59.49   15.40
   6  -3  -1   55.79   15.60
  -6  -3  -2  613.14   46.50
   6  -3   2  612.94   58.59
  -6  -3  -2  634.34   51.09
  -6   3   2  618.54   57.19
   6  -3   2  630.54   51.69
  -6  -3  -2  596.74   50.29
   6   3  -2  613.24   49.80
  -6  -3  -2  623.74   47.10
   6  -3   2  618.64   53.39
   6   3  -2  652.73   49.30
   6  -3   2  558.34   53.99
  -6   3   2  602.54   52.49
   6   3  -2  678.13   56.69
   6   3  -2  654.83   54.89
   6  -3   2  624.14   49.99
  -6   3   2  632.64   48.70
  -6   3   2  567.34   47.20
   6   3  -2  663.33   49.90
  -6   3   2  657.73   54.39
  -6   3   2  545.35   49.99
  -6  -3  -2  593.04   52.69
   6  -3   2  553.64   51.69
   6  -3   2  597.14   49.20
  -6   3   2  557.64   53.99
   6   3  -2  590.14   46.50
  -6   3   2  602.34   53.39
  -6  -3  -2  647.94   49.10
   6   3  -2  605.74   49.60
  -6  -3  -2  621.14   52.99
  -6   3   2  654.03   49.00
   6  -3   2  591.54   55.09
  -6   3  -2  597.44   49.90
  -6   3  -2  639.74   52.39
  -6  -3   2  676.73   48.70
   6  -3  -2  597.04   55.09
  -6   3  -2  627.54   47.90
  -6   3  -2  617.04   61.09
  -6   3  -2  622.94   52.49
   6  -3  -2  555.44   48.90
   6   3   2  652.03   49.40
  -6   3  -2  610.04   55.39
   6  -3  -2  652.13   47.70
   6  -3  -2  633.84   46.10
   6   3   2  623.04   51.59
  -6  -3   2  632.64   52.79
  -6   3  -2  631.34   46.70
   6   3   2  587.14   56.09
   6   3   2  558.94   52.09
   6   3   2  590.64   53.89
  -6   3  -2  579.04   52.99
   6  -3  -2  627.34   48.40
   6   3   2  463.95   51.99
   6  -3  -2  623.74   47.00
  -6  -3   2  495.05   56.89
   6   3   2  608.94   57.09
  -6  -3   2  556.44   53.19
  -6   3  -2  656.43   61.89
   6   3   2  469.95   47.90
   6  -3  -2  641.44   53.29
  -6   3  -2  624.94   46.80
   6  -3  -2  596.24   48.10
  -6   3   3  332.97   47.50
  -6   3   3  470.05   40.90
   6   3  -3  457.55   40.60
  -6  -3  -3  460.45   45.80
   6   3  -3  470.85   50.59
   6   3  -3  470.65   41.90
  -6   3   3  455.05   41.40
  -6  -3  -3  437.56   38.40
  -6   3   3  412.96   42.10
  -6  -3  -3  420.76   39.50
  -6   3   3  465.65   47.60
   6   3  -3  473.85   43.10
   6  -3   3  440.96   50.39
  -6  -3  -3  430.66   45.90
  -6  -3  -3  412.16   42.00
  -6   3   3  406.76   40.10
  -6   3   3  322.27   41.40
  -6  -3  -3  424.96   38.10
   6   3  -3  487.45   47.00
   6  -3   3  456.15   45.60
  -6  -3  -3  455.15   64.89
  -6   3   3  352.36   46.40
   6  -3   3  395.86   45.50
   6  -3   3  443.56   48.50
  -6   3   3  482.95   41.50
   6   3  -3  471.75   39.30
   6  -3   3  471.85   45.10
   6  -3   3  417.06   44.20
  -6   3  -3  392.76   57.59
  -6   3  -3  508.15   62.09
  -6   3  -3  436.06   38.70
   6  -3  -3  451.95   39.50
  -6  -3   3  419.26   42.80
   6   3   3  503.35   43.60
   6   3   3  467.45   43.00
  -6   3  -3  474.75   48.20
  -6  -3   3  493.05   40.80
  -6  -3   3  435.96   41.50
   6  -3  -3  461.35   56.69
  -6   3  -3  414.06   40.40
   6   3   3  409.86   50.19
   6  -3  -3  428.06   44.50
   6  -3  -3  459.15   39.80
  -6   3  -3  409.56   45.30
  -6  -3   3  459.25   41.90
   6   3   3  472.95   47.00
  -6  -3   3  382.06   54.89
  -6   3  -3  449.56   38.20
   6  -3  -3  466.65   38.00
   6  -3  -3  471.45   40.40
   6   3   3  441.76   48.00
   6  -3  -3  439.86   47.10
   6   3   3  426.56   44.60
   6  -3  -3  381.96   45.90
  -6   3  -3  481.65   39.90
  -6  -3   3  402.86   53.99
  -6  -3  -4  406.36   37.20
   6   3  -4  427.86   38.20
  -6  -3  -4  427.96   37.90
  -6   3   4  482.65   41.20
  -6  -3  -4  444.26   44.80
  -6   3   4  429.46   44.10
  -6  -3  -4  324.17   42.20
   6  -3   4  367.36   50.19
  -6   3   4  417.06   51.69
   6   3  -4  349.67   43.40
  -6   3   4  457.35   44.30
   6  -3   4  410.86   44.80
   6   3  -4  469.65   43.10
  -6  -3  -4  373.96   43.90
   6   3  -4  446.76   40.30
  -6  -3  -4  403.36   41.30
   6   3  -4  572.24   49.90
   6  -3   4  417.06   47.10
   6  -3  -4  399.86   42.20
  -6   3  -4  415.36   42.10
  -6  -3   4  370.26   41.20
  -6  -3   4  515.95   58.59
  -6  -3   4  424.26   47.40
  -6   3  -4  441.36   37.80
   6  -3  -4  419.46   37.40
  -6   3  -4  386.16   38.80
  -6  -3   4  412.96   45.50
  -6   3  -4  395.76   36.90
  -6   3  -4  442.96   42.40
   6  -3  -4  404.96   38.80
   6   3   4  446.66   49.10
   6  -3  -4  449.66   38.50
  -6   3  -4  431.76   47.20
   6   3   4  486.85   44.20
   6   3   4  383.46   56.19
   6  -3  -4  435.36   37.00
   6  -3  -4  407.56   43.10
  -6   3   5   21.40   14.40
  -6   3   5   23.60   14.10
  -6   3   5   14.50   19.10
  -6  -3  -5   29.70   13.60
  -6   3   5   16.20   12.40
   6  -3   5   44.50   19.30
   6   3  -5   21.90   15.20
   6   3  -5   19.70   18.20
   6   3  -5   44.20   20.30
   6  -3   5   19.80   11.50
  -6  -3  -5  -12.20   13.60
  -6  -3  -5    5.20   21.50
  -6  -3  -5   13.20   13.00
  -6  -3  -5   35.00   18.10
  -6   3   5   -9.70   24.20
   6  -3   5   21.90   15.50
  -6   3  -5   33.00   13.30
  -6   3  -5   13.20   16.90
   6  -3  -5   37.30   15.10
   6   3   5   12.90   14.40
  -6   3  -5   28.00   16.80
  -6  -3   5   19.10   19.30
   6   3   5   15.90   17.10
  -6  -3   5   22.50   13.60
  -6  -3   5   -1.20   23.70
   6  -3  -5   -8.60   12.80
  -6  -3   5   32.90   14.00
  -6  -3   5   19.90   23.60
  -6   3  -5   23.50   11.60
   7  -3   0  259.37   30.20
  -7  -3   0  325.47   41.00
  -7  -3   0  280.57   38.10
   7  -3   0  297.47   33.40
   7  -3   0  370.76   51.49
   7  -3   0  288.27   32.90
   7  -3   0  330.67   52.79
   7  -3   0  279.67   28.80
  -7   3   0  339.57   39.90
  -7   3   0  317.67   44.20
  -7   3   0  324.67   40.70
  -7   3   0  274.67   34.50
  -7  -3   0  281.27   34.80
   7   3   0  326.27   34.80
   7   3   0  261.17   31.90
  -7  -3   0  265.67   34.60
  -7  -3   0  314.07   44.30
   7   3   0  331.97   43.30
   7   3   0  386.46   52.89
  -7  -3   0  269.77   33.70
  -7   3   0  375.86   34.50
   7   3   0  319.67   45.30
  -7   3   0  308.67   35.70
   7  -3   0  337.57   40.70
  -7  -3  -1   76.09   23.80
   7   3  -1   65.79   20.70
   7   3  -1   98.29   32.40
   7  -3   1   89.09   28.80
  -7   3   1   50.19   21.00
   7   3  -1  109.19   32.30
  -7   3   1  125.59   26.70
   7  -3   1   42.90   17.40
  -7  -3  -1   38.60   18.50
   7   3  -1   67.19   18.30
   7   3  -1   58.99   18.60
  -7   3   1   53.99   23.00
  -7  -3  -1   63.49   20.40
   7  -3   1   74.89   23.70
  -7   3   1   88.79   25.50
   7  -3   1   68.89   23.40
  -7   3   1   61.99   17.00
  -7  -3  -1   54.99   28.30
   7   3  -1   77.69   22.10
   7   3  -1   67.99   19.20
   7  -3   1   56.39   20.10
  -7  -3  -1   60.89   20.80
  -7  -3  -1   74.79   26.30
  -7   3   1   63.49   25.70
   7  -3   1   77.09   29.90
   7   3  -1   68.99   18.90
  -7   3   1  111.59   23.60
  -7  -3  -1   73.89   19.60
  -7   3  -1   84.39   20.40
   7  -3  -1   49.30   17.40
   7   3   1   34.10   19.50
   7  -3  -1   48.80   27.10
   7   3   1   83.59   30.10
  -7   3  -1   20.30   17.80
  -7   3  -1  157.48   32.30
   7  -3  -1   21.10   20.20
  -7   3  -1   74.19   18.10
  -7  -3   1   61.09   26.00
  -7   3  -1   17.30   18.00
  -7  -3   1   57.59   14.70
   7  -3  -1   70.59   19.60
   7   3   1   84.19   23.80
  -7  -3   1   68.49   23.60
   7   3   1   67.49   17.80
   7  -3  -1   68.79   19.00
  -7  -3   1   93.59   25.50
  -7  -3   1   85.09   24.80
   7  -3  -1   68.59   19.70
   7  -3  -1   87.69   26.20
  -7  -3   1   66.29   21.10
  -7   3  -1   86.89   25.50
  -7   3  -1   75.79   18.40
  -7   3  -1   32.00   18.10
   7  -3  -1   54.49   17.10
  -7   3  -1  112.19   32.60
   7   3   1   66.99   29.60
  -7   3  -1   68.39   25.80
   7  -3   2   84.59   20.70
  -7  -3  -2  115.89   26.70
  -7   3   2   99.89   21.50
  -7   3   2  108.49   26.80
  -7  -3  -2  125.29   28.30
   7   3  -2   78.89   19.90
   7   3  -2  104.39   24.20
   7  -3   2  142.39   34.80
  -7   3   2  168.58   29.10
   7  -3   2  113.59   31.90
  -7  -3  -2  118.89   21.30
   7   3  -2  130.39   25.50
   7  -3   2   60.89   22.20
  -7   3   2   58.09   26.00
   7   3  -2  130.89   35.50
   7  -3   2   61.69   19.20
  -7   3   2   76.59   26.70
  -7   3   2   80.89   17.90
   7   3  -2  118.59   23.20
   7   3  -2   84.39   19.50
  -7  -3  -2  116.39   27.80
  -7   3   2  128.89   27.70
  -7  -3  -2  150.88   25.20
  -7  -3  -2  127.39   31.20
   7  -3   2  110.59   26.60
  -7  -3  -2   74.29   20.50
   7   3  -2  112.99   24.60
   7  -3  -2  135.59   23.30
  -7  -3   2  120.09   27.80
  -7  -3   2    2.20   38.50
  -7   3  -2   53.69   26.40
   7  -3  -2  110.89   20.80
   7   3   2   73.49   19.90
   7  -3  -2  121.09   29.30
  -7  -3   2  130.49   29.30
   7   3   2   61.29   21.50
  -7   3  -2  113.89   21.70
   7   3   2   98.29   30.10
  -7   3  -2  113.69   20.30
  -7   3  -2   64.19   28.20
   7  -3  -2  218.68   63.19
   7  -3  -2  148.09   22.50
  -7   3  -2   22.00   29.70
   7   3   2  112.29   30.80
  -7   3  -2   99.59   19.90
   7   3   2   93.89   21.10
  -7   3  -2  150.38   30.10
   7  -3  -2  122.79   24.60
  -7   3  -2  161.88   62.99
   7   3   2   77.39   24.40
   7  -3  -2   61.49   23.70
   7   3   2  105.29   27.20
  -7   3  -2  134.29   26.90
  -7   3  -2  111.29   25.80
  -7  -3   2   93.39   29.70
  -7  -3   2  108.99   19.70
   7  -3   3  175.58   28.90
   7  -3   3  213.88   34.30
   7   3  -3  324.17   48.60
   7  -3   3  211.38   36.80
   7   3  -3  293.87   42.90
  -7  -3  -3  187.48   27.50
  -7   3   3  183.58   29.20
  -7   3   3  211.18   27.70
   7   3  -3  229.38   33.50
  -7   3   3  217.78   32.80
   7  -3   3  264.47   36.70
  -7  -3  -3  310.67   48.30
   7  -3   3  224.78   34.20
   7   3  -3  193.08   28.90
  -7   3   3  177.08   28.90
  -7  -3  -3  191.88   28.60
  -7   3   3  242.18   31.50
  -7  -3  -3  217.68   27.70
  -7  -3  -3  240.78   37.40
  -7  -3  -3  188.48   30.40
   7  -3   3  218.88   37.40
   7   3  -3  231.38   30.80
  -7  -3  -3  272.17   38.80
   7  -3  -3  216.28   29.20
   7   3   3  197.68   34.10
   7  -3  -3  251.87   30.00
   7  -3  -3  228.18   37.80
  -7  -3   3  217.98   31.30
  -7   3  -3  198.48   33.90
   7  -3  -3  224.08   28.50
  -7   3  -3  246.28   28.70
  -7  -3   3  133.79   30.60
  -7  -3   3  227.18   28.60
   7   3   3  231.88   37.20
  -7   3  -3  246.28   47.60
  -7   3  -3  269.87   29.30
  -7  -3   3  185.78   31.10
  -7  -3   3  162.98   41.10
   7  -3  -3  211.38   27.50
  -7  -3   3  212.28   33.00
  -7   3  -3  220.08   27.60
   7   3   3  286.37   40.80
  -7   3  -3  201.68   28.90
   7   3   3  202.18   34.90
   7  -3  -3  245.58   36.50
  -7   3  -3  215.48   33.70
   7   3   3  230.78   31.20
  -7   3   4   56.29   22.00
   7  -3   4   47.40   22.00
  -7  -3  -4   48.40   16.40
   7  -3   4   57.89   20.70
  -7   3   4   23.80   15.20
  -7  -3  -4   39.90   17.30
  -7  -3  -4   68.99   24.60
   7  -3   4   33.40   15.30
   7   3  -4   38.80   18.60
  -7   3   4   30.30   15.10
   7  -3   4   41.90   22.40
  -7  -3  -4   48.50   20.70
  -7   3   4   63.49   16.30
   7  -3   4   69.19   19.80
  -7  -3  -4   82.99   18.70
  -7  -3  -4   71.99   23.50
  -7   3   4   34.30   26.70
  -7   3   4   78.19   18.20
   7   3  -4   35.80   17.80
   7   3  -4  108.99   26.80
  -7   3   4   61.79   17.30
   7   3  -4   78.09   19.10
   7   3  -4   59.19   18.10
  -7   3  -4   67.39   17.40
   7   3   4   42.00   18.60
   7   3   4   62.49   20.30
   7  -3  -4   91.59   21.70
  -7   3  -4   58.09   18.40
   7  -3  -4   95.49   19.70
   7  -3  -4   72.49   19.00
  -7  -3   4   85.19   21.90
  -7   3  -4   43.50   18.50
   7  -3  -4   54.99   16.30
  -7   3  -4   61.29   22.10
  -7   3  -4   94.09   19.20
  -7   3  -4  109.69   22.40
  -7  -3   4   61.19   19.20
  -7  -3   4   18.80   24.90
   7   3   4   61.59   20.80
   7   3   4   33.90   17.80
  -7  -3   4   62.79   15.30
   7  -3  -4  100.69   25.90
  -7  -3   4   42.70   17.90
  -7  -3   4   51.89   16.20
  -7   3   5   82.99   23.00
   7   3  -5  103.19   20.90
  -7  -3  -5   71.99   16.00
   7   3  -5   53.09   17.40
   7   3  -5   84.99   36.10
  -7  -3  -5   31.80   11.70
   7   3  -5   23.10   24.10
   7   3  -5   63.39   15.90
  -7  -3  -5   25.80   18.90
  -7  -3  -5   -1.70   13.90
  -7   3   5   68.09   15.40
  -7   3   5   20.70   23.70
  -7  -3  -5   62.19   15.20
  -7   3   5   34.30   12.90
   7  -3   5   42.00   16.40
  -7   3   5   23.30   10.10
   7   3  -5   17.70   15.10
   7   3   5   45.60   16.70
  -7  -3   5   43.20   29.50
   7  -3  -5   49.40   14.30
  -7   3  -5   56.89   14.30
   7  -3  -5   25.30   11.80
  -7   3  -5   71.89   15.30
  -7   3  -5   53.39   15.30
  -7   3  -5    3.90   13.70
  -7  -3   5   36.80   11.90
  -7  -3   5   31.80    9.50
  -7  -3   5   61.89   19.00
  -7  -3   5   22.60   21.80
  -8  -3   0   68.29   25.40
  -8   3   0   51.39   22.00
   8  -3   0  103.49   32.50
   8  -3   0   93.29   30.20
   8  -3   0   52.29   19.10
   8   3   0   38.80   29.60
   8   3   0   -0.10   11.10
   8   3   0   46.30   23.60
  -8  -3   0   31.10   23.90
   8   3   0   44.30   18.70
  -8  -3   0   33.10   22.70
  -8  -3   0   23.00   19.90
   8  -3   0   33.50   14.20
  -8   3   0   57.49   22.80
  -8   3   0   87.59   26.50
   8  -3   0   39.90   23.70
   8   3   0   15.90   19.70
  -8   3   0   35.60   28.10
   8   3   0   82.29   31.20
  -8  -3   0   29.30   16.40
   8  -3   0   30.20   18.40
  -8   3   0   49.20   24.00
  -8   3   1   24.20   21.80
  -8   3   1   85.19   24.10
   8  -3   1   54.99   20.00
   8   3  -1   95.59   35.60
  -8   3   1   70.39   27.60
   8  -3   1   47.20   32.00
   8  -3   1   43.60   24.50
   8   3  -1   63.19   20.20
  -8  -3  -1   34.10   18.50
   8   3  -1  103.69   34.20
  -8  -3  -1   21.60   26.70
   8   3  -1   45.60   17.50
  -8  -3  -1   32.50   22.60
  -8  -3  -1   64.09   23.50
  -8   3   1   76.39   25.50
   8   3  -1   71.19   19.60
  -8  -3  -1   44.60   16.90
  -8   3   1   80.89   25.60
   8  -3   1   49.60   30.70
   8   3  -1   55.49   21.20
   8  -3   1   58.69   19.70
  -8  -3  -1   49.00   25.00
  -8   3  -1   57.29   17.60
   8  -3  -1   31.30   18.10
   8   3   1   47.60   19.50
  -8   3  -1   43.20   16.00
  -8  -3   1   65.69   25.70
   8   3   1   52.69   22.60
   8   3   1   85.69   23.00
   8   3   1   79.69   31.30
  -8  -3   1   59.39   25.80
  -8  -3   1   57.79   28.10
  -8  -3   1   41.60   21.30
  -8  -3   1   74.99   23.60
  -8   3  -1   13.10   25.30
  -8   3  -1   35.90   27.70
   8  -3  -1   31.10   24.80
   8  -3  -1   72.89   19.30
  -8   3  -1   68.39   23.30
  -8   3  -1   33.20   25.70
   8  -3  -1   70.79   22.00
  -8   3  -1   40.90   21.20
   8   3   1   42.10   23.20
   8   3   1   40.40   28.60
   8  -3  -1   58.99   18.60
   8  -3  -1   11.00   32.00
   8  -3  -1   57.09   37.20
   8  -3   2   16.60   17.50
  -8   3   2   43.10   21.70
   8  -3   2   15.40   28.30
   8   3  -2  176.88   42.10
   8  -3   2   31.80   18.30
  -8  -3  -2   17.60   18.80
   8   3  -2   58.39   21.30
   8   3  -2   31.80   49.10
  -8  -3  -2   70.09   20.10
   8  -3   2   94.69   34.20
   8  -3   2   98.39   30.00
  -8  -3  -2   57.79   18.80
   8   3  -2  -43.00   32.10
   8   3  -2   96.39   33.20
  -8  -3  -2   93.79   20.80
  -8   3   2   30.70   17.40
  -8  -3  -2   22.40   22.10
   8   3  -2   57.79   19.80
  -8  -3  -2  142.39   45.90
   8   3  -2   48.40   20.10
  -8   3   2   44.40   15.30
  -8   3   2   66.69   27.00
  -8   3   2   76.99   24.80
   8   3  -2   25.20   18.70
  -8   3   2   70.89   23.50
  -8  -3  -2   75.69   26.10
   8  -3   2   45.20   21.40
  -8  -3   2  -24.40   24.10
  -8  -3   2   99.29   18.70
  -8  -3   2   35.20   25.70
  -8   3  -2   34.50   24.40
   8  -3  -2   73.29   28.20
  -8  -3   2   50.89   12.10
  -8   3  -2   47.90   19.30
   8  -3  -2   35.10   18.30
   8  -3  -2   49.10   17.80
   8   3   2    3.90   16.90
  -8   3  -2   72.09   18.80
  -8   3  -2   61.39   29.90
  -8   3  -2   65.69   23.90
   8   3   2   17.10   28.70
   8   3   2   83.59   29.20
  -8  -3   2   36.40   35.00
   8   3   2   79.09   28.40
  -8   3  -2   40.70   17.70
  -8   3  -2   33.40   18.60
  -8  -3   2   38.70   45.20
   8   3   2   -0.30   13.50
  -8  -3   2   52.09   23.20
  -8  -3   2   60.69   24.80
  -8   3  -2   -3.10   61.99
   8  -3  -2   54.49   19.00
   8  -3  -2   68.39   21.50
   8   3  -3   11.30   15.70
   8  -3   3   20.10   26.80
  -8  -3  -3   24.30   17.10
   8  -3   3   47.70   19.20
  -8   3   3   50.89   33.50
  -8   3   3   40.40   20.80
   8  -3   3    3.60   15.90
  -8  -3  -3   46.40   17.10
   8   3  -3   -6.70   16.60
  -8  -3  -3   37.70   16.50
   8  -3   3   21.90   22.90
  -8   3   3   -0.70   20.90
   8   3  -3    7.40   18.00
  -8   3   3   35.60   21.10
  -8  -3  -3   26.80   20.80
  -8  -3  -3   60.89   22.30
   8   3  -3   23.60   18.50
   8   3  -3   24.80   16.90
  -8   3   3  -36.80   22.90
  -8   3   3   28.80   17.90
   8  -3   3   50.59   30.60
  -8   3   3   17.90   13.00
  -8  -3  -3   57.49   21.40
   8  -3  -3   38.10   19.20
   8  -3  -3   30.70   16.30
  -8  -3   3   14.50   10.20
  -8   3  -3   39.80   21.50
  -8   3  -3   23.00   17.00
   8  -3  -3   22.40   16.00
  -8   3  -3    3.20   16.80
  -8  -3   3   33.10   21.00
  -8  -3   3   16.20   23.50
   8  -3  -3   77.89   25.40
   8  -3  -3   31.50   16.60
   8   3   3   27.60   25.70
  -8   3  -3   21.90   16.10
  -8  -3   3   14.70   20.30
  -8   3  -3   28.90   16.40
  -8   3  -3   30.70   16.30
  -8  -3   3   24.00   15.40
   8  -3  -3   35.90   15.60
   8   3   3   22.10   24.30
  -8  -3  -4  118.89   21.20
   8   3  -4   43.90   20.00
   8   3  -4   43.40   15.60
   8  -3   4   44.80   18.30
  -8  -3  -4   46.60   16.90
  -8  -3  -4   87.79   19.10
  -8  -3  -4   56.89   19.00
  -8   3   4   62.59   19.40
   8  -3   4   42.00   15.40
  -8   3   4   62.89   17.10
   8  -3   4   71.89   20.80
  -8  -3  -4   74.59   20.40
   8   3  -4   57.29   17.80
   8   3  -4   39.70   18.10
  -8   3   4   32.60   13.10
  -8   3   4   69.89   12.50
  -8  -3   4   56.89   13.40
  -8  -3   4   50.89   25.00
   8   3   4   33.80   16.10
  -8  -3   4   62.69   15.70
  -8   3  -4   24.50   15.40
   8  -3  -4   57.49   15.20
   8  -3  -4   52.49   14.20
   8   3   4   55.49   17.60
   8   3   4   29.30   15.50
  -8   3  -4   59.79   16.50
   8  -3  -4   93.79   24.00
  -8   3  -4   67.59   18.00
   8  -3  -4  101.59   21.80
  -8   3  -4   24.30   13.90
  -8  -3   4   38.70   15.40
  -8  -3   4   52.49   12.10
   8  -3  -4   92.19   24.80
  -8   3  -4   36.40   23.00
   8  -3  -4   65.79   16.50
  -9   3   0   17.00   22.00
   9  -3   0   21.30   23.60
   9   3   0   23.20   24.80
  -9   3   0   18.40   23.50
  -9   3   0    9.60   23.10
   9  -3   0   -3.20   17.50
   9   3   0  -17.00   15.10
  -9  -3   0    0.30   22.60
  -9  -3   0   12.30   19.30
   9   3   0   13.40   18.30
  -9   3   0    4.80   22.10
   9   3   0   -7.60   27.10
  -9  -3   0   16.70   25.80
   9  -3   0   14.60   16.50
   9   3   0   14.70   30.70
  -9  -3   0   20.30   20.50
   9  -3   0   -3.10   27.10
   9  -3   0  -28.30   24.70
  -9   3   0   21.30   19.20
  -9  -3   0    6.80   18.10
  -9   3   1   17.80   19.30
   9  -3   1   40.80   23.10
  -9  -3  -1   48.10   26.90
   9   3  -1   35.10   14.80
   9   3  -1  122.29   35.80
  -9  -3  -1   19.60   13.00
  -9   3   1   85.79   25.50
  -9  -3  -1   63.39   19.80
   9  -3   1   54.29   20.60
  -9  -3  -1   41.00   24.80
   9  -3   1   83.99   33.20
  -9   3   1  102.19   27.80
  -9   3   1   31.80   23.90
   9   3  -1   63.39   21.30
   9  -3   1   71.59   20.30
   9  -3   1   51.59   28.00
  -9  -3  -1   43.10   14.30
   9   3  -1   57.39   30.70
  -9   3   1   -1.60   23.10
   9   3  -1   24.80   24.80
  -9  -3  -1   35.60   22.30
   9   3  -1   57.99   20.20
  -9  -3   1   58.69   21.90
   9   3   1   52.39   19.40
   9  -3  -1  101.39   32.50
  -9   3  -1   62.79   24.50
   9   3   1   64.29   27.80
   9  -3  -1   84.29   21.00
   9  -3  -1   49.60   15.10
   9  -3  -1   25.20   27.70
  -9   3  -1   14.80   12.80
   9   3   1   59.29   29.50
  -9  -3   1   79.89   24.20
   9   3   1   38.70   23.70
  -9  -3   1   86.09   27.30
  -9   3  -1   76.59   28.70
  -9   3  -1   72.49   25.30
  -9   3  -1   34.50   19.80
  -9  -3   1   16.90   21.30
   9   3   1   83.39   30.00
  -9  -3   1   90.09   24.00
   9  -3  -1   46.50   19.00
   9  -3  -1   46.40   26.50
  -9  -3  -2  109.79   27.20
   9   3  -2   75.09   27.70
   9  -3   2  110.39   31.90
   9   3  -2   95.49   21.80
   9   3  -2  122.79   40.10
  -9   3   2  125.29   27.70
  -9   3   2  100.99   22.00
   9   3  -2   68.09   18.90
  -9  -3  -2  134.99   19.60
   9  -3   2  108.99   23.10
  -9  -3  -2   66.79   16.70
  -9   3   2   41.90   22.60
   9   3  -2   64.39   18.40
   9   3  -2  128.59   20.90
   9  -3   2   98.99   20.10
  -9  -3  -2   97.09   26.70
  -9   3   2  123.89   28.00
   9  -3   2   92.79   33.10
  -9  -3  -2   69.69   19.80
  -9   3  -2  166.98   30.10
   9  -3  -2  114.79   22.80
  -9  -3   2  122.99   29.80
   9  -3  -2   68.89   19.30
  -9   3  -2   83.29   16.40
   9  -3  -2  178.18   32.80
   9  -3  -2  122.69   20.30
   9  -3  -2   97.59   21.10
   9   3   2  140.39   35.00
   9   3   2  131.69   33.50
  -9   3  -2   68.49   20.20
   9  -3  -2   83.79   19.30
  -9   3  -2   93.09   31.40
  -9  -3   2  114.89   29.20
  -9  -3   2   92.99   22.80
  -9   3  -2   39.60   23.50
  -9  -3  -3   19.40   13.70
   9   3  -3   24.40   17.20
  -9  -3  -3   14.20   19.50
  -9   3   3   30.90   21.60
   9   3  -3   -9.20   15.60
  -9  -3  -3   14.90   25.70
   9  -3   3   33.30   23.40
   9   3  -3   -5.10   22.90
   9   3  -3   -7.80   13.40
  -9   3   3  -29.40   15.90
   9   3  -3   31.60   30.90
  -9   3   3   56.79   23.30
   9  -3   3   35.00   28.00
  -9  -3  -3   16.80   18.50
   9  -3   3   23.20   17.30
  -9  -3  -3   28.00   16.20
  -9   3  -3   61.79   17.90
   9  -3  -3   21.40   15.70
   9  -3  -3   35.60   16.50
  -9   3  -3   12.90   17.60
  -9   3  -3   18.70   19.50
   9  -3  -3   -9.80   15.00
   9  -3  -3   35.40   26.50
   9  -3  -3   34.20   16.20
  -9   3  -3   23.00   16.00
   9   3   3    9.00   24.70
   9   3   3    0.20   27.20
  -9   3  -3   24.60   14.80
   9  -3  -3   48.00   24.70
  -9  -3   3   -0.10   21.90
  -9  -3   3   39.80   22.20
  -9  -3   3   19.90   14.40
  10   3   0   79.79   23.30
  10  -3   0  116.09   30.60
  10  -3   0   91.89   28.90
  10  -3   0   79.29   19.60
 -10   3   0   31.10   23.00
 -10  -3   0   95.69   25.20
  10   3   0  104.09   32.00
 -10  -3   0  114.29   27.10
 -10   3   0  176.28   28.00
  10  -3   0  102.19   27.80
 -10  -3   0   78.39   22.90
 -10   3   0  187.98   29.90
  10   3   0   71.39   29.70
 -10   3   0  113.99   28.10
 -10   3   0  125.09   30.70
  10  -3   0   67.89   21.10
  10   3   0  111.49   30.30
 -10  -3   0   73.79   27.80
  10  -3   1    4.90   15.40
  10  -3   1   40.00   26.50
 -10  -3  -1   16.10   17.40
  10   3  -1   10.70   16.50
 -10   3   1   55.79   26.00
 -10  -3  -1    7.00   20.60
  10   3  -1    2.30   23.60
  10  -3   1   28.90   29.50
  10   3  -1  -16.00   25.20
 -10  -3  -1   -5.50   19.60
  10   3  -1   -1.40   16.20
 -10  -3  -1    6.50   16.00
 -10   3   1   34.00   23.20
 -10  -3  -1   26.80   19.20
  10  -3   1   32.60   16.50
  10   3  -1   10.70   27.30
 -10   3  -1   -3.70   18.00
  10  -3  -1    0.50   16.90
  10  -3  -1   10.90   22.90
  10   3   1   11.40   25.60
 -10   3  -1   65.39   21.50
 -10  -3   1   29.50   24.50
  10  -3  -1   36.50   28.90
 -10   3  -1   11.80   19.90
 -10  -3   1  -16.30   20.90
 -10   3  -1  -15.20   14.00
  10  -3  -1   17.40   26.20
  10   3   1   26.70   28.40
  10  -3  -1   49.80   18.00
   0   4   0  154.58   15.40
   0  -4   0  177.58   15.10
   0   4   0  140.29   14.80
   0   4   0  152.78   16.80
   0   4   0  146.29   15.30
   0  -4   0  172.68   14.50
   0  -4   0  187.48   14.50
   0  -4   0  172.68   13.90
   0   4   0  156.78   13.10
   0   4   0  163.28   14.60
   0  -4   0  174.88   14.20
   0   4   0  164.08   15.00
   0  -4   1    2.40    3.70
   0  -4   1    2.10    5.00
   0  -4   1   -1.30    3.90
   0   4   1   -5.90    7.00
   0  -4  -1    3.50    3.70
   0   4   1   -1.50    4.70
   0  -4  -1    2.60    1.50
   0  -4   1    3.80    5.30
   0  -4  -1    2.10    4.10
   0  -4  -1   -0.40    4.40
   0   4  -1   -4.20    6.10
   0   4  -1    4.50    5.90
   0  -4  -1    5.30    4.30
   0   4   1   -0.80    7.30
   0   4  -1    2.30    4.40
   0  -4   1   -2.00    7.30
   0   4  -1    2.70    5.30
   0   4   1   -2.40    4.90
   0   4   1    1.00    3.70
   0  -4   2  204.98   18.30
   0  -4  -2  180.28   15.60
   0  -4   2  227.28   15.70
   0   4   2  215.08   18.10
   0  -4   2  198.38   24.60
   0  -4  -2  207.38   15.40
   0   4   2  206.98   19.50
   0   4  -2  231.08   18.20
   0  -4  -2  211.48   15.20
   0   4  -2  233.68   17.40
   0   4   2  189.58   24.00
   0  -4  -2  198.68   17.20
   0   4  -2  221.88   19.70
   0   4   2  211.38   21.50
   0  -4   2  205.38   20.80
   0  -4   3   -4.40   11.10
   0   4   3   -0.60   11.30
   0   4  -3   -8.90    8.00
   0  -4  -3    5.80    3.70
   0  -4  -3   -6.50    5.10
   0   4   3   -5.90   11.60
   0   4   3   -3.90   13.10
   0  -4   3    2.10   15.50
   0   4  -3   12.70    8.10
   0  -4  -3   -4.80    6.00
   0   4  -3    5.90    6.60
   0   4   3    1.80    8.60
   0   4  -3    6.10    4.90
   0  -4   3    7.60    6.40
   0   4  -4   73.79   11.20
   0   4  -4   89.89   14.10
   0  -4   4   63.29   22.80
   0  -4  -4   65.69   13.80
   0  -4  -4   75.99   13.00
   0   4   4   74.79   17.80
   0  -4   4   80.79   28.30
   0   4   4   78.79   18.40
   0   4   4   75.79   16.20
   0  -4  -4   65.79   13.90
   0   4  -4   68.59   14.40
   0   4   4   91.59   24.80
   0  -4  -4   63.89   11.70
   0   4  -4   66.09   22.90
   0  -4  -4   74.99    8.50
   0   4  -4   64.29    9.40
   0   4   4   97.09   15.80
   0   4   4   67.99   19.70
   0  -4  -4   61.59   18.30
   0   4   4   83.69   16.60
   0  -4   4   74.59   18.50
   0   4   4   95.39   21.90
   0  -4   4   75.59   19.90
   0  -4  -4   68.19   11.40
   0   4   5   -2.40   19.20
   0  -4   5   -5.10   15.30
   0  -4   5   -0.20   22.40
   0   4   5    9.70   13.40
   0   4   5   -5.20   12.80
   0   4  -5   16.70   28.10
   0   4   5  -12.60   18.50
   0   4   5   -0.20   20.80
   0   4   5   10.00   18.50
   0   4  -5    7.30    8.50
   0   4  -5    2.10   12.70
   0  -4   5   -4.70   15.30
   0   4   5    4.00   13.20
   0   4   5    3.60   18.80
   0  -4   5  -22.70   15.60
   0   4   5    5.50   18.10
   0   4   6   82.29   19.20
   0  -4   6   -6.30   34.30
   0   4   6   47.10   23.80
   0   4   6    9.20   18.20
   0  -4   6   -2.10   25.70
   0  -4   6   70.39   22.70
   0  -4   6   54.09   21.50
   0   4   6   70.29   20.60
   0   4  -6   42.50   13.10
   0   4   6   62.99   17.20
   0   4   6   65.39   15.80
   0  -4   7    5.00   16.00
   0  -4   7    9.20   15.60
   0   4   7   -0.20   12.60
   0   4   7   -9.90   15.70
   0   4   7  -19.40   20.10
  -1   4   0  255.67   19.10
   1   4   0  270.17   20.90
  -1  -4   0  245.18   25.10
   1   4   0  288.47   19.80
  -1   4   0  266.27   19.50
   1  -4   0  243.68   16.80
   1  -4   0  251.47   18.50
   1  -4   0  258.47   21.30
   1  -4   0  270.07   22.20
  -1  -4   0  251.87   20.10
  -1   4   0  257.07   20.40
  -1   4   0  243.08   19.80
   1   4   0  291.37   21.00
  -1   4   0  282.97   21.50
  -1  -4   0  293.17   20.30
  -1  -4   0  285.37   19.70
  -1   4   0  246.08   20.40
   1  -4   0  237.88   20.40
   1   4   0  304.67   20.70
  -1   4   1  339.47   21.00
  -1  -4  -1  313.97   22.10
  -1  -4  -1  318.97   22.20
   1  -4   1  304.87   22.90
   1   4  -1  328.87   22.30
   1   4  -1  327.27   23.30
   1  -4   1  315.37   24.30
  -1   4   1  330.17   20.70
  -1   4   1  291.07   20.10
   1   4  -1  337.47   23.10
  -1   4   1  329.17   24.70
  -1  -4  -1  322.87   22.90
  -1   4   1  292.07   24.10
   1  -4   1  267.77   23.50
   1   4  -1  278.77   23.20
   1  -4   1  335.97   23.60
  -1  -4  -1  342.17   23.10
  -1  -4   1  316.37   23.80
  -1  -4   1  305.47   22.70
  -1  -4   1  318.47   20.40
  -1  -4   1  271.97   23.50
   1   4   1  299.27   24.90
  -1   4  -1  357.16   25.40
  -1   4  -1  318.77   21.10
   1  -4  -1  301.47   24.90
   1   4   1  319.27   22.70
   1  -4  -1  318.87   20.40
   1   4   1  315.97   24.40
  -1   4  -1  304.67   22.10
  -1  -4   1  268.77   23.60
   1   4   1  310.47   23.60
   1  -4  -1  324.17   20.70
  -1   4  -1  345.87   27.70
   1  -4  -1  359.26   22.70
   1   4  -2  111.79   13.50
   1  -4   2  134.49   19.30
   1   4  -2  111.99   14.90
   1  -4   2  121.19   19.80
  -1  -4  -2  112.29   11.40
   1   4  -2  100.89   14.30
   1  -4   2  113.99   11.20
  -1  -4  -2  130.19   14.90
  -1   4   2  128.59   18.00
  -1  -4  -2   96.59    9.60
  -1   4   2  105.69   14.30
   1   4  -2  102.69   11.10
  -1  -4  -2   82.49   11.90
  -1   4   2  133.19   19.10
  -1  -4  -2  106.09   12.10
  -1   4   2  108.09   11.20
  -1  -4  -2  112.19   13.60
   1  -4   2  117.79   16.60
   1   4  -2  131.99   14.90
   1   4   2   99.69   17.30
   1  -4  -2  140.39   19.10
  -1  -4   2   98.99   14.40
  -1  -4   2  113.59   21.20
  -1   4  -2  108.79   11.40
  -1   4  -2  100.79   20.20
   1  -4  -2  103.19    9.50
   1  -4  -2  108.59   10.20
   1   4   2  153.18   17.00
  -1   4  -2  102.39   10.70
   1   4   2  109.49   16.10
  -1   4  -2  123.29   16.50
   1   4   2  115.59   15.60
  -1   4  -2  106.99   11.10
   1  -4  -2  104.89   10.80
  -1  -4   2  114.49   16.30
  -1   4  -2  112.39   11.40
  -1  -4   2  116.89   14.70
   1  -4   3  182.28   27.20
  -1   4   3  238.48   26.60
  -1  -4  -3  209.28   16.00
   1  -4   3  172.18   17.40
  -1  -4  -3  198.88   17.40
  -1   4   3  195.18   24.50
   1   4  -3  200.78   20.30
   1   4  -3  157.58   23.20
  -1   4   3  191.18   17.00
   1   4  -3  205.48   19.40
  -1  -4  -3  192.68   19.50
   1   4  -3  182.38   15.90
  -1  -4  -3  208.18   20.60
  -1  -4  -3  247.78   24.70
   1   4  -3  217.48   19.80
   1  -4   3  235.28   25.20
  -1  -4   3  183.18   21.10
   1   4   3  187.28   22.00
   1   4   3  265.87   25.30
   1  -4  -3  195.68   15.40
  -1   4  -3  189.98   16.00
  -1   4  -3  191.98   31.00
   1   4   3  201.98   21.00
  -1   4  -3  216.88   22.70
   1  -4  -3  195.48   23.60
   1  -4  -3  193.28   15.50
  -1   4  -3  206.48   16.20
   1   4   3  190.88   27.50
   1  -4  -3  198.88   16.00
  -1   4  -3  194.28   15.30
  -1  -4   3  186.58   28.80
  -1   4   4  105.49   20.00
  -1  -4  -4   70.69   11.60
  -1  -4  -4   84.99   11.00
   1  -4   4   83.59   19.40
  -1   4   4  117.09   25.40
  -1   4   4  107.99   22.60
  -1   4   4  102.99   23.70
   1  -4   4   95.09   28.90
   1   4  -4   82.89   14.00
  -1  -4  -4   75.49   11.80
   1  -4   4   60.19   19.70
  -1   4   4   96.89   18.00
  -1  -4  -4   91.89   14.60
  -1   4   4  104.69   21.80
   1  -4   4  121.09   23.50
  -1   4   4   91.19   21.40
  -1   4   4  109.19   19.20
  -1  -4  -4  105.79   12.90
   1  -4   4   93.79   23.10
  -1  -4  -4   61.29   13.90
   1   4  -4   74.09   14.10
  -1   4   4   97.39   17.60
   1   4  -4   82.99   11.50
  -1   4  -4   76.29   16.40
   1  -4  -4   85.39   16.80
  -1  -4   4  101.79   26.80
   1   4   4  108.79   23.30
   1  -4  -4   65.19   17.90
   1   4   4  109.59   22.00
   1  -4  -4   85.59   10.60
  -1  -4   4  133.59   22.40
  -1  -4   4   83.79   16.90
  -1  -4   4  123.09   23.60
   1  -4  -4   77.89   10.80
   1   4   4   75.39   16.80
   1   4   4   95.19   17.20
   1   4   4   78.59   21.50
  -1  -4   4  109.09   20.80
  -1   4  -4   73.59   22.70
  -1   4  -4   83.49   11.70
   1   4   4  108.79   22.00
   1   4  -5  303.97   28.00
   1  -4   5  336.87   44.40
  -1   4   5  361.86   35.50
   1   4  -5  347.27   33.50
   1   4  -5  307.47   37.00
  -1   4   5  332.37   40.50
   1  -4   5  373.96   38.10
  -1   4   5  410.16   43.30
   1  -4   5  291.07   38.90
  -1   4   5  405.06   37.50
  -1   4   5  342.37   33.70
  -1   4   5  447.96   43.60
  -1   4   5  352.86   39.50
   1  -4   5  415.16   37.90
  -1  -4  -5  300.07   55.49
  -1   4   5  390.96   43.90
  -1   4   5  374.96   44.50
   1  -4   5  418.46   45.80
   1  -4  -5  294.97   39.70
   1   4   5  265.87   34.00
  -1  -4   5  361.26   40.30
   1   4   5  396.86   34.60
   1   4   5  413.96   45.50
  -1   4  -5  348.77   27.40
  -1  -4   5  361.76   39.40
   1   4   5  314.47   40.10
  -1  -4   5  368.96   47.50
  -1  -4   5  314.17   38.00
   1   4   5  304.07   34.30
  -1   4  -5  283.67   50.39
  -1   4  -5  363.76   33.80
   1   4   5  350.76   46.80
   1   4   5  346.87   42.10
  -1   4   6  164.08   25.50
   1  -4   6   63.19   28.80
   1  -4   6   82.39   24.40
  -1   4   6  171.28   24.30
  -1   4   6  127.19   28.40
   1  -4   6  146.09   25.50
  -1   4   6  136.39   21.20
   1  -4   6  181.28   27.10
  -1   4   6  145.99   25.50
  -1   4   6  120.29   31.00
  -1   4   6  101.79   28.90
   1  -4   6  177.98   35.10
   1   4  -6  124.89   17.60
   1   4   6  135.29   27.00
  -1  -4   6  118.29   25.60
  -1  -4   6   71.19   30.60
   1   4   6  106.09   26.50
  -1   4  -6  112.59   16.80
  -1  -4   6  152.08   26.80
  -1  -4   6  134.69   28.30
   1  -4   7   -5.00   12.30
  -1   4   7    8.90   27.20
  -1   4   7   28.10   17.30
  -1   4   7   14.00   11.00
  -1   4   7   15.40   13.40
   1  -4   7   25.40   17.60
  -1  -4   7   20.00   14.30
  -1  -4   7   18.90   14.20
   1   4   7   33.30   21.80
  -2   4   0  626.34   44.50
  -2  -4   0  715.73   45.10
  -2   4   0  695.23   46.30
   2   4   0  662.53   45.60
  -2  -4   0  691.43   46.00
   2  -4   0  757.62   47.00
  -2   4   0  769.12   47.80
   2   4   0  702.93   44.60
   2   4   0  721.83   45.30
  -2  -4   0  659.93   45.50
  -2  -4   0  708.33   45.40
   2   4   0  664.23   46.10
   2  -4   0  699.03   47.70
   2  -4   1   85.89   13.10
  -2   4   1   98.49    6.90
   2  -4   1   96.59   16.10
   2  -4   1   88.39   12.70
  -2  -4  -1   88.99   11.30
   2   4  -1  106.19   13.90
   2   4  -1   93.79   12.90
  -2  -4  -1   76.89    9.90
  -2  -4  -1  119.39   12.80
   2   4  -1  100.89   12.10
  -2   4   1  105.59   18.00
  -2  -4  -1   97.79   12.90
   2  -4   1   97.89   13.70
   2  -4   1  100.59   14.00
  -2  -4  -1   89.19   12.60
  -2   4   1  106.49   15.00
   2   4  -1   94.39   12.90
  -2   4   1   91.29    9.10
  -2   4   1  102.59    7.10
  -2   4   1   88.89   14.00
   2   4  -1   94.89   13.40
  -2   4  -1  116.79   15.50
  -2  -4   1   86.89   12.40
   2   4   1   76.89   12.00
   2  -4  -1   98.69    9.60
   2   4   1  131.59   20.20
  -2  -4   1   82.19   12.50
  -2  -4   1   90.29   12.70
   2  -4  -1  106.19   14.40
   2   4   1   96.49   13.50
   2   4   1  105.99   12.50
   2   4   1   99.79   14.40
   2  -4  -1   94.39   15.80
  -2  -4   1   95.59   11.60
   2   4   1   73.69   11.30
  -2   4  -1  102.49   16.40
  -2  -4   1   81.49   12.00
  -2  -4   1  118.69   16.10
   2   4   1   98.49   13.50
  -2   4  -1  106.19   16.30
   2   4  -2   48.90   12.40
   2  -4   2   59.49   14.90
   2   4  -2   45.00   10.40
   2   4  -2   47.80   10.10
  -2   4   2   34.70   14.40
  -2  -4  -2   41.50    7.80
  -2  -4  -2   58.19    9.80
  -2   4   2   47.40   10.50
  -2   4   2   87.99   17.60
  -2  -4  -2   49.80   10.90
   2   4  -2   53.19   12.10
   2  -4   2   61.69   16.10
   2  -4   2   60.49   16.40
   2   4  -2   42.50   12.10
  -2  -4  -2   66.59   13.10
  -2  -4  -2   45.80    8.00
   2  -4   2   39.10    9.70
  -2   4   2   57.69   16.60
   2   4  -2   54.89   10.80
  -2  -4   2   29.10   18.70
  -2  -4   2   72.49   13.60
  -2   4  -2   58.39   14.60
   2   4   2   58.09   15.60
  -2  -4   2   58.09   12.50
  -2   4  -2   59.39   10.30
  -2   4  -2   35.40   16.30
   2   4   2   60.79   14.10
   2   4   2   43.80   14.10
  -2   4  -2   55.39    9.30
   2  -4  -2   37.00   13.30
   2   4  -3    9.80    9.30
   2   4  -3   14.60    9.20
   2  -4   3    7.10   12.90
  -2  -4  -3    6.40    9.20
   2  -4   3    7.40   14.60
  -2  -4  -3   -1.70    4.50
  -2  -4  -3    4.30    4.90
  -2   4   3   19.40   17.90
  -2  -4  -3   10.20    7.40
   2   4  -3    0.70   10.50
  -2   4   3   11.10   14.30
   2  -4   3   11.10    7.30
   2   4  -3    6.90    8.30
   2   4  -3   13.80   10.20
  -2  -4  -3    9.20    8.40
  -2   4   3   20.50   14.80
   2  -4  -3   -2.80    7.30
   2  -4  -3   22.60   12.20
  -2   4  -3   -0.40    7.30
  -2   4  -3   11.40   14.70
   2   4   3   11.20   11.70
   2   4   3    6.20   15.30
  -2  -4   3   18.70   12.40
  -2   4  -3    8.50   11.40
   2  -4  -3   20.40    5.10
  -2  -4   3   20.00    9.10
   2  -4  -3   12.00   10.70
  -2   4  -3    6.20    7.40
  -2  -4   3    4.50   16.00
   2  -4  -3   14.90    7.70
   2   4   3    6.90    8.60
   2   4  -4  319.17   25.20
  -2   4   4  287.67   30.50
  -2  -4  -4  269.47   21.40
  -2  -4  -4  266.47   29.20
  -2  -4  -4  317.47   29.00
  -2   4   4  298.77   36.30
  -2   4   4  293.47   33.10
   2   4  -4  286.37   27.00
  -2   4   4  304.17   30.20
   2  -4   4  277.87   30.30
  -2   4   4  289.57   31.00
   2  -4   4  287.77   38.30
   2   4  -4  275.27   25.60
  -2   4   4  301.97   37.50
   2  -4   4  292.67   33.90
   2   4  -4  263.17   29.20
   2   4  -4  313.67   28.90
   2  -4   4  293.57   31.50
  -2   4   4  321.37   28.90
   2   4   4  302.37   35.70
  -2   4  -4  325.37   25.10
  -2  -4   4  288.57   34.20
  -2  -4   4  405.06   44.70
   2   4   4  238.58   37.60
   2   4   4  309.37   30.50
   2  -4  -4  273.27   29.90
  -2   4  -4  313.57   23.90
  -2   4  -4  298.77   39.10
  -2  -4   4  267.47   39.00
   2  -4  -4  284.77   29.70
   2  -4  -4  280.97   30.50
   2   4   4  302.67   30.10
   2   4   4  283.27   33.60
  -2   4  -4  320.17   31.10
  -2  -4   4  259.17   30.90
   2   4  -5  489.15   46.70
   2   4  -5  483.95   46.20
   2  -4   5  385.06   48.10
  -2   4   5  534.65   52.39
  -2   4   5  533.95   47.00
   2  -4   5  570.04   51.59
   2  -4   5  614.84   73.39
  -2   4   5  585.04   45.10
   2   4  -5  547.75   40.10
  -2  -4  -5  549.05   38.80
  -2   4   5  572.94   56.19
   2  -4   5  545.45   47.90
  -2   4   5  547.75   47.20
  -2   4   5  552.34   50.19
   2   4  -5  450.15   40.50
  -2  -4  -5  527.05   36.60
  -2   4  -5  535.95   38.70
  -2   4  -5  477.25   71.79
   2   4   5  578.64   50.99
  -2   4  -5  469.05   39.30
  -2  -4   5  583.14   57.39
   2   4   5  599.54   55.59
  -2  -4   5  487.55   59.99
  -2  -4   5  534.55   51.59
   2   4   5  541.95   50.89
  -2   4  -5  623.24   55.99
   2  -4  -5  522.75   37.30
   2   4   5  586.14   46.40
  -2  -4   5  478.75   47.60
  -2  -4   5  559.74   51.39
   2  -4  -5  518.65   35.70
   2  -4  -5  564.14   49.20
  -2   4   6  342.87   42.50
   2  -4   6  189.78   32.10
  -2   4   6  206.28   36.20
   2  -4   6  277.37   33.70
   2  -4   6  256.27   38.00
   2   4  -6  274.87   29.90
  -2   4   6  269.67   29.30
  -2   4   6  253.27   41.70
   2   4  -6  265.07   25.90
  -2   4   6  245.08   32.30
  -2   4   6  255.47   30.20
  -2  -4   6  214.08   33.80
  -2   4  -6  300.87   27.10
   2   4   6  241.28   34.00
   2   4   6  265.27   35.20
  -2  -4   6  253.67   32.00
  -2  -4   6  234.08   34.10
  -2   4  -6  186.38   22.60
  -2   4   7  102.79   23.60
  -2   4   7  172.68   20.90
   2  -4   7  121.39   20.00
  -2   4   7  126.49   24.20
  -2   4   7  178.78   25.50
  -2  -4   7  106.29   20.40
   2   4   7  206.98   31.40
  -2  -4   7  133.39   22.30
  -2  -4   7  164.68   20.00
  -3  -4   0   10.40    7.10
   3   4   0    1.30   10.80
   3   4   0    2.50    9.10
  -3   4   0    4.40    8.00
   3   4   0    8.70    8.10
   3  -4   0    8.10    8.20
  -3  -4   0    0.90    9.10
  -3  -4   0   12.60    9.60
   3   4   0    3.30    8.10
   3  -4   0    5.90    6.60
  -3   4   0   10.90   12.00
  -3  -4   0    8.50    7.40
   3  -4   0    4.70   11.50
  -3  -4   0    8.60    7.50
  -3   4   0    6.70    8.20
  -3   4   0   12.00   13.30
   3  -4   0    9.50   14.30
  -3   4   0    8.70    9.50
   3  -4   0    4.20    6.70
   3   4   0    6.90    7.10
  -3  -4  -1   35.50   10.20
  -3  -4  -1   33.90   11.10
   3  -4   1   21.90   11.50
   3  -4   1   35.80    5.60
   3   4  -1   46.50   12.20
  -3   4   1   34.20   10.10
   3   4  -1   37.60    9.50
  -3   4   1   42.70   14.30
   3  -4   1   36.90   16.60
  -3   4   1   57.49   18.30
  -3   4   1   50.79   13.70
   3   4  -1   32.30   11.10
   3  -4   1   36.40    6.30
  -3  -4  -1   32.30   10.70
  -3  -4  -1   42.90    8.50
   3   4  -1   32.20   11.90
   3   4   1   60.49   17.10
   3  -4  -1   29.50   13.70
   3  -4  -1   43.00   10.30
  -3   4  -1   49.00   11.60
   3  -4  -1   41.90   11.00
  -3   4  -1   32.90   14.50
  -3   4  -1   37.00   10.80
   3   4   1   34.60    8.50
   3   4   1   53.39   12.30
  -3   4  -1   34.70   14.70
  -3  -4   1   28.40   10.00
   3  -4  -1   45.20   14.90
  -3  -4   1   49.40   10.80
  -3  -4   1   40.10   13.50
   3   4   1   33.10    9.50
  -3  -4   1   41.40    9.50
   3   4   1   18.50    9.50
  -3  -4  -2 1633.74   97.89
   3   4  -2 1478.75   97.09
  -3   4   2 1424.56   95.99
  -3  -4  -2 1461.75   93.79
  -3  -4  -2 1520.75   94.99
  -3  -4  -2 1605.24   98.69
   3   4  -2 1380.66  103.99
  -3  -4  -2 1304.17   93.59
   3   4  -2 1513.95   96.69
  -3   4   2 1531.65  100.29
   3  -4   2 1736.53   99.39
   3  -4   2 1609.04  100.19
  -3  -4  -2 1581.64   99.59
   3  -4   2 1605.14   98.39
   3  -4   2 1560.34  101.49
   3   4  -2 1532.85   99.79
   3   4  -2 1585.64   98.99
   3   4  -2 1660.63   98.39
  -3   4   2 1553.24  100.99
   3   4  -2 1609.14   97.69
  -3  -4  -2 1466.55   95.39
   3  -4   2 1529.05   99.99
  -3   4   2 1421.96  103.39
   3  -4  -2 1549.54   94.49
   3  -4  -2 1520.45   96.09
  -3  -4   2 1547.75   98.79
  -3   4  -2 1612.64  102.89
  -3   4  -2 1646.44   99.99
   3  -4  -2 1571.14   97.89
  -3   4  -2 1571.74   97.19
   3  -4  -2 1507.15   99.59
  -3   4  -2 1459.55   95.29
  -3  -4   2 1452.95  104.49
   3   4   2 1637.64  102.19
  -3   4  -2 1572.74   95.49
   3   4   2 1516.05   97.59
   3   4   2 1639.34   98.79
   3  -4  -2 1487.55   99.89
  -3  -4   2 1578.24   96.29
   3   4  -3   63.89   15.20
  -3  -4  -3   47.70   12.70
  -3   4   3   84.39   18.00
   3   4  -3   45.50   14.60
  -3  -4  -3   55.19   10.90
  -3   4   3   58.59   12.70
   3  -4   3   39.80   13.60
   3  -4   3   52.59   16.40
   3  -4   3   67.29   19.20
  -3   4   3   61.39   19.60
  -3  -4  -3   46.30   13.80
   3  -4   3   81.09   20.10
   3   4  -3   56.49   12.90
   3   4  -3   47.80   13.20
  -3   4   3   57.79   14.90
  -3   4   3   78.19   19.70
   3  -4   3   56.39   16.60
   3   4  -3   49.60   11.30
  -3  -4  -3   55.59   17.60
  -3  -4  -3   43.90    9.20
  -3  -4  -3   53.89   12.90
   3   4  -3   58.69   12.30
  -3   4   3   64.29   17.40
   3  -4   3   41.20   10.90
  -3   4  -3   62.19   13.30
   3  -4  -3   57.69   10.20
   3  -4  -3   52.39   15.10
   3   4   3   34.50   10.80
  -3   4  -3   33.40   16.20
   3   4   3   73.59   17.30
  -3   4  -3   73.09   17.30
   3   4   3   38.80   18.80
  -3  -4   3   49.20   22.90
   3  -4  -3   62.79   12.70
   3  -4  -3   65.29   12.60
  -3   4  -3   59.09   10.60
   3  -4  -3   59.69   16.10
  -3   4  -3   59.09   11.10
   3   4  -4  146.49   21.20
  -3   4   4  213.28   35.30
  -3   4   4  167.88   24.70
   3   4  -4  120.09   22.10
  -3   4   4  193.38   32.10
  -3   4   4  160.98   25.50
  -3  -4  -4  184.48   27.00
   3   4  -4  180.98   22.10
  -3  -4  -4  155.58   24.30
   3  -4   4  257.37   37.10
  -3   4   4  192.98   24.40
   3  -4   4  148.39   22.40
   3  -4   4  185.48   32.50
  -3   4   4  190.78   30.70
  -3  -4  -4  185.28   27.20
   3   4  -4  171.08   23.80
   3  -4   4  187.68   28.00
   3  -4   4  144.19   23.20
   3   4  -4  163.18   23.70
  -3  -4  -4  183.58   20.80
  -3   4  -4  207.18   20.30
   3  -4  -4  189.68   26.50
   3  -4  -4  142.69   19.50
  -3  -4   4  267.37   41.50
   3  -4  -4  211.28   29.90
   3  -4  -4  184.28   23.30
  -3   4  -4  179.68   20.10
  -3  -4   4  169.98   22.00
  -3  -4   4  185.38   31.00
  -3  -4   4  114.99   30.30
  -3   4  -4  185.78   26.90
  -3  -4   4  188.48   20.70
   3   4   4  173.78   24.70
   3  -4  -4  140.99   25.50
   3   4   4  128.79   29.20
  -3   4  -4  138.39   30.80
   3  -4  -4  177.98   21.10
   3   4   4  195.48   31.20
   3   4   4  167.68   27.90
  -3  -4   4  142.79   25.90
  -3   4  -4  137.99   21.70
   3  -4   5   12.00   22.20
   3  -4   5  -12.30   18.30
  -3  -4  -5   13.50   12.30
   3   4  -5   18.00   12.30
  -3   4   5    2.30   15.20
  -3   4   5   16.00   15.80
  -3   4   5   22.60   22.00
   3   4  -5    4.10   12.90
  -3   4   5   10.20   14.40
  -3  -4  -5    1.10    8.20
  -3  -4  -5   -1.60   10.10
  -3   4   5    1.20   18.30
   3  -4   5   15.30   15.70
  -3   4   5    6.10   24.30
   3   4  -5   11.00   12.20
  -3  -4   5   18.10   22.30
  -3   4  -5   -1.80   14.50
  -3  -4   5   56.49   23.40
  -3  -4   5   28.70   27.90
   3  -4  -5   -9.20   10.60
  -3  -4   5    4.90   17.60
   3   4   5   23.00   16.10
  -3   4  -5   17.40   11.20
  -3  -4   5    3.90   15.60
   3   4   5   23.60   17.20
  -3   4  -5   45.50   13.00
   3  -4  -5  -11.80   24.80
  -3  -4   5  -14.90   18.70
   3   4   5    6.30   25.80
   3   4   5   16.40   18.80
   3  -4  -5   -3.10    8.20
   3   4  -6  -20.80   13.80
   3  -4   6   -4.90   16.10
  -3   4   6    1.60   22.10
  -3   4   6    4.50   22.50
  -3  -4  -6    7.10    9.90
  -3   4   6  -42.60   26.20
  -3   4   6    9.00   12.60
  -3   4   6    9.00   14.70
   3  -4   6   19.60   22.10
   3  -4   6    0.30   14.50
  -3   4   6   17.40   14.10
  -3   4  -6   -4.50   11.60
   3   4   6  -20.40   15.80
  -3  -4   6   38.10   29.30
   3   4   6    4.30   17.30
   3   4   6  -30.60   13.70
  -3  -4   6    8.40   14.10
  -3  -4   6    9.20   14.40
  -3  -4   6   23.30   24.40
  -3  -4   6  -10.40   17.30
   4   4   0  263.47   22.40
   4   4   0  249.97   22.20
   4   4   0  256.27   25.90
  -4   4   0  269.97   22.90
   4   4   0  256.07   23.10
   4  -4   0  237.98   20.10
   4  -4   0  248.28   23.50
  -4  -4   0  237.28   25.10
  -4  -4   0  242.98   22.90
  -4   4   0  245.18   22.50
   4  -4   0  243.78   22.60
   4  -4   0  293.27   31.80
  -4  -4   0  238.08   23.20
  -4  -4   0  254.87   23.30
   4   4   0  264.57   26.50
  -4   4   0  304.17   29.40
  -4   4   0  304.47   31.50
  -4   4   0  286.37   26.40
   4  -4   0  328.77   28.80
   4  -4   0  245.88   21.60
  -4  -4   0  265.57   23.10
  -4   4   0  248.68   22.10
   4   4   0  262.57   28.50
  -4  -4   0  253.87   26.20
   4  -4   1  444.06   36.60
   4   4  -1  490.65   37.80
   4   4  -1  456.75   35.00
  -4   4   1  405.76   35.20
  -4   4   1  480.35   37.60
  -4  -4  -1  455.75   36.20
  -4  -4  -1  468.35   33.50
  -4   4   1  469.35   41.10
   4  -4   1  433.26   34.80
   4  -4   1  475.25   42.00
   4  -4   1  435.16   35.00
  -4  -4  -1  539.95   38.40
  -4  -4  -1  456.85   35.40
   4  -4   1  459.25   31.50
  -4  -4  -1  447.36   33.90
   4   4  -1  453.15   34.30
  -4  -4  -1  432.26   32.90
  -4   4   1  442.56   36.60
   4   4  -1  447.66   34.10
   4   4  -1  434.56   35.40
   4   4  -1  442.26   36.60
   4  -4   1  463.15   36.00
   4   4   1  489.45   35.30
  -4  -4   1  476.55   35.10
   4   4   1  421.56   39.20
  -4   4  -1  462.75   33.30
   4  -4  -1  448.66   36.40
   4   4   1  480.25   35.90
  -4  -4   1  432.36   35.80
  -4  -4   1  561.04   34.90
   4  -4  -1  471.45   32.80
  -4   4  -1  441.46   39.40
  -4   4  -1  449.76   32.70
  -4   4  -1  474.55   35.50
   4   4   1  460.15   32.70
   4  -4  -1  484.65   39.60
   4  -4  -1  462.45   34.10
  -4  -4   1  399.86   35.30
   4   4   1  467.45   33.70
  -4   4  -1  472.05   40.10
   4  -4  -1  432.36   33.40
  -4   4  -1  529.65   49.99
  -4   4  -1  427.86   36.20
   4   4   1  480.95   34.90
   4  -4  -1  449.76   37.60
   4   4  -2  281.47   28.00
   4   4  -2  364.86   31.40
   4  -4   2  355.36   31.90
  -4  -4  -2  327.47   28.80
  -4  -4  -2  331.37   27.10
  -4   4   2  327.17   27.50
   4  -4   2  322.57   29.40
   4   4  -2  304.27   28.80
   4  -4   2  334.37   31.60
   4   4  -2  324.47   29.00
  -4   4   2  330.67   34.10
   4   4  -2  335.67   28.10
  -4   4   2  354.66   33.20
  -4  -4  -2  345.47   27.00
  -4  -4  -2  330.97   30.70
  -4  -4  -2  366.66   31.20
   4   4  -2  328.47   28.00
  -4   4   2  333.07   32.90
  -4  -4  -2  326.07   29.70
   4   4  -2  347.97   31.40
   4  -4  -2  332.17   26.10
   4   4   2  330.17   28.50
   4  -4  -2  313.57   31.10
   4  -4  -2  328.07   27.90
  -4   4  -2  324.47   27.10
  -4   4  -2  336.47   28.90
  -4   4  -2  347.07   34.70
  -4  -4   2  352.86   31.00
  -4   4  -2  356.96   34.30
   4   4   2  375.06   31.00
   4   4   2  387.16   36.40
  -4   4  -2  371.26   32.30
   4  -4  -2  338.17   33.00
  -4  -4   2  333.17   37.90
  -4   4  -2  327.57   27.20
   4  -4  -2  351.16   31.10
  -4  -4   2  321.77   33.10
  -4  -4  -3   33.00   12.50
  -4  -4  -3   19.80   11.10
   4  -4   3   11.10   14.30
   4  -4   3    4.60   15.90
   4  -4   3   33.40   16.00
  -4   4   3   26.10   12.90
   4  -4   3   20.60   11.90
  -4   4   3   18.60   13.80
  -4   4   3   -7.40   15.90
   4   4  -3    1.90   11.90
   4   4  -3    4.50   10.50
   4   4  -3   14.10   11.30
  -4   4   3    6.80    8.00
   4   4  -3   28.70   13.50
  -4   4   3   32.30   13.90
   4  -4   3   23.40   16.70
  -4   4   3   32.70   17.70
   4  -4   3   13.90   12.50
  -4  -4  -3   28.40   13.50
  -4  -4  -3   21.70    9.50
   4  -4   3   34.20   15.40
  -4   4   3   28.10   13.40
   4   4  -3   22.70   11.10
  -4   4   3   30.50   18.30
   4   4   3   12.60   16.50
  -4   4  -3   17.90   15.90
  -4   4  -3   13.00   18.70
  -4   4  -3   25.70   11.10
  -4   4  -3   18.40   13.00
   4   4   3    5.00   17.10
   4  -4  -3   31.20   10.70
   4  -4  -3   30.90   12.70
  -4  -4   3   30.60   13.30
  -4   4  -3   30.90   11.40
  -4  -4   3   31.70   15.20
  -4  -4   3   16.10   13.00
   4  -4  -3   23.20    9.40
   4  -4  -3   28.00   12.60
   4  -4  -3   25.20   13.20
   4  -4  -3   34.40   14.00
   4   4   3   32.90   15.50
  -4   4  -3   17.90   11.80
  -4   4  -3   29.30   16.30
  -4   4  -3    4.60   14.70
  -4  -4   3   13.90   12.20
   4   4  -4   87.69   37.90
  -4   4   4   82.29   26.30
   4   4  -4  102.99   19.90
  -4   4   4  133.79   29.40
  -4   4   4   90.29   21.20
   4  -4   4   99.49   23.00
  -4  -4  -4  101.49   16.40
   4   4  -4  100.79   18.20
   4  -4   4  128.59   30.50
   4  -4   4  130.29   32.00
  -4   4   4   85.39   21.20
  -4  -4  -4  109.19   20.40
   4   4  -4  109.19   27.00
   4   4  -4  113.19   20.80
   4   4  -4   86.59   17.90
  -4   4   4  110.79   21.40
   4  -4   4  108.69   32.30
  -4  -4  -4   79.29   14.60
  -4   4   4   76.09   29.80
  -4  -4  -4   68.19   17.00
  -4   4  -4  100.49   16.40
  -4   4  -4   52.09   27.00
   4  -4  -4   82.19   16.80
  -4   4  -4   98.69   19.90
   4  -4  -4   71.09   17.70
  -4  -4   4   82.59   17.80
   4   4   4   99.09   24.00
   4   4   4   93.39   24.60
  -4   4  -4  106.69   22.80
  -4  -4   4   82.39   35.30
  -4  -4   4  100.19   18.70
   4  -4  -4   73.09   16.90
  -4  -4   4   74.49   28.50
  -4  -4   4  100.89   21.20
  -4   4  -4   95.79   18.60
   4   4   4   64.89   26.10
   4  -4  -4   97.49   14.90
  -4  -4   4  119.89   26.20
  -4   4  -4  100.49   16.90
  -4   4  -4   72.89   21.50
  -4  -4  -5  116.89   20.10
   4   4  -5   84.89   18.00
   4   4  -5  169.28   37.70
   4  -4   5  165.38   33.20
  -4   4   5  155.38   45.60
  -4   4   5  102.39   31.80
   4  -4   5  125.99   24.70
  -4   4   5  106.59   23.30
  -4  -4  -5  101.79   21.50
  -4   4   5  101.69   29.00
   4   4  -5  129.59   21.30
  -4   4   5  101.19   23.00
  -4  -4  -5  139.79   18.70
   4   4  -5  115.79   21.10
   4  -4   5   83.49   24.50
  -4  -4  -5  110.19   18.40
  -4   4   5  116.59   22.00
   4  -4  -5   47.60   17.20
  -4  -4   5   85.49   20.30
  -4  -4   5  142.39   46.30
   4  -4  -5   93.29   19.40
   4   4   5  113.19   25.80
  -4   4  -5  137.69   30.70
   4  -4  -5  158.88   20.30
  -4  -4   5   54.09   28.70
  -4   4  -5  100.19   16.60
  -4  -4   5   76.69   31.00
  -4  -4   5  151.68   33.00
  -4   4  -5  120.09   18.60
   4   4   5  110.79   28.10
  -4   4  -5  135.19   24.50
   4   4   5   69.59   31.00
   4  -4  -5  103.09   15.30
   4   4   5   81.79   20.80
   4  -4  -5  103.39   18.10
  -4  -4   5  131.09   27.70
   4  -4   6  -34.00   15.60
  -4   4   6   17.10   13.70
  -4   4   6    5.70   11.40
   4   4  -6    4.20   10.30
  -4   4   6    6.70   13.40
  -4  -4  -6    8.20    9.50
  -4   4   6    5.80   21.10
   4   4  -6    6.70   13.20
   4   4  -6    1.20   16.70
   4  -4   6   19.00   16.10
  -4   4   6   -7.50   24.30
  -4  -4   6    0.20   30.40
  -4  -4   6   -9.70   15.20
   4  -4  -6  -11.50    9.40
  -4   4  -6    0.30   10.20
  -4  -4   6    6.60   13.50
  -4  -4   6    9.20   12.00
   4   4   6  -36.80   19.30
   4   4   6   23.10   18.00
  -4  -4   6  -11.20   15.60
  -4   4  -6  -10.00   12.50
  -4   4  -6  -13.80   10.10
   4  -4  -6  -18.20   16.70
  -5  -4   0   10.40    9.50
  -5   4   0   -1.40    6.30
   5   4   0   -6.80   11.10
  -5   4   0   10.50   12.70
  -5  -4   0    2.90   10.00
  -5  -4   0   -4.50   10.70
   5  -4   0   -2.30   10.30
   5  -4   0   -2.20    6.30
  -5   4   0    5.20   10.50
   5   4   0    3.10    8.90
   5   4   0    8.60   11.90
   5   4   0    1.40    8.90
   5  -4   0   -1.20   15.10
  -5   4   0  -13.60    9.80
  -5  -4   0   -3.60    9.40
   5   4   0    6.30    9.60
   5  -4   0   -4.40    9.50
  -5   4   0    1.10   12.80
   5  -4   0   -2.60   10.10
   5  -4   0   -2.30    7.20
  -5  -4   0    6.50    8.10
   5  -4   0    5.50    9.30
   5   4   0   19.70   11.00
   5  -4   0   -2.60    7.60
  -5   4   0   -3.00    5.30
   5  -4   0    1.80    8.90
  -5   4   0   -5.50   13.40
   5   4   0    4.70   12.00
  -5  -4   0    2.60    9.20
   5   4   0    0.90   11.90
   5   4   0   -6.00   12.20
  -5  -4   0   -4.30    9.90
  -5  -4   0   -4.40    7.40
   5   4  -1 1960.10  121.19
   5  -4   1 1870.11  121.69
  -5  -4  -1 1989.60  120.79
   5  -4   1 1980.80  130.79
  -5  -4  -1 1905.61  123.89
  -5   4   1 2119.29  128.29
  -5  -4  -1 1938.81  122.79
   5   4  -1 1796.42  123.29
   5   4  -1 1877.21  121.19
   5   4  -1 1975.20  129.19
   5   4  -1 1779.92  122.69
   5   4  -1 1864.51  122.99
  -5  -4  -1 1957.00  125.09
  -5  -4  -1 1998.80  124.29
  -5   4   1 1975.30  125.89
   5  -4   1 1887.81  122.99
  -5   4   1 1765.42  124.09
  -5   4   1 2078.59  125.59
   5   4  -1 1941.81  124.79
   5   4  -1 2140.39  124.09
  -5   4   1 2127.29  124.19
   5   4  -1 1979.30  122.69
  -5  -4  -1 2007.90  126.59
  -5   4   1 1805.52  124.09
  -5  -4  -1 1974.20  121.09
   5   4  -1 1935.91  120.49
  -5   4  -1 1845.72  122.69
   5   4   1 2021.00  121.99
   5   4   1 1891.81  127.89
   5  -4  -1 1891.41  120.09
  -5   4  -1 1915.81  123.99
  -5  -4   1 1963.50  125.19
  -5   4  -1 1954.20  124.39
  -5   4  -1 1928.51  125.99
  -5   4  -1 1911.31  121.09
   5   4   1 1973.00  122.89
   5  -4  -1 1873.91  127.79
  -5   4  -1 1874.61  119.69
  -5  -4   1 1823.02  125.99
   5   4   1 2149.39  130.39
   5  -4  -1 2058.49  126.29
   5  -4  -1 1915.71  120.49
  -5  -4   1 1766.02  124.09
   5   4   1 1847.02  120.39
   5   4   1 1943.51  121.69
  -5  -4   1 1831.32  128.69
  -5   4  -1 1713.23  123.99
  -5   4  -1 1966.80  127.59
  -5  -4   1 2009.70  123.89
   5   4   1 1874.51  119.29
   5  -4  -1 1846.12  126.39
  -5  -4   1 1816.82  122.29
   5   4   1 1917.21  129.09
   5  -4  -1 1888.71  119.39
   5  -4  -1 1886.91  121.49
  -5   4  -1 1919.91  119.59
   5  -4   2  114.19   19.70
  -5   4   2  115.79   19.20
  -5  -4  -2  153.98   26.50
  -5  -4  -2  170.28   25.30
   5   4  -2   98.39   17.20
  -5   4   2  185.98   30.70
  -5   4   2  162.58   24.00
  -5  -4  -2  123.39   18.30
  -5   4   2  134.79   20.30
   5  -4   2  139.29   25.10
  -5  -4  -2  132.29   18.30
  -5   4   2  122.09   24.20
  -5   4   2  153.18   20.60
   5   4  -2  117.29   24.20
   5   4  -2  123.89   24.70
  -5  -4  -2  151.18   22.90
   5  -4   2  138.49   26.50
   5   4  -2  138.89   20.70
   5  -4   2  135.99   23.40
  -5  -4  -2  172.38   27.20
  -5   4   2  165.48   23.30
   5   4  -2  136.79   20.50
   5  -4   2  145.19   24.80
  -5  -4  -2  118.19   19.60
  -5   4   2  133.99   23.60
   5  -4   2  180.68   37.70
  -5   4  -2  134.99   25.60
   5   4   2  140.29   29.10
   5  -4  -2  175.88   28.30
   5  -4  -2  122.09   18.70
  -5  -4   2  108.69   27.50
   5   4   2  169.98   28.10
   5   4   2   91.69   17.20
  -5   4  -2  147.39   27.00
  -5   4  -2  143.79   19.40
   5  -4  -2  137.69   19.00
   5  -4  -2  155.28   21.10
   5  -4  -2  153.58   18.20
   5  -4  -2  132.09   20.40
  -5   4  -2  167.38   26.10
  -5   4  -2  130.09   17.70
  -5  -4   2  129.29   19.40
  -5   4  -2   81.89   18.00
  -5   4  -2  128.69   19.70
   5   4   2  141.79   20.90
  -5  -4   2  168.98   26.70
   5  -4  -2  145.19   20.70
  -5  -4   2  162.28   26.10
   5   4   2  148.79   23.80
   5  -4  -2  140.69   22.10
   5   4   2  144.29   26.30
  -5   4  -2  125.49   23.50
  -5   4  -2  143.79   20.70
   5  -4   3   71.59   22.50
  -5  -4  -3   63.09   21.20
   5   4  -3  117.89   21.00
  -5   4   3   96.79   21.00
  -5  -4  -3   62.99   16.80
  -5   4   3  101.29   19.50
  -5  -4  -3   79.89   15.90
  -5   4   3  103.69   20.10
  -5   4   3   95.99   20.90
  -5   4   3   71.59   24.30
  -5  -4  -3  141.69   21.10
  -5   4   3   97.59   26.10
   5  -4   3   85.49   22.70
  -5  -4  -3   84.49   21.40
   5  -4   3   87.99   19.70
  -5  -4  -3   56.29   16.90
  -5   4   3  111.99   27.80
   5   4  -3   79.89   17.60
  -5  -4  -3   58.99   14.50
   5   4  -3  146.29   28.50
   5  -4   3   97.49   28.00
   5  -4   3  108.79   23.80
  -5   4   3   44.60   20.40
   5   4  -3   93.09   19.10
   5   4  -3   91.19   21.20
   5  -4   3   89.79   20.40
   5  -4   3  119.69   26.70
   5   4  -3  132.29   23.00
  -5   4   3  132.29   21.80
  -5   4  -3   89.09   16.80
  -5  -4   3  106.59   20.30
  -5   4  -3  120.99   20.50
  -5  -4   3  103.19   22.50
  -5  -4   3  121.99   23.60
   5   4   3   86.39   23.30
   5  -4  -3   63.09   26.90
  -5   4  -3   86.09   24.70
  -5  -4   3   79.79   21.40
   5   4   3  121.39   24.10
  -5  -4   3   57.99   27.80
  -5   4  -3   94.39   18.20
   5  -4  -3  104.29   17.80
  -5   4  -3   88.99   22.00
   5   4   3  117.39   24.60
  -5   4  -3  104.29   24.60
  -5   4  -3  113.09   24.70
   5  -4  -3  142.09   21.60
   5  -4  -3   60.59   15.70
   5  -4  -3  106.79   16.60
   5  -4  -3  109.79   19.60
   5   4   3  134.09   25.20
   5  -4  -3   55.99   17.00
   5   4   3   89.79   23.20
   5   4   3   94.39   26.00
  -5   4  -3  114.49   21.50
   5   4  -4  258.37   35.70
  -5  -4  -4  221.98   30.10
  -5   4   4  245.88   37.10
   5   4  -4  199.18   31.80
  -5  -4  -4  168.18   25.90
  -5  -4  -4  245.68   25.00
  -5   4   4  200.18   28.70
  -5   4   4  183.98   33.40
   5  -4   4  230.58   36.20
   5   4  -4  208.38   28.40
   5  -4   4  188.48   30.20
  -5   4   4  263.17   28.70
  -5   4   4  211.98   28.70
   5  -4   4  213.28   29.50
   5  -4   4  224.98   32.60
  -5   4   4  244.58   40.60
  -5  -4  -4  220.88   33.30
   5   4  -4  244.88   31.50
  -5  -4  -4  216.48   26.20
   5   4  -4  250.57   38.10
  -5  -4  -4  219.18   30.50
   5  -4  -4  181.88   36.50
  -5  -4   4  186.18   44.00
  -5   4  -4  168.08   39.10
   5  -4  -4  181.88   25.80
   5  -4  -4  189.88   25.00
   5  -4  -4  182.58   33.90
  -5   4  -4  214.18   27.50
  -5   4  -4  193.08   24.80
  -5  -4   4  201.48   27.60
  -5  -4   4  180.08   36.20
   5  -4  -4  240.98   26.80
  -5   4  -4  239.28   31.80
   5  -4  -4  200.38   23.80
  -5   4  -4  211.78   25.60
  -5  -4   4  137.59   41.10
  -5   4  -4  219.48   35.70
   5   4   4  164.28   34.00
  -5   4  -4  264.47   34.60
  -5  -4   4  220.38   27.60
   5   4   4  238.48   36.40
  -5  -4   4  242.08   26.40
   5   4   4  251.27   31.30
   5   4   4  203.68   28.70
   5  -4  -4  239.58   27.80
  -5  -4   4  183.88   30.30
   5   4   4  218.38   29.80
   5  -4  -4  184.98   27.70
   5   4   4  213.28   32.60
  -5   4  -4  215.08   25.80
  -5   4  -4  183.68   39.90
   5  -4   5   27.50   22.60
  -5  -4  -5   15.60   12.10
   5   4  -5    6.60   16.80
  -5   4   5   16.60   23.60
   5   4  -5   13.70   24.50
  -5  -4  -5   -1.00   15.90
   5  -4   5   18.70   17.20
  -5   4   5    2.10   18.50
  -5   4   5   14.50   15.40
  -5  -4  -5   56.49   20.30
  -5   4   5   13.00   14.40
  -5   4   5   21.00   15.40
   5  -4   5   30.30   17.90
  -5  -4  -5   25.40   13.70
   5   4  -5   11.70   17.00
  -5   4   5   13.30   25.70
  -5   4  -5    5.80   12.40
   5  -4  -5   28.10   11.60
  -5  -4   5   23.60   17.00
   5   4   5   -1.10   16.20
   5   4   5   18.60   17.90
  -5  -4   5   21.70   22.40
  -5  -4   5   15.90   23.40
   5   4   5   42.10   18.80
  -5   4  -5    2.40   20.70
  -5   4  -5   12.30   12.10
  -5  -4   5    9.70   14.40
  -5   4  -5   24.60   13.60
   5  -4  -5  -14.90   15.40
  -5  -4   5   18.80   29.30
  -5   4   6   24.10   22.40
   5   4  -6   30.30   11.50
  -5  -4  -6    9.60   10.90
   5  -4   6   -1.40    9.00
  -5   4   6   15.80   13.90
  -5   4   6   15.10   26.70
   5   4  -6  -33.40   14.80
   5  -4   6   14.50   16.00
   5   4  -6   -1.60   15.40
  -5  -4  -6   53.49   13.30
  -5   4   6   23.00   13.30
  -5   4   6   26.70   14.60
  -5  -4  -6    3.40   10.10
  -5   4  -6   10.80   10.20
  -5  -4   6    7.20   11.50
  -5  -4   6   12.20   32.90
   5  -4  -6   25.40   14.70
   5  -4  -6   17.90   11.40
  -5  -4   6   16.30   19.20
  -5   4  -6   18.20   10.30
   5   4   6   18.80   17.00
  -5  -4   6   25.20   18.50
   5  -4  -6   30.10   11.70
  -5  -4   6   16.10   13.00
  -5   4  -6    9.40   14.20
  -6  -4   0   37.90   12.30
   6   4   0   13.80   12.10
  -6   4   0   28.90   16.50
   6  -4   0   50.19   14.30
  -6  -4   0   44.60   18.40
  -6  -4   0   34.00   18.40
  -6  -4   0   53.29   20.30
   6  -4   0   45.70   22.50
  -6  -4   0   54.29   16.50
  -6   4   0   54.29   18.90
   6   4   0   86.59   24.50
   6   4   0   59.99   15.90
  -6  -4   0   49.90   15.60
   6  -4   0   88.19   23.90
   6  -4   0   27.80   13.00
   6  -4   0   37.60   15.40
   6   4   0   54.29   14.50
  -6  -4   0   52.89   15.60
  -6  -4   0   33.20   14.60
  -6   4   0   47.80   18.00
   6  -4   0   34.00   17.80
  -6   4   0   81.19   21.70
  -6   4   0   47.10   16.20
   6  -4   0   50.69   14.60
  -6  -4   0   69.69   16.50
  -6  -4   0   33.30   12.40
   6  -4   0   63.49   13.80
   6  -4   0   31.70   10.90
  -6   4   0   50.79   23.90
  -6   4   0   31.40   14.60
  -6   4   0   53.29   14.40
   6   4   0   85.59   22.10
   6  -4   0   51.29   17.80
   6  -4   0   68.49   22.40
  -6  -4   0   42.60   18.60
   6   4   0   35.70   11.30
   6   4   0   49.90   15.80
   6  -4   0   47.20   16.00
   6   4   0   23.40   12.00
   6   4   0   76.39   22.30
   6  -4   1  546.15   55.89
   6   4  -1  636.84   48.40
  -6  -4  -1  679.13   48.70
   6   4  -1  711.03   58.09
  -6  -4  -1  637.34   46.90
   6   4  -1  506.15   47.60
  -6  -4  -1  623.34   49.30
  -6   4   1  645.54   53.19
  -6   4   1  591.24   50.59
   6  -4   1  574.74   45.90
   6   4  -1  693.93   66.69
   6   4  -1  637.34   48.90
  -6  -4  -1  654.33   47.20
  -6   4   1  624.04   50.29
   6  -4   1  696.73   47.40
   6  -4   1  555.94   53.09
  -6  -4  -1  771.62   72.99
  -6  -4  -1  566.74   49.10
   6  -4   1  550.14   50.29
  -6   4   1  653.93   48.30
   6   4  -1  603.94   47.60
   6  -4   1  603.54   49.20
   6  -4   1  595.24   47.10
   6   4  -1  660.43   55.29
  -6   4   1  672.83   52.79
  -6   4   1  599.64   52.09
   6   4  -1  630.04   61.69
  -6  -4  -1  538.45   51.09
  -6  -4  -1  628.94   50.19
  -6   4  -1  601.24   49.10
   6  -4  -1  592.44   50.59
   6  -4  -1  612.24   47.20
   6   4   1  617.24   48.60
  -6  -4   1  643.64   51.39
   6  -4  -1  658.53   47.20
  -6   4  -1  628.54   51.49
   6   4   1  591.24   48.40
   6  -4  -1  611.14   45.10
  -6  -4   1  596.74   52.89
  -6   4  -1  658.63   55.59
  -6   4  -1  627.54   49.20
  -6   4  -1  593.14   51.79
  -6   4  -1  613.64   52.99
   6  -4  -1  555.94   59.39
  -6   4  -1  539.65   48.50
   6   4   1  650.93   58.49
   6  -4  -1  659.63   55.99
  -6   4  -1  626.54   46.60
   6   4   1  590.24   52.99
   6  -4  -1  593.04   45.70
   6   4   1  620.24   55.09
  -6  -4   1  607.74   50.09
   6  -4  -1  537.45   51.39
   6  -4  -1  615.14   47.30
  -6  -4   1  633.64   52.39
  -6   4  -1  628.04   45.50
  -6  -4   1  578.04   53.59
  -6   4  -1  665.23   48.50
   6  -4  -1  590.64   48.20
   6  -4  -1  504.75   54.69
  -6  -4  -2  760.82   64.49
  -6  -4  -2  794.42   63.19
  -6   4   2  863.61   61.69
   6   4  -2  839.92   61.69
   6   4  -2  862.41   67.19
   6  -4   2  889.01   65.59
  -6   4   2  811.32   64.99
  -6   4   2  904.11   61.69
  -6   4   2  786.52   59.09
   6  -4   2  959.10   68.29
   6   4  -2  845.42   62.49
   6  -4   2  767.52   62.79
   6   4  -2  920.41   63.29
   6  -4   2  744.93   72.19
  -6   4   2  843.62   64.49
   6  -4   2  772.62   61.09
  -6   4   2  832.52   66.49
   6   4  -2  841.02   59.39
   6   4  -2  865.21   60.99
   6  -4   2  801.02   61.29
  -6   4   2  784.72   68.09
  -6  -4  -2  844.72   59.19
   6  -4   2  826.22   63.59
  -6   4   2  779.62   65.39
  -6  -4  -2  826.92   63.19
   6   4  -2  836.72   68.99
  -6  -4  -2  840.32   59.49
   6  -4   2  764.82   77.29
  -6  -4  -2  830.72   60.99
  -6   4   2  698.53   64.39
   6  -4  -2  768.22   67.79
   6  -4  -2  801.52   57.59
   6  -4  -2  784.22   62.09
   6  -4  -2  830.82   60.39
   6  -4  -2  836.92   59.49
  -6   4  -2  869.41   62.89
  -6   4  -2  797.62   63.69
  -6   4  -2  901.21   74.49
   6  -4  -2  914.21   66.59
  -6  -4   2  644.24   62.99
  -6  -4   2  811.42   71.59
   6   4   2  767.42   65.89
  -6  -4   2  760.72   66.09
   6  -4  -2  826.42   58.99
  -6   4  -2  834.52   59.99
   6   4   2  840.42   69.39
   6  -4  -2  831.62   65.39
  -6   4  -2  820.92   65.69
   6   4   2  829.92   69.19
  -6   4  -2  839.52   63.89
  -6   4  -2  834.42   58.39
  -6   4  -2  811.62   67.79
   6   4   2  868.71   61.89
  -6   4  -2  814.32   58.09
   6   4   2  668.13   63.79
  -6  -4   2  784.82   65.69
   6   4   2  846.42   63.69
  -6   4   3  -47.20   35.30
  -6   4   3   26.20   15.00
  -6   4   3   15.80   16.10
   6  -4   3   23.00   16.90
   6  -4   3   42.40   19.60
  -6   4   3   29.90   16.00
  -6   4   3   32.80   20.60
  -6   4   3    7.50   23.80
  -6  -4  -3   39.30   20.40
  -6   4   3   33.60   20.70
   6  -4   3   21.50   24.60
  -6  -4  -3   35.40   23.20
  -6  -4  -3    9.30   13.40
  -6  -4  -3    8.30   15.60
   6  -4   3   21.00   18.10
   6  -4   3   23.80   20.40
  -6  -4  -3   12.80   16.10
  -6   4   3   39.00   16.60
  -6  -4  -3    8.20   14.10
   6   4  -3   17.10   17.20
  -6  -4  -3    8.90   14.00
   6  -4   3  -23.00   19.30
   6   4  -3   13.40   16.10
   6   4  -3   14.30   19.10
   6  -4   3   23.70   22.00
   6   4  -3   36.00   24.10
   6   4  -3   -3.60   12.90
  -6   4   3   28.50   16.30
   6   4  -3   23.70   18.80
  -6   4  -3   13.40   14.90
  -6  -4   3   62.59   29.80
   6   4   3   20.90   17.40
   6   4   3   16.50   19.30
   6   4   3   36.10   21.10
  -6  -4   3   28.50   18.70
  -6   4  -3   18.70   18.10
  -6   4  -3   25.70   22.60
   6  -4  -3   24.10   23.40
  -6  -4   3   15.40   16.20
  -6  -4   3   21.70   19.20
  -6   4  -3   -1.80   14.10
   6  -4  -3   20.70   19.40
  -6   4  -3   19.50   14.00
   6  -4  -3   16.90   14.30
   6  -4  -3   21.90   16.00
   6  -4  -3   14.20   14.00
  -6   4  -3   28.10   16.60
   6   4   3   -2.20   18.20
   6  -4  -3   32.60   14.50
  -6   4  -3   17.60   20.90
  -6  -4   3   16.30   14.50
   6   4   3   21.20   17.60
   6  -4  -3   39.60   25.20
   6  -4  -3   17.40   18.90
   6  -4  -3   23.20   16.10
   6   4  -4   30.10   19.90
  -6  -4  -4    3.80   13.80
  -6   4   4    8.00   18.30
   6   4  -4   -1.80   17.20
   6   4  -4   16.80   20.60
  -6  -4  -4  -32.70   14.40
  -6   4   4   -4.20   14.10
  -6   4   4  -13.00   15.50
  -6  -4  -4  -11.50   25.60
  -6  -4  -4    7.60   15.50
  -6   4   4   30.80   20.70
   6   4  -4   11.00   17.50
  -6   4   4   10.60   20.00
  -6  -4  -4   -6.40   18.40
   6   4  -4   13.70   31.20
  -6   4   4   -7.70   31.30
   6  -4   4   -5.40   23.00
  -6   4   4   26.20   26.60
  -6  -4  -4  -11.40   12.10
   6  -4   4    6.80   19.40
   6   4  -4    4.70   13.10
  -6   4  -4  -15.10   14.70
   6   4   4   10.90   22.90
  -6  -4   4   18.80   18.00
   6  -4  -4  -14.90   12.60
  -6   4  -4   10.00   13.20
  -6   4  -4   -3.70   18.20
   6   4   4    8.00   29.10
   6  -4  -4   -7.10   11.50
  -6  -4   4  -43.70   30.30
   6  -4  -4  -12.40   21.90
   6   4   4   -9.50   28.60
   6   4   4   14.30   16.40
   6  -4  -4   14.90   14.70
   6   4   4   10.40   18.30
  -6   4  -4   10.50   14.50
  -6  -4   4  123.99   39.80
   6  -4  -4    5.70   13.10
  -6   4  -4   -2.50   28.90
  -6   4  -4  -15.10   13.70
  -6   4  -4  -10.40   18.80
   6  -4  -4    2.60   14.40
  -6  -4   4    7.90   16.70
  -6  -4  -5   31.30   19.80
  -6   4   5   51.59   21.80
   6   4  -5   13.00   17.00
   6  -4   5   -6.90   15.00
   6   4  -5   51.99   16.70
  -6  -4  -5   20.40   13.00
   6  -4   5   34.30   18.20
  -6  -4  -5   46.60   15.00
  -6   4   5   40.40   16.00
   6   4  -5   63.19   24.00
   6   4  -5   46.70   16.50
  -6   4   5   43.70   14.20
  -6  -4  -5   33.40   16.10
  -6   4   5   45.40   16.00
  -6   4   5   11.40   25.20
   6  -4   5   15.00   10.50
  -6  -4  -5   11.00   16.30
  -6   4  -5   43.80   13.90
  -6  -4   5   49.60   22.60
   6   4   5   37.60   17.60
  -6  -4   5   36.90   25.20
   6  -4  -5   59.59   15.20
  -6   4  -5   44.60   24.80
   6   4   5   45.90   19.80
   6  -4  -5   49.00   22.80
  -6   4  -5   62.29   19.60
  -6  -4   5   32.40   14.20
   6  -4  -5   24.40   12.90
  -6  -4   5   36.80   14.00
   6  -4  -5   41.20   16.30
  -6  -4   5   58.09   30.00
  -6   4  -5   32.90   13.30
   7  -4   0  223.98   34.60
  -7   4   0  191.88   30.30
  -7  -4   0  262.57   40.20
  -7  -4   0  301.97   40.60
   7  -4   0  265.77   46.00
  -7  -4   0  189.28   29.30
   7   4   0  290.67   41.80
   7  -4   0  278.17   43.60
   7   4   0  189.18   25.40
  -7  -4   0  203.08   25.90
  -7  -4   0  254.27   36.00
  -7   4   0  216.48   34.00
  -7  -4   0  146.39   27.50
   7  -4   0  185.78   24.30
   7   4   0  211.28   29.50
   7  -4   0  167.18   26.20
   7  -4   0  206.08   26.10
  -7   4   0  218.18   32.50
  -7   4   0  252.67   38.80
   7   4   0  255.67   30.20
   7   4   0  267.87   43.30
   7  -4   0  221.88   29.20
   7   4   0  316.17   47.50
  -7  -4   0  207.08   30.30
  -7   4   0  230.98   36.20
  -7  -4  -1  120.59   22.30
   7  -4   1  157.38   33.90
   7   4  -1  142.09   38.60
   7   4  -1  101.39   36.20
  -7  -4  -1  108.09   27.50
  -7   4   1  121.99   21.70
   7   4  -1  114.09   34.80
  -7   4   1  152.08   41.20
  -7   4   1  133.89   29.60
   7   4  -1  150.38   23.00
  -7  -4  -1  129.89   29.60
   7  -4   1  101.19   23.40
   7  -4   1   87.49   23.60
  -7   4   1  102.39   25.50
   7   4  -1  109.19   23.40
   7  -4   1  175.28   36.60
  -7   4   1  110.39   25.00
  -7  -4  -1  143.09   33.70
  -7  -4  -1  127.09   24.70
  -7   4   1  125.39   27.80
  -7  -4  -1  112.79   26.20
   7   4  -1  127.79   23.90
  -7  -4  -1   68.09   20.00
   7   4  -1  130.19   22.90
   7   4  -1  141.99   24.90
   7   4  -1  170.88   37.00
  -7  -4  -1  100.79   21.30
   7  -4  -1  168.98   31.40
   7  -4  -1  110.19   29.50
   7   4   1  122.29   23.10
   7  -4  -1  112.59   29.10
   7  -4  -1   61.29   18.70
  -7  -4   1  118.59   31.30
  -7   4  -1  127.19   31.00
   7   4   1  157.38   35.90
   7   4   1   99.19   23.20
  -7   4  -1   51.99   22.20
  -7   4  -1  141.69   22.30
   7   4   1  157.98   34.50
  -7   4  -1  137.39   30.90
   7  -4  -1  144.99   24.00
  -7  -4   1   78.29   20.70
  -7  -4   1  103.99   26.30
   7  -4  -1  120.39   20.70
   7  -4  -1  191.48   40.40
  -7  -4   1  120.39   29.10
  -7   4  -1  123.29   26.10
  -7   4  -1  113.29   37.00
   7  -4  -1  132.49   24.30
  -7   4  -1  131.79   22.00
  -7  -4   1  160.08   29.40
  -7   4  -1  121.49   21.40
   7  -4   2  259.77   41.50
  -7   4   2  198.28   27.20
   7  -4   2  222.58   30.60
  -7  -4  -2  262.37   40.00
   7   4  -2  223.08   29.00
   7  -4   2  326.37   48.60
  -7  -4  -2  298.27   46.30
  -7   4   2  176.98   36.10
  -7  -4  -2  318.57   41.10
  -7  -4  -2  211.48   29.60
  -7   4   2  257.47   35.60
   7  -4   2  213.48   41.10
   7   4  -2  187.58   30.70
  -7   4   2  166.08   26.20
   7   4  -2  224.58   30.70
  -7  -4  -2  255.67   29.60
   7  -4   2  217.88   33.80
  -7  -4  -2  219.58   29.80
  -7   4   2  221.88   31.10
  -7   4   2  258.57   39.90
   7   4  -2  183.78   29.00
   7   4  -2  168.68   36.90
   7  -4   2  202.98   33.50
  -7  -4  -2  212.68   31.40
  -7   4   2  237.78   32.70
   7  -4   2  223.98   28.10
   7   4  -2  303.57   45.10
   7   4  -2  189.88   29.00
  -7   4  -2  217.48   28.10
  -7   4  -2  154.88   38.60
   7  -4  -2  236.88   29.60
   7  -4  -2  186.38   36.90
   7  -4  -2  239.28   29.50
   7  -4  -2  320.87   41.20
  -7   4  -2  187.68   40.80
  -7   4  -2  209.38   35.30
  -7   4  -2  215.88   34.30
  -7  -4   2  205.48   49.00
  -7  -4   2  217.08   36.20
   7  -4  -2  236.58   28.50
   7   4   2  238.78   38.60
   7  -4  -2  153.78   28.00
   7  -4  -2  237.48   29.10
  -7   4  -2  236.78   32.40
  -7   4  -2  235.98   28.60
   7  -4  -2  248.28   28.80
  -7  -4   2  256.77   38.40
   7   4   2  251.37   38.90
  -7   4  -2  301.87   39.40
  -7   4  -2  217.98   28.30
   7  -4  -2  323.17   48.90
   7   4   2  235.68   36.30
  -7  -4   2  177.28   25.00
  -7   4   3   12.70   16.70
   7   4  -3   17.40   26.20
   7  -4   3    4.90   18.80
  -7   4   3    5.80   19.80
  -7  -4  -3   21.40   15.80
  -7  -4  -3   22.30   23.30
   7   4  -3   16.40   15.10
   7   4  -3   29.20   34.00
   7   4  -3   28.10   21.00
   7  -4   3   44.00   26.70
  -7  -4  -3    9.20   17.50
  -7   4   3   45.30   25.90
   7  -4   3   32.90   28.20
   7  -4   3    3.70   18.00
  -7  -4  -3   -5.70   35.00
  -7   4   3   49.30   33.40
  -7  -4  -3   27.50   21.60
   7  -4   3   19.50   24.10
   7   4  -3   26.80   18.60
  -7   4   3   23.10   17.50
   7  -4   3  111.09   34.70
  -7  -4  -3    9.20   14.60
  -7   4   3   43.20   30.90
   7  -4   3    9.80   16.80
  -7  -4  -3  -10.20   22.30
   7  -4  -3   31.20   15.60
  -7  -4   3   13.80   26.70
  -7  -4   3   32.50   27.90
  -7  -4   3    9.40   35.10
   7   4   3   32.70   26.00
  -7   4  -3   24.50   15.20
  -7   4  -3   19.30   19.60
  -7   4  -3   21.90   18.80
   7  -4  -3   17.00   15.90
   7   4   3   29.60   18.00
  -7   4  -3  -14.10   28.40
   7  -4  -3   51.49   15.80
   7  -4  -3   44.40   23.70
   7  -4  -3   33.90   16.70
  -7   4  -3   28.40   31.80
  -7   4  -3   20.80   16.40
   7   4   3   55.89   26.70
  -7   4  -3   18.00   16.30
  -7  -4   3  -23.40   40.30
   7   4   3   51.79   28.30
   7   4  -4   47.10   17.70
   7   4  -4   72.99   18.60
  -7  -4  -4   66.79   21.80
   7  -4   4   16.10   14.50
  -7  -4  -4   41.60   16.60
  -7  -4  -4   41.80   15.70
   7  -4   4   34.90   21.30
   7  -4   4   50.99   19.50
   7  -4   4   70.19   22.60
  -7  -4  -4   56.39   19.40
  -7   4   4   62.39   16.00
  -7  -4  -4   39.20   16.90
  -7   4   4   57.59   16.70
  -7   4   4   20.70   11.50
  -7   4   4   55.99   21.40
   7   4  -4  128.19   26.60
  -7  -4  -4   62.39   22.70
   7   4  -4   58.29   20.80
  -7   4   4   82.19   18.20
  -7   4   4   28.60   25.00
  -7   4  -4   68.79   22.00
  -7   4  -4   85.09   22.90
  -7  -4   4   44.60   13.80
   7  -4  -4   53.79   19.30
   7   4   4   40.50   19.70
   7  -4  -4   86.39   23.80
   7  -4  -4   77.79   18.00
  -7  -4   4   43.10   26.80
  -7   4  -4   56.59   17.50
  -7  -4   4   73.09   22.20
   7   4   4   50.79   18.50
  -7   4  -4   50.39   17.80
  -7   4  -4   76.69   17.00
   7  -4  -4   64.49   15.80
  -7  -4   4   40.00   17.90
   7  -4  -4   69.79   17.60
  -7  -4   4   76.79   19.70
  -7  -4   4   55.59   15.70
   7   4   4   59.29   19.70
   7  -4  -4   76.19   18.80
  -7  -4  -5   16.30   11.70
  -7  -4  -5   34.60   13.70
  -7   4   5   18.40    8.60
   7   4  -5   26.20   13.70
   7   4  -5    9.20   19.60
   7   4  -5   13.20   14.50
  -7   4   5   -9.10   20.70
   7  -4   5   23.20   15.00
  -7   4   5   16.30   10.80
  -7  -4  -5  -21.40   12.50
  -7  -4  -5   15.30   14.30
  -7   4   5   19.50   16.00
  -7   4   5   23.60   13.00
   7   4  -5   29.90   17.60
   7   4  -5    0.40   25.20
   7   4  -5   33.20   17.90
   7  -4  -5   36.50   14.40
  -7   4  -5   37.20   13.00
  -7   4  -5  -11.90   11.50
   7   4   5    4.20   14.10
  -7  -4   5    8.50   14.30
  -7  -4   5   -7.10   19.10
  -7   4  -5   22.70   12.30
  -7  -4   5   13.70   25.50
  -7  -4   5   16.30    9.80
   7  -4  -5   61.39   24.20
   7  -4  -5   20.60   12.70
  -7   4  -5   25.20   15.10
  -7  -4   5    1.10    6.80
  -8   4   0   57.99   23.60
  -8   4   0   46.00   19.70
  -8   4   0   90.39   29.10
  -8  -4   0   40.90   23.30
   8  -4   0   43.50   33.10
  -8   4   0   56.09   22.10
  -8  -4   0   33.40   24.00
   8   4   0   68.59   20.20
   8  -4   0   69.89   21.70
   8  -4   0   87.79   33.20
   8  -4   0   57.39   23.60
   8   4   0   81.09   30.90
   8   4   0   45.30   30.40
  -8   4   0   73.39   26.10
   8  -4   0   39.90   18.60
  -8  -4   0   40.90   16.40
   8   4   0    0.70   15.50
  -8  -4   0   65.59   21.20
   8   4   0   29.50   18.60
  -8  -4   0   84.09   27.90
   8  -4   0   40.50   13.20
  -8  -4  -1   42.00   17.20
  -8   4   1   54.39   22.30
   8   4  -1   87.89   34.40
  -8  -4  -1   20.60   19.30
   8   4  -1   37.70   30.60
  -8   4   1   43.10   23.30
   8   4  -1   42.20   17.30
  -8  -4  -1    8.20   10.40
   8  -4   1   36.90   27.10
  -8  -4  -1   19.60   16.30
   8   4  -1  -14.40   17.30
  -8  -4  -1   60.49   23.90
   8   4  -1   33.50   33.20
  -8  -4  -1   66.19   32.50
  -8  -4  -1   36.20   23.90
  -8   4   1   40.10   34.90
  -8   4   1   44.30   22.90
   8   4  -1   40.60   18.50
   8  -4   1   42.00   16.30
   8   4  -1   37.10   19.20
   8  -4   1   24.50   29.00
  -8   4   1   58.89   24.40
   8  -4   1   41.60   19.70
   8  -4   1   17.30   20.80
   8   4  -1   36.20   16.80
   8   4   1   17.70   20.50
   8  -4  -1   19.30   15.70
  -8  -4   1   15.60   27.90
   8  -4  -1   59.69   18.90
   8   4   1   45.80   27.70
   8   4   1   46.50   25.90
   8  -4  -1   39.90   18.00
  -8   4  -1    9.20   12.30
   8  -4  -1   45.70   24.30
  -8   4  -1   43.70   16.90
   8  -4  -1   29.60   35.80
   8  -4  -1    8.60   37.80
  -8  -4   1   39.70   18.70
   8   4   1   48.80   19.40
  -8  -4   1   62.09   27.40
   8  -4  -1   40.50   18.80
  -8   4  -1   23.40   24.80
  -8  -4   1   14.60   28.20
  -8   4  -1   31.70   19.70
  -8   4  -1   29.90   20.10
   8   4   1   37.60   26.10
  -8  -4   1   48.00   24.00
  -8   4  -1   26.90   23.40
   8   4   1   65.89   22.40
  -8  -4   1   28.90   21.70
   8  -4  -1   48.10   17.00
   8  -4   2  -18.80   26.30
   8  -4   2   26.10   24.30
  -8  -4  -2    2.90   14.90
  -8   4   2   -9.60   19.40
   8   4  -2   11.20   31.60
  -8   4   2   22.90   16.40
   8   4  -2  -11.10   26.40
  -8  -4  -2  -11.00   17.20
  -8  -4  -2    1.30   16.10
  -8  -4  -2   21.90   16.30
  -8   4   2   15.70   24.00
  -8   4   2   23.60   21.00
  -8   4   2    3.00   12.50
  -8  -4  -2    5.80   20.80
   8   4  -2   -3.00   16.70
   8   4  -2  -23.60   16.00
   8   4  -2  -18.50   15.20
   8  -4   2  111.79   64.19
  -8  -4  -2   -9.50   19.90
   8   4  -2   71.99   36.30
  -8  -4  -2  163.38   72.09
   8  -4   2    0.90   16.60
   8  -4   2   34.90   19.20
  -8   4   2   27.10   20.90
   8   4  -2    2.80   17.10
   8   4   2   11.90   23.50
  -8  -4   2   10.10    9.60
   8  -4  -2   -0.80   16.80
   8   4   2   -2.50   20.70
   8  -4  -2    5.30   16.10
  -8   4  -2   -8.10    6.80
  -8   4  -2    3.50   15.00
  -8  -4   2  -16.60   20.70
   8   4   2    3.20   21.90
   8  -4  -2  -68.79   59.09
  -8   4  -2  -59.79   25.70
  -8  -4   2  -22.70   59.69
  -8   4  -2    0.90   17.90
  -8  -4   2   12.90   20.20
   8   4   2    0.90   24.50
  -8  -4   2   -4.70   14.30
  -8   4  -2   12.70   22.30
   8  -4  -2   -4.20   21.80
   8  -4  -2    5.90   14.80
  -8   4  -2    6.40   17.60
   8  -4  -2   15.90   17.80
  -8   4  -2   -1.00   15.40
  -8   4  -2    6.30   16.30
   8  -4  -2  -13.70   13.40
  -8  -4   2  -22.90   22.60
   8   4   2  -37.60   19.30
   8   4  -3   -6.90   16.50
  -8   4   3    9.20   15.60
   8  -4   3  -23.00   23.30
  -8  -4  -3   -7.70   18.60
   8  -4   3   26.30   24.10
   8  -4   3   11.70   16.20
   8   4  -3   10.30   18.30
   8   4  -3  -19.90   18.00
  -8   4   3   20.40   19.90
  -8  -4  -3   32.00   19.00
   8  -4   3   16.90   29.60
  -8  -4  -3   -4.60   18.70
  -8   4   3    6.90   12.40
  -8  -4  -3   16.80   15.30
   8  -4   3   34.20   19.70
   8   4  -3   -6.90   15.80
   8   4  -3    1.30   24.30
   8   4  -3    6.80   16.90
  -8  -4  -3  -10.60   13.90
  -8   4   3   28.80   19.50
  -8  -4  -3   -3.60   15.80
  -8   4  -3  -25.00   20.40
   8  -4  -3   11.60   16.80
   8  -4  -3   13.30   14.50
  -8  -4   3   19.10   17.10
  -8   4  -3    1.30   14.40
   8   4   3   13.60   22.30
  -8   4  -3    3.60   15.90
  -8   4  -3   41.20   21.70
   8   4   3  -15.30   19.80
   8  -4  -3    7.90   15.30
   8  -4  -3   21.40   21.30
  -8   4  -3   -1.20   16.70
  -8  -4   3   10.60   19.90
  -8  -4   3  -10.90   20.70
  -8  -4   3   -2.30   19.40
   8  -4  -3   -5.60   13.00
  -8  -4   3    7.70    9.60
   8  -4  -3    7.60   14.80
  -8   4  -3   19.50   15.80
  -8  -4  -4    7.10   13.80
   8   4  -4  -24.10   15.90
   8  -4   4   20.70   19.60
  -8   4   4   -7.20    9.50
   8   4  -4  -14.00   16.30
  -8   4   4  -13.00   20.10
  -8  -4  -4   -8.10   11.80
   8   4  -4    9.10   14.90
  -8   4   4    5.40   11.30
   8   4  -4   -3.80   21.10
  -8  -4  -4   -5.90   12.80
   8   4  -4   -3.70   15.00
  -8  -4  -4   -1.80   14.90
  -8   4   4   12.90   13.40
  -8   4   4   -6.70    9.00
   8  -4   4   33.70   21.70
  -8  -4  -4   20.70   15.60
   8  -4   4    7.70   12.50
  -8  -4  -4  -11.80   16.40
  -8   4  -4   -1.80   14.00
   8  -4  -4    8.20   19.20
   8  -4  -4   25.80   13.90
  -8  -4   4  -13.50   12.50
  -8   4  -4    4.80   15.00
   8  -4  -4    8.30   16.30
  -8  -4   4    6.10   13.10
  -8  -4   4   -9.00    7.20
  -8  -4   4    8.60   21.40
   8  -4  -4    5.50   18.90
  -8   4  -4    1.20   17.00
   8   4   4  -17.90   16.10
  -8   4  -4  -18.90   13.10
  -8  -4   4   -1.20   12.50
   8  -4  -4  -15.20   12.90
   8  -4  -4   -8.30   18.10
  -8   4  -4    0.20   16.50
  -9   4   0   13.80   15.90
   9   4   0  -16.90   26.50
   9  -4   0    8.30   26.40
   9  -4   0   28.80   18.40
   9   4   0   20.40   19.20
   9   4   0   19.90   24.10
  -9  -4   0   24.50   23.70
   9   4   0   41.70   28.40
  -9  -4   0   12.20   18.40
  -9  -4   0   27.90   24.60
  -9   4   0   20.80   21.20
  -9   4   0   33.70   20.30
  -9   4   0   20.50   24.10
   9   4   0   12.30   18.10
   9  -4   0   47.00   24.00
   9  -4   0   51.69   30.80
  -9  -4   0   27.30   22.20
  -9   4   0   43.30   21.60
   9  -4   0   11.60   17.80
  -9  -4   0   38.40   19.70
  -9  -4  -1    5.60   20.60
   9  -4   1   34.90   21.30
  -9  -4  -1   25.50   19.80
  -9  -4  -1    4.20   11.60
  -9  -4  -1   79.29   27.30
   9   4  -1   -5.40   27.00
   9  -4   1   34.90   18.10
  -9   4   1   18.00   21.80
   9  -4   1   46.40   28.70
   9   4  -1  -13.70   13.90
  -9   4   1   65.79   28.70
  -9  -4  -1   15.60   11.00
   9   4  -1   26.10   24.80
  -9   4   1   40.30   24.60
  -9  -4  -1   28.80   22.90
   9  -4   1   59.69   27.50
  -9   4   1   34.00   24.70
   9   4  -1   28.90   18.40
   9  -4   1   19.50   17.70
   9   4  -1   -5.60   16.10
   9   4  -1   10.70   28.80
  -9   4  -1   32.40   19.10
  -9  -4   1   -9.00   18.70
  -9  -4   1   31.20   23.80
   9   4   1   61.49   19.20
  -9   4  -1   27.00   21.60
   9   4   1   -4.90   25.80
   9  -4  -1   36.70   18.30
   9  -4  -1   64.19   26.20
  -9  -4   1    5.00   18.90
   9  -4  -1   28.30   33.80
   9  -4  -1   17.60   16.90
  -9  -4   1   33.50   22.20
   9  -4  -1   39.50   27.30
  -9   4  -1   66.89   25.50
  -9   4  -1   10.10   12.10
  -9   4  -1    8.50   21.10
   9   4   1    5.00   17.20
  -9  -4   1   32.40   25.60
   9   4   1   16.70   26.60
  -9  -4   1   47.30   22.70
   9  -4  -1   20.20   13.50
   9   4   1   -1.60   26.70
   9   4  -2  151.88   33.90
   9  -4   2  199.88   38.50
  -9   4   2  122.29   28.70
   9   4  -2  143.29   41.70
  -9   4   2  188.68   31.10
   9  -4   2  238.68   36.90
  -9  -4  -2  152.98   29.80
   9  -4   2  159.68   24.70
   9   4  -2  152.38   24.40
   9   4  -2   99.99   19.20
   9   4  -2  146.89   37.70
  -9  -4  -2  153.38   21.40
  -9  -4  -2   94.79   22.10
  -9  -4  -2  154.68   30.30
   9  -4   2  112.69   22.50
  -9   4   2  250.67   36.60
   9   4  -2  117.09   22.20
  -9   4  -2  108.19   30.00
   9  -4  -2  161.68   31.10
   9   4   2  178.68   35.90
  -9  -4   2  133.49   31.20
  -9   4  -2  165.78   24.20
   9  -4  -2  155.78   24.50
  -9  -4   2  171.48   32.60
   9  -4  -2  168.08   23.40
   9  -4  -2  142.99   21.80
   9   4   2  123.89   34.40
  -9   4  -2  140.49   28.60
   9  -4  -2  100.59   20.80
  -9   4  -2   92.49   23.90
  -9  -4   2  161.48   26.00
  -9   4  -2  165.38   26.80
  -9  -4  -3   36.10   17.90
   9   4  -3   83.09   19.80
   9  -4   3   97.39   22.40
   9   4  -3   59.49   17.20
  -9   4   3   13.20   17.10
  -9  -4  -3   70.79   21.00
   9   4  -3   67.79   27.80
   9  -4   3   58.69   24.20
  -9   4   3   76.39   20.70
  -9   4   3   57.39   23.10
   9   4  -3   53.19   21.50
  -9  -4  -3   42.80   13.90
  -9  -4  -3   70.29   22.00
  -9  -4  -3   89.09   21.80
   9  -4   3   57.09   27.50
  -9   4   3   62.79   17.10
   9  -4  -3  104.39   27.50
   9  -4  -3   62.89   27.50
  -9   4  -3   52.49   15.20
  -9   4  -3   65.49   18.30
   9  -4  -3   20.10   17.00
   9  -4  -3   38.60   14.80
  -9  -4   3   62.69   23.50
  -9   4  -3   39.20   17.90
  -9  -4   3   72.19   20.40
  -9   4  -3   16.60   18.50
   9   4   3   52.49   27.70
  -9   4  -3   79.69   21.90
   9   4   3   55.49   25.70
  -9  -4   3   81.29   23.90
  10   4   0   23.70   24.60
  10  -4   0   35.30   24.30
  10  -4   0  -53.99   19.90
  10   4   0   17.10   16.80
 -10   4   0   34.00   30.20
 -10  -4   0   -7.40   19.50
  10   4   0   26.50   27.20
  10  -4   0    5.20   18.10
  10  -4   0    4.20   22.10
 -10  -4   0  -12.10   21.80
 -10  -4   0   -0.60   18.40
  10   4   0   37.40   25.20
 -10   4   0   27.70   19.40
 -10  -4   0   31.70   23.30
 -10   4   0    4.20   17.60
  10  -4   0   32.10   22.10
 -10   4   0   10.40   22.90
 -10  -4  -1   -7.50   22.30
 -10  -4  -1  -22.70   16.90
  10   4  -1  -27.30   23.50
  10   4  -1   -2.80   29.70
  10   4  -1  -10.80   15.10
  10  -4   1  -13.00   23.60
 -10   4   1  -12.50   25.00
 -10  -4  -1  -23.80   25.30
  10  -4   1   45.30   16.60
 -10   4   1    9.00   24.10
  10  -4   1  -24.90   13.80
 -10   4   1   15.60   18.70
 -10  -4  -1   -7.00   17.60
 -10  -4  -1   -0.30   19.40
  10   4  -1   -4.70   23.80
 -10   4   1   22.00    9.70
  10  -4  -1    3.40   17.90
  10   4   1  -31.40   26.20
 -10   4  -1   -5.90   18.60
  10   4   1    7.60   29.60
 -10   4  -1   22.20   15.80
  10  -4  -1   -4.60   16.30
 -10   4  -1    9.30   23.60
 -10  -4   1   -8.80   20.10
  10  -4  -1    3.50   29.50
  10  -4  -1  -34.40   22.60
  10  -4  -1   21.40   21.70
 -10   4  -1  -15.90   22.10
 -10   4  -1   -1.20   14.70
 -10  -4   1   11.10   22.60
   0  -5   0   -0.40    5.60
   0  -5   0   -0.90    4.90
   0   5   0    2.10    6.60
   0   5   0    1.00    6.60
   0   5   0    3.70    6.30
   0   5   0    2.60    4.70
   0  -5   0   -6.60    5.10
   0  -5   0   -0.40    6.40
   0   5   0    3.80    8.40
   0   5   0    0.30    5.90
   0   5  -1 1708.83  101.79
   0   5  -1 1709.63  103.49
   0   5  -1 1645.24  103.49
   0   5   1 1847.02  102.99
   0  -5   1 1734.83  101.09
   0  -5  -1 1707.93  101.99
   0  -5   1 1651.53  102.99
   0  -5   1 1466.75  102.29
   0  -5   1 1563.84  103.79
   0  -5  -1 1687.83  102.39
   0  -5  -1 1689.63  101.49
   0  -5  -1 1781.12  101.99
   0   5   1 1502.25  102.99
   0   5  -1 1716.03  102.39
   0   5   1 1713.93  104.19
   0   5  -2    3.10    6.40
   0   5   2    4.10   12.60
   0   5   2    4.60    8.40
   0  -5  -2   -2.20    2.70
   0  -5  -2   -1.20    5.60
   0  -5  -2    3.40    5.50
   0  -5   2    3.00    7.30
   0   5  -2    2.30    7.90
   0   5  -2   -6.30    9.50
   0  -5   2    3.40    7.50
   0  -5  -2    6.90    6.70
   0  -5   2    4.20   13.50
   0   5   2   -4.70   13.80
   0   5  -2   21.40   10.30
   0  -5   2    0.40   11.60
   0  -5  -2   -2.20    6.00
   0   5   2    4.30    7.80
   0  -5   3  258.27   33.10
   0  -5   3  338.67   30.20
   0  -5   3  302.07   24.60
   0   5   3  303.27   29.40
   0   5  -3  322.87   24.90
   0   5  -3  307.37   26.80
   0  -5  -3  295.37   24.10
   0   5  -3  258.47   36.50
   0  -5  -3  308.77   22.20
   0   5  -3  295.67   21.90
   0  -5  -3  292.47   22.60
   0  -5  -3  290.27   22.10
   0   5  -3  317.87   23.70
   0   5   3  296.57   24.60
   0   5   3  315.77   27.70
   0   5   3  295.67   32.50
   0  -5  -3  306.67   23.50
   0  -5  -4  -14.10    6.40
   0  -5  -4   -8.80   14.10
   0   5  -4   13.30   17.40
   0   5  -4    8.60   20.00
   0  -5  -4  -12.30    7.10
   0  -5  -4    3.00    7.20
   0   5  -4    7.60    7.60
   0   5   4   -3.30   11.20
   0   5   4    5.70   12.50
   0   5  -4   -1.20    7.20
   0  -5  -4   -1.50    5.50
   0  -5   4   -0.30   13.10
   0   5   4   16.40   10.00
   0   5   4   10.90   13.60
   0   5   4  -11.00   14.30
   0  -5  -4   -4.40   10.10
   0  -5   4    0.50   11.50
   0   5   4   -1.80   12.20
   0  -5   4  -15.60   17.00
   0   5   4   10.30   11.40
   0   5   5  298.27   38.80
   0   5   5  284.07   31.50
   0   5   5  255.27   38.10
   0   5  -5  287.77   23.90
   0   5   5  290.87   30.90
   0  -5   5  246.68   37.70
   0  -5   5  242.18   33.60
   0  -5   5  306.27   47.60
   0  -5   5  330.57   36.20
   0   5   5  263.27   38.50
   0   5   5  240.68   26.70
   0   5  -5  325.87   51.69
   0  -5   5  199.18   40.00
   0   5  -5  283.97   32.00
   0   5  -5  239.48   29.30
   0   5   5  255.97   35.90
   0   5   5  306.07   34.00
   0  -5   6   -1.50   24.60
   0  -5   6   21.90   14.80
   0   5   6  -11.00   21.80
   0  -5   6   10.10   17.10
   0  -5   6  -13.90   17.20
   0   5   6   10.90   17.10
   0   5   6   -3.70   16.50
   0   5  -6  -13.70   11.30
   0   5   6    5.00   14.90
   0   5   7    1.30   22.20
   0  -5   7    6.70   12.60
   0   5   7  -22.80   10.90
   0  -5   7   10.10   14.40
   1   5   0   28.10    7.70
  -1  -5   0   16.60    6.90
   1  -5   0   23.70    8.60
  -1  -5   0   13.90    7.00
  -1   5   0   18.80    6.30
   1  -5   0   21.40    8.30
  -1  -5   0   22.70    6.90
   1  -5   0   20.20    3.60
  -1   5   0   13.20    6.20
   1   5   0   11.00    7.50
   1   5   0   18.30    8.30
   1  -5   0   23.10    6.00
  -1   5   0   22.00    8.70
  -1  -5  -1  566.64   36.60
  -1   5   1  566.34   36.80
   1  -5   1  524.95   37.00
   1   5  -1  552.84   37.00
  -1  -5  -1  549.15   36.90
   1  -5   1  562.64   37.60
   1   5  -1  473.05   35.80
   1  -5   1  527.65   37.40
  -1   5   1  549.54   39.00
   1  -5   1  460.05   37.20
   1  -5   1  558.34   38.70
  -1   5   1  563.14   36.20
   1  -5   1  590.04   37.70
  -1   5   1  639.44   38.70
   1  -5   1  488.65   36.00
   1   5  -1  549.25   36.20
  -1  -5  -1  539.95   36.60
   1   5  -1  553.14   37.80
  -1   5   1  517.95   38.40
  -1  -5  -1  518.95   36.30
  -1   5   1  556.94   38.40
  -1   5  -1  579.54   39.60
   1  -5  -1  578.44   35.20
  -1   5  -1  522.85   35.40
  -1   5  -1  534.75   35.30
   1   5   1  544.65   38.00
  -1  -5   1  650.53   38.70
  -1  -5   1  534.65   37.10
  -1  -5   1  639.94   38.90
   1  -5  -1  506.45   35.60
   1  -5  -1  525.35   34.80
   1  -5  -1  633.24   39.60
   1   5   1  657.33   40.30
   1   5   1  546.55   38.60
  -1  -5   1  555.84   37.50
  -1   5  -1  501.25   36.20
  -1  -5   1  560.04   38.50
   1   5   1  573.14   36.90
  -1   5  -1  534.05   41.20
  -1   5   2  429.66   31.60
   1   5  -2  321.17   25.50
  -1  -5  -2  359.26   27.30
  -1   5   2  361.86   26.70
  -1  -5  -2  361.26   26.00
  -1  -5  -2  400.56   26.90
   1  -5   2  346.07   30.40
  -1  -5  -2  345.97   32.00
   1  -5   2  385.36   32.20
   1   5  -2  383.16   29.00
   1  -5   2  317.17   32.40
   1   5  -2  358.86   29.30
  -1   5   2  364.76   31.60
   1  -5   2  378.76   26.50
   1  -5   2  308.67   23.60
   1   5  -2  385.16   27.80
   1   5  -2  386.86   28.80
  -1   5  -2  380.26   26.00
   1   5   2  374.56   28.40
   1   5   2  352.26   30.90
  -1   5  -2  362.06   25.30
  -1  -5   2  411.16   29.60
   1  -5  -2  366.26   24.60
  -1   5  -2  341.47   25.30
   1   5   2  351.56   33.20
  -1  -5   2  362.36   29.40
  -1  -5   2  418.46   31.30
   1  -5  -2  318.77   26.20
   1  -5  -2  425.16   32.90
  -1  -5   2  339.47   34.40
  -1   5  -2  312.67   35.30
   1  -5  -2  357.56   24.20
  -1   5  -2  383.46   25.30
  -1   5  -2  352.96   31.50
  -1  -5  -3   94.99   14.00
   1   5  -3   82.39   11.80
   1   5  -3   97.49   15.90
   1   5  -3   88.79   14.10
   1  -5   3  129.79   22.30
  -1  -5  -3  104.39   15.30
   1  -5   3   81.29   10.80
   1   5  -3   95.49   14.20
  -1  -5  -3  110.09   15.90
  -1  -5  -3   90.69   12.80
  -1  -5  -3   91.99   11.60
  -1  -5  -3   80.49    7.50
   1  -5   3  116.39   23.80
  -1   5   3  113.69   20.40
  -1   5   3  105.49   16.60
  -1   5   3  100.09   20.20
  -1   5  -3   94.49   17.30
  -1   5  -3   99.49   12.70
   1  -5  -3   80.89    9.60
   1  -5  -3   78.69   10.30
  -1  -5   3  104.39   18.20
   1   5   3   85.59   17.60
  -1  -5   3  107.39   15.40
  -1  -5   3   95.59   23.40
   1  -5  -3   94.29   17.70
   1   5   3  112.19   16.00
   1  -5  -3   96.79   11.70
   1   5   3   66.39   19.80
  -1   5  -3  109.39   11.40
  -1   5  -3   71.89   21.60
  -1  -5   3  134.79   18.90
   1   5  -4   16.30   18.10
  -1   5   4   34.60   17.90
  -1   5   4   28.50   16.40
  -1  -5  -4   10.40    9.50
  -1   5   4   15.50   10.90
  -1   5   4   49.50   18.80
   1   5  -4   18.60   11.80
  -1   5   4   42.60   15.40
   1  -5   4  -13.40   15.40
  -1  -5  -4   15.90    7.50
   1  -5   4    9.20   17.70
  -1   5   4   31.40   14.10
   1  -5   4   19.00   16.20
  -1  -5  -4   12.60    9.30
   1   5  -4   27.40   10.00
   1   5  -4   10.10    9.10
  -1   5   4   31.70   17.10
   1   5  -4   31.40    8.40
  -1   5   4   14.50   16.00
  -1  -5  -4   21.60   10.90
   1   5  -4    3.40   13.10
   1   5   4   12.50   13.00
  -1   5  -4   -3.00    9.40
   1  -5  -4   -6.00   13.10
   1   5   4    8.70   16.00
  -1   5  -4   30.40    8.70
   1   5   4   -0.10   17.40
  -1  -5   4    2.60   14.90
  -1  -5   4   69.09   24.80
  -1  -5   4   14.50   19.30
  -1   5  -4   18.30   18.10
   1  -5  -4    6.00   12.20
   1  -5  -4   17.40    7.10
  -1  -5   4    5.20   12.10
   1   5   4   19.40   12.20
   1   5   4    3.50   16.00
   1   5   4    6.90   15.30
   1  -5  -4   47.70   12.40
  -1  -5   4   12.40   12.50
  -1   5   5  500.55   41.70
   1   5  -5  393.26   34.50
   1  -5   5  455.35   41.60
  -1  -5  -5  354.26   50.39
   1   5  -5  527.55   61.49
   1  -5   5  324.87   43.10
   1   5  -5  398.46   34.10
   1   5  -5  474.15   40.30
   1  -5   5  419.46   43.40
   1  -5   5  546.75   64.49
  -1   5   5  452.05   49.60
  -1   5   5  491.65   46.40
  -1   5   5  431.86   37.70
  -1   5   5  493.55   47.60
  -1   5   5  458.75   41.60
  -1   5   5  425.66   44.70
   1  -5   5  426.96   51.69
  -1   5   5  466.25   48.80
   1   5  -5  337.47   41.40
  -1  -5   5  476.75   45.30
   1   5   5  457.45   47.90
   1   5   5  434.06   39.10
  -1   5  -5  542.45   60.79
  -1   5  -5  443.06   34.30
   1   5   5  546.45   50.69
   1   5   5  459.35   46.70
  -1   5  -5  458.25   33.70
  -1   5  -5  477.45   40.70
  -1  -5   5  424.46   46.10
  -1  -5   5  373.36   50.79
   1   5   5  456.95   47.00
  -1  -5   5  359.46   42.70
   1  -5   6  109.59   26.80
  -1   5   6  161.98   32.60
   1  -5   6  145.79   26.30
  -1   5   6  143.19   29.20
  -1   5   6  181.48   26.90
  -1   5   6  171.78   23.90
  -1   5   6  135.49   36.40
  -1   5   6  159.28   27.60
   1  -5   6  177.38   26.90
   1   5  -6  152.58   22.40
   1  -5   6  114.89   28.10
   1   5  -6  176.68   20.50
  -1   5   6  148.49   21.30
   1   5   6  136.09   23.00
  -1  -5   6  149.99   29.20
  -1  -5   6   75.79   44.90
  -1   5  -6  162.38   18.90
  -1  -5   6   92.99   25.00
   1   5   6  163.98   30.10
  -1  -5   6  109.09   23.30
  -1   5  -6  110.69   18.80
   1   5   6  124.59   28.50
  -1   5   7   16.00   14.00
   1  -5   7   -8.40   10.20
   1  -5   7    0.60   14.30
  -1   5   7  -15.60    9.60
  -1   5   7   16.80   22.50
  -1   5   7    3.50    8.20
  -1  -5   7    7.60   11.50
   1   5   7   14.30   18.10
  -1  -5   7    9.50   15.10
  -2  -5   0  810.92   50.89
   2  -5   0  755.72   49.99
   2   5   0  785.72   51.29
  -2  -5   0  729.03   50.29
   2   5   0  794.92   49.80
   2  -5   0  757.42   51.79
   2  -5   0  735.83   49.70
  -2  -5   0  780.42   51.39
   2  -5   0  738.83   48.80
  -2   5   0  754.62   51.39
  -2  -5   0  798.32   51.29
  -2   5   0  861.11   53.39
  -2   5   0  819.12   51.29
  -2  -5   0  722.33   49.10
   2   5   0  787.52   53.39
   2   5   0  770.62   51.99
  -2   5   0  718.63   49.70
  -2  -5   0  801.02   50.29
   2  -5   0  806.12   53.29
   2   5   0  804.42   50.49
   2  -5   1   80.09   10.40
   2   5  -1   67.29   12.00
  -2   5   1  104.09   15.70
  -2   5   1   62.69    7.90
   2  -5   1   89.69   13.70
   2   5  -1   82.69   11.40
  -2   5   1   70.39   14.50
   2   5  -1   84.59   13.60
   2  -5   1   88.39   14.80
   2   5  -1   97.09   16.40
   2  -5   1   76.99    9.70
  -2  -5  -1   75.99   11.70
   2   5  -1   91.39   15.30
  -2  -5  -1   81.59   12.40
  -2  -5  -1   72.49    9.70
  -2   5   1   66.79    8.30
   2  -5   1   98.99   16.60
   2  -5   1   83.19   13.50
   2  -5   1   73.99   12.90
  -2  -5  -1   76.59   11.10
   2   5  -1   75.39   10.70
  -2   5   1   71.09   14.60
  -2  -5   1  106.59   14.40
   2   5   1   73.89   11.70
   2   5   1   85.69   14.20
   2   5   1   79.49   12.80
  -2  -5   1   71.19   11.20
   2  -5  -1   84.09   15.70
  -2   5  -1   73.09   14.30
  -2  -5   1   72.09   12.20
  -2  -5   1   76.49   11.60
  -2   5  -1   79.29   11.40
  -2   5  -1   72.49   15.60
  -2  -5   1   84.89   13.10
   2   5   1  113.09   18.10
   2  -5  -1   63.59   12.50
  -2  -5   1   54.29   10.40
   2   5   1   57.69   11.50
   2   5   1   53.49   10.50
  -2   5  -1   70.79   11.40
   2  -5  -1   74.19    9.60
   2   5  -2  853.51   65.09
  -2   5   2 1117.49   66.79
  -2  -5  -2 1021.20   64.69
   2   5  -2  895.61   61.79
   2   5  -2  999.30   63.99
  -2  -5  -2  980.90   62.39
   2  -5   2  974.40   60.89
   2   5  -2  956.30   63.89
   2   5  -2  929.41   62.59
  -2  -5  -2  934.91   60.09
  -2  -5  -2  974.10   63.49
  -2  -5  -2  868.31   61.19
   2  -5   2  931.41   66.19
  -2   5   2  877.41   60.59
  -2   5   2  942.61   66.19
  -2   5   2  912.91   68.39
   2  -5   2  965.30   59.29
   2  -5  -2  936.31   62.89
  -2   5  -2  972.50   61.99
   2   5   2  968.40   65.49
  -2   5  -2 1017.90   66.19
  -2   5  -2 1073.09   70.29
   2  -5  -2  959.70   59.69
   2  -5  -2  924.21   65.99
   2  -5  -2  955.60   61.19
   2   5   2 1008.70   64.19
   2   5   2 1073.09   68.29
  -2   5  -2  960.40   60.99
  -2  -5   2 1054.49   71.19
  -2  -5   2 1040.40   65.39
  -2  -5  -3   84.39   14.00
   2   5  -3   86.29   13.00
  -2  -5  -3   70.39   10.50
   2   5  -3   73.09   12.00
   2  -5   3   72.79   10.90
   2  -5   3  122.79   23.30
  -2   5   3  123.89   20.10
   2   5  -3   91.59   15.20
  -2  -5  -3   93.69   13.60
  -2   5   3   99.39   20.90
  -2   5   3   93.59   14.70
   2  -5   3  118.99   23.30
   2   5  -3   87.49   18.60
  -2  -5  -3   93.89   15.80
   2   5  -3  102.09   14.60
   2   5  -3  117.59   17.70
  -2  -5  -3   73.19   11.50
   2  -5  -3   75.29   16.10
  -2  -5   3  128.89   20.10
   2  -5  -3   86.69   14.70
  -2  -5   3   65.79   22.20
  -2   5  -3   80.99   20.80
   2  -5  -3   91.79    9.90
  -2   5  -3   98.29   13.30
   2   5   3   98.79   17.50
   2   5   3   82.99   16.50
   2  -5  -3  103.49   13.50
  -2  -5   3  118.19   17.90
   2   5   3   78.49   20.70
  -2   5  -3   97.19   13.10
  -2   5  -3   84.29   11.50
  -2   5  -3  117.89   19.00
  -2  -5   3   97.49   16.20
  -2   5   4  280.67   36.80
  -2   5   4  292.37   36.00
   2   5  -4  218.28   26.70
  -2  -5  -4  258.27   19.70
   2  -5   4  197.98   26.50
  -2   5   4  243.58   28.50
   2   5  -4  247.08   26.20
   2   5  -4  286.57   27.80
   2   5  -4  182.08   48.10
   2   5  -4  184.48   28.40
  -2  -5  -4  251.87   22.70
  -2  -5  -4  226.18   27.40
  -2   5   4  246.08   27.80
   2  -5   4  262.07   32.60
  -2   5   4  253.17   32.20
   2   5  -4  244.08   23.70
   2   5  -4  206.88   23.10
  -2   5   4  264.17   35.40
  -2   5   4  266.07   26.50
  -2  -5  -4  265.27   26.80
   2  -5   4  229.68   28.70
   2  -5   4  207.18   33.10
  -2  -5   4  237.78   32.20
  -2   5  -4  267.77   30.20
   2   5   4  224.08   32.10
   2   5   4  200.18   33.70
   2  -5  -4  239.28   28.60
   2   5   4  159.98   31.70
   2  -5  -4  262.07   22.80
   2  -5  -4  236.98   29.60
  -2  -5   4  250.87   24.00
  -2  -5   4  321.67   40.00
  -2   5  -4  270.97   38.50
   2   5   4  276.57   27.80
  -2  -5   4  199.18   35.20
  -2   5  -4  258.77   23.50
   2   5   4  203.18   27.30
  -2  -5   4  210.18   28.50
  -2  -5   4  265.67   25.70
  -2   5  -4  269.17   22.90
   2  -5  -4  241.78   18.60
   2   5   4  263.07   33.00
  -2   5   5  349.17   36.40
  -2   5   5  403.06   41.20
  -2   5   5  355.36   45.30
   2  -5   5  375.36   43.20
   2  -5   5  234.78   39.30
   2   5  -5  347.07   53.09
  -2   5   5  358.06   39.80
   2   5  -5  343.67   30.30
   2  -5   5  342.17   37.90
   2   5  -5  411.36   50.29
  -2   5   5  344.17   43.20
  -2  -5  -5  334.07   26.50
  -2  -5  -5  372.46   51.49
  -2   5   5  358.66   33.60
   2  -5   5  352.96   60.59
  -2   5   5  370.06   36.00
   2  -5   5  337.07   36.30
   2   5   5  372.56   35.40
   2  -5  -5  305.97   25.10
  -2  -5   5  321.97   41.00
   2   5   5  303.47   39.70
  -2   5  -5  410.06   70.99
  -2  -5   5  396.46   53.09
  -2  -5   5  307.27   37.60
  -2  -5   5  335.07   41.70
  -2  -5   5  369.86   69.29
   2   5   5  314.07   40.70
   2  -5  -5  280.57   29.80
   2   5   5  214.98   50.19
  -2   5  -5  348.47   28.30
   2  -5   6   15.70   24.40
  -2   5   6   31.50   14.50
  -2   5   6   42.20   15.20
  -2   5   6   29.40   28.60
   2   5  -6   37.20   12.10
   2  -5   6   46.20   19.00
   2  -5   6   12.00   15.00
   2  -5   6    8.30   18.30
  -2   5   6   75.39   28.00
  -2   5   6   27.80   23.30
  -2   5   6   43.20   17.20
   2   5  -6   34.50   15.10
  -2   5   6   -3.70   15.40
  -2  -5   6   22.50   21.40
  -2  -5   6   10.50   16.70
  -2  -5   6   21.00   17.80
   2   5   6   29.60   20.80
  -2   5  -6    0.60   12.00
  -2  -5   6    9.90   18.40
  -2   5  -6   20.90   10.50
   2   5   6   27.50   19.60
   2  -5   7   45.10   12.80
  -2   5   7   30.30   10.00
  -2   5   7   32.50   12.60
   2  -5   7   23.10   15.70
  -2   5   7   25.50   22.30
  -2   5   7   41.70   17.80
  -2   5   7   55.99   17.60
  -2  -5   7   56.99   18.70
  -2  -5   7   53.89   11.40
   2   5   7   51.49   23.80
  -2  -5   7   52.59   19.30
   3  -5   0  194.78   23.90
  -3  -5   0  190.38   20.00
  -3  -5   0  196.68   19.00
  -3   5   0  201.38   24.20
  -3  -5   0  198.38   19.40
  -3  -5   0  196.78   19.90
   3  -5   0  200.18   19.20
  -3  -5   0  159.88   18.00
  -3   5   0  215.88   26.40
  -3  -5   0  186.88   21.70
   3  -5   0  179.08   24.30
   3  -5   0  197.78   17.70
   3   5   0  199.18   19.00
   3  -5   0  172.78   17.00
  -3   5   0  192.18   20.40
  -3   5   0  178.38   18.20
   3   5   0  170.78   23.70
   3   5   0  196.28   21.70
   3   5   0  196.18   19.70
  -3   5   1  333.07   28.10
  -3  -5  -1  329.57   26.40
   3   5  -1  358.46   30.40
   3  -5   1  384.46   30.10
   3  -5   1  339.47   35.30
  -3  -5  -1  372.76   30.10
   3  -5   1  347.77   30.30
   3   5  -1  337.37   28.70
   3   5  -1  354.76   28.80
  -3   5   1  309.37   23.70
   3   5  -1  349.77   27.50
   3   5  -1  347.97   31.50
  -3  -5  -1  353.96   28.40
   3  -5   1  361.96   24.80
  -3   5   1  387.76   35.40
  -3  -5  -1  360.96   29.60
  -3  -5  -1  348.77   27.20
  -3   5   1  313.67   29.70
   3   5   1  381.36   27.60
   3  -5  -1  347.97   27.10
   3  -5  -1  331.67   33.30
   3   5   1  380.36   28.50
  -3   5  -1  338.27   31.80
   3  -5  -1  348.07   31.80
  -3   5  -1  311.37   28.10
  -3   5  -1  350.76   34.00
   3   5   1  375.46   28.40
  -3  -5   1  354.46   30.80
   3   5   1  371.06   36.50
  -3  -5   1  375.76   28.90
  -3  -5   1  363.56   28.10
  -3  -5   1  352.16   27.20
   3   5   1  334.87   28.40
   3   5   1  405.36   33.40
   3   5  -2  454.85   33.50
   3  -5   2  414.26   36.80
  -3   5   2  477.85   39.60
   3  -5   2  463.15   35.20
  -3  -5  -2  414.06   31.30
   3  -5   2  470.35   37.00
   3   5  -2  459.15   36.10
   3  -5   2  441.36   33.50
   3  -5   2  520.85   37.20
  -3   5   2  387.96   30.50
   3   5  -2  457.95   35.50
  -3  -5  -2  447.46   34.70
  -3  -5  -2  380.06   30.70
  -3   5   2  471.55   38.10
  -3  -5  -2  437.86   35.60
   3   5  -2  472.35   34.40
   3   5  -2  465.75   36.00
  -3   5  -2  450.75   33.30
  -3   5  -2  462.45   38.40
   3  -5  -2  436.36   33.20
   3   5   2  413.86   37.90
   3  -5  -2  413.96   37.30
  -3  -5   2  560.54   45.00
  -3  -5   2  452.35   36.00
  -3   5  -2  450.75   32.30
  -3  -5   2  423.66   37.80
   3   5   2  448.66   39.80
   3   5   2  489.45   36.10
   3  -5  -2  445.16   32.50
   3  -5  -2  469.95   35.70
   3   5   2  451.95   36.20
   3   5  -3   30.80   10.80
  -3  -5  -3   24.50   12.00
   3  -5   3   16.20   15.40
  -3   5   3   31.60   16.30
   3   5  -3   37.10   11.60
  -3  -5  -3   24.70    8.60
   3   5  -3   18.80   12.00
   3   5  -3   18.80   11.40
  -3   5   3    7.40   16.20
   3  -5   3   21.00    8.40
   3  -5   3   38.50   13.50
  -3  -5  -3   36.80   11.50
  -3   5   3   38.30   12.20
  -3   5   3   61.69   15.50
   3  -5   3   26.00   17.10
   3   5  -3   27.20   14.30
  -3   5   3   42.40   13.80
  -3   5   3   27.90   16.50
  -3  -5  -3   16.80    7.60
   3   5  -3   26.30   10.80
   3  -5   3   23.00   14.00
  -3  -5  -3   33.50   11.10
   3  -5   3   17.40   15.60
  -3   5  -3   29.10    9.80
  -3  -5   3   20.20   15.10
  -3  -5   3   19.00   14.40
  -3   5  -3   28.50   16.10
  -3   5  -3   37.50   10.20
   3   5   3   16.00   11.90
   3  -5  -3   27.70   13.30
   3  -5  -3   33.50   11.70
  -3  -5   3    5.40   18.20
   3   5   3    8.80   17.00
   3   5   3   49.50   16.50
   3  -5  -3   33.40    8.40
  -3  -5   3    8.50    7.90
   3   5   3   30.20   17.90
   3  -5  -3   26.60   10.50
   3   5   3   36.60   14.70
  -3  -5   3   47.50   17.10
  -3   5  -3   46.20   12.20
  -3   5  -3   20.50   14.20
   3  -5  -3   44.50   14.60
   3  -5   4   14.00   19.00
   3  -5   4   29.00   15.70
  -3   5   4   25.50   14.50
  -3   5   4   23.80   19.60
  -3   5   4   23.60   15.20
  -3  -5  -4   22.00    9.00
   3  -5   4   37.60   16.40
   3   5  -4  -12.40   15.10
  -3  -5  -4   20.30   11.90
  -3   5   4   -1.20   21.70
  -3   5   4   30.40   20.40
  -3  -5  -4   26.90   11.60
   3   5  -4   18.40   13.40
   3   5  -4   27.60   13.90
   3  -5   4   28.90   21.50
   3   5  -4   18.70   12.00
   3   5  -4   -0.10   11.50
   3  -5   4   30.30   16.40
  -3  -5  -4   28.00   21.00
  -3   5   4   27.70   14.70
   3   5   4   17.80   19.70
   3  -5  -4   20.10    8.80
   3  -5  -4   -6.90   14.20
  -3  -5   4   33.70   27.50
   3   5   4   16.10   18.70
  -3   5  -4   16.20   14.10
  -3   5  -4   -9.60   19.80
  -3  -5   4    3.00   21.90
  -3   5  -4   32.70   11.50
  -3  -5   4   17.20   19.00
  -3  -5   4   12.90   12.10
   3  -5  -4    4.80   10.90
   3   5   4   18.00   15.00
   3   5   4   28.80   20.90
  -3  -5   4   26.60   13.00
   3  -5  -4   19.30   14.10
  -3  -5   4   25.90   16.40
   3  -5  -4   16.20   10.70
  -3   5  -4   11.40   10.30
   3  -5   5    7.40   14.60
  -3   5   5    1.20   13.20
  -3   5   5   -5.30   12.50
  -3   5   5  -31.90   20.60
  -3  -5  -5   -6.90    9.40
  -3  -5  -5    0.00   11.10
  -3   5   5    0.90   20.40
  -3  -5  -5  -21.10   10.20
  -3   5   5    9.40   14.50
   3   5  -5   15.30   13.80
   3   5  -5    6.40   12.70
   3   5  -5   -3.50   13.00
  -3   5   5   11.90   19.70
   3  -5   5   -3.00   19.80
   3  -5   5  -25.40   17.90
  -3  -5   5  -18.40   18.80
  -3   5  -5   10.70   11.90
   3   5   5    4.10   17.80
  -3   5  -5   -2.60   11.70
   3   5   5   15.60   15.30
   3   5   5   86.39   32.40
   3  -5  -5    7.40    9.20
  -3   5  -5   10.10   16.40
   3  -5  -5   -8.00   11.20
  -3  -5   5  -15.50   25.70
  -3  -5   5   10.90   22.50
   3   5   5    4.00   17.70
  -3  -5   5   35.30   17.00
  -3  -5   5    2.00   16.10
  -3  -5   5  -18.10   15.90
  -3   5   6  122.39   35.30
  -3   5   6  188.48   25.30
  -3  -5  -6  148.99   19.50
   3  -5   6  200.48   30.70
  -3   5   6  152.88   25.00
   3   5  -6  231.38   32.60
  -3   5   6  190.68   24.20
   3  -5   6  216.48   35.80
  -3   5   6  153.08   33.80
  -3   5   6  209.98   34.50
   3   5  -6  188.38   24.30
   3   5   6  135.09   24.40
  -3  -5   6  173.18   35.60
   3   5   6  168.58   30.40
   3  -5  -6  162.88   18.40
  -3  -5   6  165.78   31.60
  -3   5  -6  171.98   22.20
   4   5   0   12.60    9.10
  -4  -5   0    7.90    9.00
  -4  -5   0   15.40    8.80
   4  -5   0   10.10    8.00
   4  -5   0    4.00   10.30
  -4  -5   0   12.20   10.20
   4  -5   0   10.50    6.70
  -4   5   0   -4.80   12.20
  -4  -5   0    9.20    8.20
   4   5   0   23.10   11.00
  -4   5   0    4.10   10.00
   4  -5   0   20.10    9.20
  -4   5   0   10.90    8.70
   4  -5   0   10.30   14.70
  -4   5   0    4.90    7.00
  -4  -5   0   10.00   11.70
   4   5   0   11.70    8.00
   4   5   0    8.80    7.80
  -4   5   0   14.80   14.20
   4   5   0   12.90   11.10
   4   5   0    2.60   14.00
  -4   5   0    6.60   10.50
  -4   5   0   15.90   10.80
  -4   5   0   11.00    9.40
  -4  -5   0   12.30    8.50
   4   5   0   31.00   12.80
  -4  -5  -1  838.32   57.59
  -4   5   1  904.41   62.59
   4   5  -1  873.91   60.89
   4  -5   1  850.51   59.49
   4   5  -1  823.72   59.19
   4  -5   1  798.92   58.69
   4  -5   1  828.52   55.79
   4   5  -1  842.42   57.89
   4  -5   1  792.52   54.99
   4  -5   1  866.11   55.89
  -4  -5  -1  819.72   56.39
   4   5  -1  858.11   61.59
  -4   5   1  856.71   60.19
   4  -5   1  885.41   61.49
   4   5  -1  883.51   57.89
  -4  -5  -1  870.51   57.09
  -4   5   1  927.41   61.69
  -4  -5  -1  904.91   61.29
  -4  -5  -1  876.51   60.19
  -4   5   1  909.71   69.79
  -4  -5  -1  844.62   61.29
   4  -5   1  865.21   58.59
  -4  -5   1  828.52   61.09
  -4  -5   1  902.91   60.49
   4  -5  -1  891.71   57.19
   4  -5  -1  843.82   57.79
  -4   5  -1  840.62   60.09
  -4  -5   1  914.21   59.19
   4  -5  -1  868.01   60.59
   4   5   1  860.81   64.39
   4   5   1  908.31   57.29
  -4   5  -1  880.41   62.29
   4  -5  -1  855.31   64.59
   4   5   1  836.92   57.99
   4   5   1  903.91   59.09
  -4  -5   1  786.22   59.29
   4  -5  -1  868.01   61.39
  -4   5  -1  871.21   59.09
  -4  -5   1  994.20   58.79
  -4   5  -1  826.12   56.59
   4  -5  -1  867.71   56.29
  -4   5  -1  893.61   57.09
   4  -5  -1  830.32   56.99
   4   5   1  978.00   58.79
  -4   5  -1  875.41   64.09
  -4  -5   1  946.41   59.39
   4   5   1  794.42   61.89
   4  -5   2  278.57   25.80
  -4   5   2  268.87   29.20
   4  -5   2  283.67   28.50
   4  -5   2  238.58   27.40
   4   5  -2  284.47   27.30
   4   5  -2  264.17   24.90
  -4  -5  -2  232.78   23.30
   4   5  -2  261.07   24.80
  -4   5   2  255.77   29.40
  -4  -5  -2  260.67   27.70
  -4  -5  -2  246.58   19.90
  -4   5   2  282.97   31.10
  -4  -5  -2  279.67   26.70
  -4  -5  -2  267.77   27.20
   4   5  -2  255.97   24.80
  -4  -5  -2  260.27   23.30
   4   5  -2  279.37   28.90
   4   5  -2  246.28   26.40
  -4   5  -2  267.57   25.50
  -4   5  -2  276.47   31.90
  -4   5  -2  288.97   31.60
  -4   5  -2  261.47   23.80
  -4  -5   2  265.77   30.60
   4   5   2  287.47   28.40
   4   5   2  310.87   32.50
   4  -5  -2  274.47   27.90
   4  -5  -2  259.67   28.20
   4  -5  -2  256.37   23.80
   4   5   2  268.37   26.40
   4   5   2  195.08   23.90
   4  -5  -2  264.87   23.50
   4  -5  -2  283.77   22.80
  -4   5  -2  267.67   27.80
  -4  -5   2  295.67   35.00
   4  -5  -2  295.97   24.40
   4  -5  -2  258.07   30.40
  -4   5  -2  260.77   23.50
  -4  -5   2  294.17   28.00
  -4   5   3   45.20   15.00
  -4   5   3   37.00   14.50
   4   5  -3   39.20   15.40
   4   5  -3   48.10   15.40
  -4   5   3   53.09   15.20
  -4  -5  -3   42.40   13.70
   4  -5   3   68.89   20.60
  -4   5   3   65.79   17.30
   4  -5   3   11.60   18.10
  -4   5   3   53.29   19.50
   4   5  -3   48.20   12.80
  -4  -5  -3   29.60   11.70
  -4   5   3   46.80   19.20
   4  -5   3   43.30   14.60
   4   5  -3   39.10   12.40
  -4   5   3   56.49   19.20
   4  -5   3   70.49   17.50
   4  -5   3   49.00   19.80
  -4  -5  -3   35.70   12.70
   4   5  -3   81.79   18.90
  -4  -5  -3   26.90   13.90
   4  -5   3   62.09   18.70
   4   5  -3   64.69   20.10
  -4   5   3   36.70   13.30
  -4   5  -3   64.49   19.00
   4   5   3   60.29   18.90
  -4  -5   3   32.90   14.50
  -4   5  -3   28.30   14.70
  -4  -5   3   55.19   14.80
  -4   5  -3   59.69   14.90
  -4   5  -3   52.29   17.40
   4  -5  -3   25.50   17.00
   4   5   3   31.70   15.80
   4   5   3   39.90   16.10
  -4   5  -3   44.00   18.40
  -4   5  -3   68.69   19.40
   4  -5  -3   30.80   13.50
  -4   5  -3   24.00   17.40
  -4   5  -3   36.00   11.90
   4   5   3   50.29   20.40
   4  -5  -3   56.39   13.60
   4   5   3   58.79   19.10
  -4  -5   3   39.70   15.20
   4   5   3   50.19   16.30
   4  -5  -3   54.39   12.40
  -4  -5   3   41.50   15.80
   4  -5  -3   49.70   14.90
  -4   5  -3   31.70   17.00
  -4  -5   3   18.20   22.30
   4   5  -4  239.38   36.10
  -4   5   4  199.88   36.90
   4   5  -4  178.68   24.40
   4   5  -4  194.28   26.20
  -4  -5  -4  156.78   21.50
   4  -5   4  259.17   30.70
  -4   5   4  243.28   27.10
   4   5  -4  244.38   29.80
  -4  -5  -4  161.88   21.90
  -4   5   4  189.78   27.80
  -4  -5  -4  185.08   25.90
  -4   5   4  244.08   37.20
   4   5  -4  178.28   28.10
   4  -5   4  207.78   31.00
   4  -5   4  211.78   27.20
  -4   5   4  215.78   28.10
   4  -5  -4  194.78   29.40
  -4   5  -4  210.08   23.70
   4  -5  -4  186.18   24.80
  -4   5  -4  207.28   27.50
  -4   5  -4  195.88   37.70
   4   5   4  181.18   30.30
  -4   5  -4  203.48   23.80
  -4  -5   4  183.18   26.30
   4   5   4  112.29   32.40
  -4  -5   4  185.28   31.10
   4   5   4  156.98   31.00
   4  -5  -4  209.38   22.90
  -4  -5   4  121.99   35.00
   4  -5  -4  200.68   21.20
  -4   5  -4  242.18   26.70
  -4   5  -4  219.88   33.80
  -4   5  -4  211.48   24.40
  -4  -5   4  216.78   45.60
  -4  -5   4  176.88   26.40
  -4   5  -4  136.59   28.20
   4   5  -5  182.28   31.30
   4   5  -5  158.48   24.90
  -4   5   5  131.69   28.20
   4   5  -5  145.19   22.50
   4  -5   5  185.08   36.10
  -4  -5  -5  116.19   19.30
  -4  -5  -5   80.49   20.90
  -4   5   5  162.28   27.80
   4   5  -5  130.09   20.70
  -4   5   5  154.58   27.80
  -4  -5  -5  159.68   24.90
  -4   5   5  155.88   47.90
   4  -5   5  105.19   35.20
  -4  -5  -5  159.48   19.70
  -4   5   5  149.99   31.70
  -4   5  -5   79.89   21.00
   4  -5  -5  124.39   22.00
  -4  -5   5  149.69   33.30
  -4  -5   5   82.79   31.00
   4  -5  -5  137.99   19.60
   4   5   5   95.09   36.40
  -4   5  -5  138.89   20.20
  -4   5  -5  127.59   19.10
   4  -5  -5  116.69   17.40
  -4  -5   5  123.49   38.80
   4   5   5  114.79   36.20
  -4  -5   5  144.99   52.19
   4   5   5  121.49   25.00
  -4  -5   5  141.49   25.30
  -4   5  -5  104.19   24.30
  -4  -5   5  209.28   52.99
  -4   5   6   27.80   20.70
  -4   5   6   15.50   10.40
   4   5  -6   12.20   13.30
   4  -5   6   31.30   16.60
  -4   5   6    9.50   22.00
  -4  -5  -6   -1.60    9.70
   4   5  -6   57.19   17.10
   4  -5   6   13.70   15.80
   4  -5   6   -2.90   24.00
  -4   5   6   30.30   13.90
  -4   5   6   24.50   14.90
  -4  -5   6    4.70   41.20
   4  -5  -6   18.40   13.70
   4   5   6   41.90   19.90
   4   5   6  -14.60   13.70
  -4  -5   6    2.00   18.20
   4  -5  -6    9.10   10.30
  -4   5  -6   11.70   13.20
  -4   5  -6    2.00   10.60
  -4  -5   6   18.50   11.80
  -4  -5   6   17.30   13.80
  -4   5  -6    6.30   10.30
   5   5   0    7.20    8.30
   5   5   0   26.60   13.10
  -5  -5   0    2.90    8.80
   5  -5   0    7.40    9.30
  -5   5   0    8.20    6.10
   5  -5   0    2.10   11.00
  -5  -5   0    7.50    8.20
   5   5   0    8.60    9.30
  -5  -5   0    6.30   11.50
  -5  -5   0   17.70   11.00
   5   5   0   11.20    9.80
   5  -5   0   11.70   18.20
   5  -5   0   -1.10   13.80
   5  -5   0   21.90   10.60
   5   5   0    8.50   10.30
   5  -5   0   -2.00    9.40
  -5  -5   0    1.00    9.80
  -5   5   0   12.50   10.30
  -5  -5   0    1.10   10.30
   5  -5   0   25.20   18.20
  -5   5   0    8.10    6.60
   5   5   0   30.00   13.90
   5   5   0   22.80   15.20
  -5  -5   0    7.30   13.70
  -5   5   0    5.50   12.90
  -5  -5   0    7.80   10.70
  -5   5   0    1.40   10.60
   5  -5   0    4.10   13.20
  -5   5   0    9.40   15.70
  -5  -5   0   15.90   13.20
   5  -5   0    4.90    8.30
  -5   5   0   19.80   15.10
   5  -5   0    3.80    9.30
  -5  -5  -1  529.85   41.40
   5  -5   1  618.64   44.70
  -5  -5  -1  509.45   47.10
   5  -5   1  506.85   51.79
  -5  -5  -1  610.54   45.30
   5   5  -1  561.54   46.60
  -5  -5  -1  639.64   47.00
   5   5  -1  555.84   44.50
  -5  -5  -1  584.24   42.60
   5  -5   1  548.25   43.30
  -5   5   1  543.55   47.30
  -5   5   1  607.44   45.70
   5   5  -1  582.74   48.10
   5   5  -1  577.04   43.60
  -5   5   1  620.04   45.00
   5  -5   1  659.33   55.59
   5   5  -1  589.64   50.49
   5  -5   1  591.44   45.40
   5   5  -1  573.74   45.10
  -5   5   1  584.54   46.90
  -5   5   1  571.14   46.60
  -5  -5  -1  613.74   46.50
  -5  -5  -1  626.44   45.50
  -5  -5  -1  599.44   47.70
  -5  -5  -1  610.74   43.60
   5   5  -1  578.34   44.00
   5  -5   1  634.44   45.50
   5   5  -1  611.34   45.00
   5  -5   1  532.95   46.80
   5  -5   1  558.34   49.50
   5   5  -1  607.54   43.40
   5   5  -1  528.25   45.30
  -5   5   1  611.94   49.60
   5   5   1  597.14   48.20
  -5  -5   1  670.13   45.10
   5   5   1  600.64   44.70
   5   5   1  625.04   45.20
  -5  -5   1  516.15   48.00
  -5   5  -1  585.64   45.20
  -5   5  -1  621.34   43.30
   5   5   1  658.13   42.50
  -5  -5   1  608.84   48.60
   5  -5  -1  570.44   50.39
   5  -5  -1  506.25   47.00
   5   5   1  577.44   50.99
  -5  -5   1  551.24   47.40
  -5   5  -1  600.04   42.80
   5  -5  -1  606.94   41.90
  -5   5  -1  584.74   42.50
   5   5   1  632.94   43.40
   5  -5  -1  606.64   47.30
  -5  -5   1  548.75   48.70
  -5   5  -1  635.74   50.79
  -5   5  -1  608.04   47.20
  -5  -5   1  615.54   45.50
  -5  -5   1  560.44   49.99
   5   5   1  611.44   52.79
  -5   5  -1  608.64   51.29
   5  -5  -1  625.24   49.00
   5  -5  -1  578.54   43.70
   5  -5  -1  596.24   44.40
   5  -5  -1  563.54   42.50
  -5  -5   1  586.74   45.60
  -5   5  -1  528.45   46.80
  -5  -5  -2   39.50   16.40
   5   5  -2   37.50   13.50
   5  -5   2    9.10   17.70
   5  -5   2   32.70   20.60
  -5   5   2   10.20   15.80
  -5   5   2   23.30   14.40
  -5  -5  -2   48.40   13.20
  -5   5   2   54.49   14.90
   5  -5   2   30.50   15.30
   5   5  -2   45.00   15.70
  -5  -5  -2   24.40   16.30
  -5  -5  -2   46.60   13.90
   5  -5   2   72.19   15.50
   5   5  -2   56.99   19.00
  -5   5   2   34.10   21.00
  -5  -5  -2   35.20   11.70
  -5  -5  -2   35.20   13.10
  -5   5   2   86.99   20.10
  -5   5   2   78.09   14.30
   5   5  -2   33.70   13.70
  -5   5   2   67.29   19.50
  -5   5   2   50.79   15.60
   5  -5   2   40.30   17.00
   5  -5   2   20.20   14.80
  -5   5   2   13.30   15.30
   5  -5   2   48.70   20.30
   5   5  -2   34.40   11.90
   5  -5  -2   38.10   12.50
  -5   5  -2   38.50   12.80
   5  -5  -2   42.40   13.20
  -5  -5   2   17.50   13.70
   5   5   2   64.99   19.50
   5   5   2   32.10   18.70
   5   5   2   -1.90   10.80
   5  -5  -2   46.30   12.80
   5  -5  -2   40.40   16.20
  -5   5  -2   31.40   18.30
   5   5   2   54.49   16.60
   5  -5  -2   13.80   12.50
  -5   5  -2   28.40   15.40
  -5  -5   2   53.89   16.30
  -5   5  -2    3.60   11.20
   5  -5  -2   26.10   14.70
  -5   5  -2   43.40   13.10
   5   5   2   46.80   18.10
   5   5   2   42.50   17.90
  -5   5  -2   29.70   21.40
  -5  -5   2   41.70   16.30
  -5   5  -2   33.90   18.30
   5   5   2   15.20   16.40
  -5  -5   2   21.40   21.80
  -5   5  -2   47.00   15.10
   5  -5  -2   35.40   18.10
  -5   5   3  134.09   22.40
   5  -5   3  146.69   29.40
   5  -5   3  133.69   26.50
   5   5  -3  164.48   25.80
  -5   5   3   61.89   22.30
   5   5  -3   87.49   21.10
  -5  -5  -3   75.29   19.00
  -5  -5  -3   97.09   19.50
  -5  -5  -3  116.79   18.70
   5   5  -3  103.99   19.50
  -5   5   3  135.89   23.40
   5  -5   3  103.49   24.20
  -5   5   3  127.89   28.50
  -5  -5  -3  115.69   18.30
   5  -5   3  109.79   27.20
  -5   5   3  134.69   28.60
   5   5  -3  116.59   20.00
   5   5  -3  134.09   27.80
   5  -5   3   69.09   20.10
  -5   5   3  142.19   23.20
   5  -5   3  120.29   29.20
  -5   5   3  114.59   22.00
  -5  -5  -3   89.69   20.80
   5   5  -3  123.39   21.90
  -5   5   3   90.39   26.40
  -5  -5  -3  159.28   26.80
   5  -5  -3  150.98   23.40
   5   5   3  129.39   24.60
  -5  -5   3   96.39   23.40
   5  -5  -3  108.59   16.80
   5   5   3  128.99   24.60
  -5  -5   3   53.59   25.80
   5  -5  -3  136.09   26.00
   5   5   3  131.69   25.50
  -5   5  -3  115.09   23.20
   5   5   3  137.49   26.50
   5  -5  -3  138.49   19.90
  -5   5  -3   93.19   17.50
   5  -5  -3  112.29   25.20
  -5   5  -3  131.49   27.80
  -5   5  -3  124.19   20.40
  -5   5  -3   90.69   18.00
  -5   5  -3  135.39   26.40
   5  -5  -3  122.69   19.30
   5   5   3  122.19   29.60
  -5  -5   3  106.39   20.10
   5  -5  -3   98.29   21.30
  -5  -5   3  142.49   25.00
  -5  -5   3  105.39   22.40
  -5   5  -3   87.69   26.80
   5  -5  -3  112.99   20.30
   5  -5  -3   66.89   17.60
  -5   5  -3  119.59   21.70
   5   5   3  104.69   24.10
  -5   5   4   80.09   26.20
  -5   5   4   86.49   20.90
  -5   5   4   66.39   29.00
  -5  -5  -4   86.89   17.80
  -5   5   4  110.09   21.50
  -5   5   4  111.89   23.10
   5   5  -4   81.59   20.40
   5  -5   4  120.89   31.70
  -5   5   4  101.39   29.90
  -5  -5  -4   50.59   20.10
  -5  -5  -4   75.19   16.20
   5  -5   4  109.49   25.10
   5  -5   4   67.49   23.40
   5   5  -4   89.59   22.90
   5   5  -4  106.59   27.30
   5   5  -4   92.39   21.00
  -5  -5  -4   73.19   20.60
  -5  -5  -4  164.58   26.20
   5  -5   4   93.09   23.20
  -5  -5  -4   61.19   15.90
   5   5   4   72.49   19.80
   5   5   4   73.89   20.40
  -5  -5   4   19.90   25.70
  -5  -5   4   64.39   18.10
   5  -5  -4   93.49   19.40
   5   5   4   95.49   22.60
  -5  -5   4   91.19   20.20
  -5   5  -4   63.59   18.10
   5  -5  -4   96.59   19.00
  -5  -5   4  100.89   24.20
  -5   5  -4  120.09   25.50
  -5  -5   4   74.89   36.00
   5  -5  -4   66.79   18.10
   5   5   4   60.39   19.70
  -5   5  -4   91.19   25.60
  -5   5  -4   97.79   19.10
  -5   5  -4   72.99   17.70
   5  -5  -4   87.79   17.20
   5   5   4   85.39   25.20
   5  -5  -4   91.19   16.20
   5  -5  -4   55.89   25.60
   5  -5  -4  100.99   18.00
  -5  -5   4   69.29   18.30
   5   5   4  103.39   30.70
  -5  -5   4   56.29   30.80
  -5   5  -4   89.39   18.40
  -5   5  -4  107.09   22.50
  -5  -5  -5   33.20   15.30
   5  -5   5   44.30   18.90
  -5   5   5   62.99   17.30
  -5  -5  -5   31.20   12.70
  -5  -5  -5   22.00   16.30
   5  -5   5   48.50   25.30
   5   5  -5   23.90   17.40
  -5   5   5   34.10   25.80
  -5   5   5   23.50   19.60
  -5   5   5   14.00   24.90
  -5   5   5   40.40   16.70
   5  -5   5    0.20   17.20
  -5   5   5   21.80   14.80
  -5  -5   5    7.60   27.80
  -5   5  -5   41.70   23.20
  -5   5  -5   35.80   14.30
  -5  -5   5   28.00   15.20
   5   5   5    7.00   16.50
  -5   5  -5  -11.00   19.40
   5   5   5   43.60   20.40
  -5  -5   5    9.20   14.60
   5  -5  -5   22.60   16.70
   5  -5  -5   35.00   12.60
   5   5   5   22.90   17.80
  -5  -5   5   -1.10   20.70
  -5   5  -5   19.70   12.90
  -5  -5   5   15.10   23.20
  -5   5   6   -3.80   21.10
  -5  -5  -6    3.40    9.90
  -5  -5  -6  -13.10   10.20
   5  -5   6  -10.80   12.90
   5   5  -6   -8.60   11.30
  -5  -5  -6  -11.80   10.00
   5  -5   6   15.00   15.00
  -5   5   6   -5.60   11.90
  -5   5   6    5.10   20.30
   5   5  -6   -7.00   11.20
  -5   5   6    3.00   10.20
  -5   5   6   12.40   12.90
   5  -5  -6  -12.20   10.60
  -5  -5   6   -5.60    9.50
  -5  -5   6  -20.50   25.10
  -5   5  -6   29.00   16.30
  -5   5  -6    4.00   10.90
  -5   5  -6   -2.00    9.70
  -5  -5   6  -19.70   15.40
  -5  -5   6   -6.30   10.40
   5   5   6   -2.70   14.80
   6   5   0   66.89   19.30
  -6   5   0   75.69   15.50
  -6  -5   0   32.90   15.30
   6   5   0   50.59   15.20
  -6   5   0   67.19   19.10
   6  -5   0   50.49   15.40
  -6   5   0   37.50   16.90
   6  -5   0   27.20   21.80
  -6  -5   0   55.39   19.50
   6  -5   0   49.10   12.50
   6   5   0    3.10   14.40
   6   5   0   39.70   20.90
  -6   5   0   63.99   21.00
   6  -5   0   37.20   14.60
  -6  -5   0   68.59   24.30
  -6   5   0   49.99   16.50
   6  -5   0   58.39   13.50
  -6   5   0   46.20   14.70
   6  -5   0   81.59   21.30
  -6  -5   0   44.70   15.40
   6   5   0   37.20   18.20
   6   5   0   41.40   12.20
   6  -5   0   48.20   23.00
  -6  -5   0   47.00   14.90
   6  -5   0   41.50   14.10
   6   5   0   22.50   23.70
   6  -5   0   77.09   35.20
  -6  -5   0   35.50   11.60
   6   5   0   47.60   16.80
   6  -5   0   29.90   25.00
   6   5   0   30.60   12.80
   6   5   0   58.29   24.90
   6  -5   0   31.60   15.00
   6  -5   0   60.89   14.90
  -6  -5   0   44.40   18.60
  -6   5   0   56.99   20.20
   6   5  -1   44.20   24.10
  -6   5   1   30.30   14.30
  -6   5   1   50.19   21.50
   6  -5   1   36.90   14.20
  -6   5   1   30.70   20.70
  -6  -5  -1   49.00   14.40
  -6   5   1   28.20   19.10
  -6   5   1   24.10   16.90
   6   5  -1   24.20   15.30
  -6   5   1   22.80   15.80
   6  -5   1   33.00   18.00
   6   5  -1   28.90   16.10
   6   5  -1   45.00   25.00
  -6   5   1   50.49   20.40
   6  -5   1   -0.30   14.30
   6   5  -1   -5.60   13.90
   6  -5   1   43.00   22.50
  -6  -5  -1   34.70   15.00
  -6  -5  -1   23.30   15.00
   6   5  -1   18.50   13.60
   6   5  -1   28.40   13.70
  -6  -5  -1    5.50   21.30
  -6  -5  -1   39.80   17.90
   6  -5   1   46.60   17.10
   6  -5   1   33.00   17.80
  -6  -5  -1   28.40   14.10
   6  -5   1   26.20   12.90
  -6  -5  -1   28.60   14.40
  -6  -5  -1   19.10   16.30
  -6  -5  -1   22.00   15.90
   6  -5   1   39.60   24.70
   6   5  -1   41.90   20.70
  -6   5  -1   32.70   18.00
   6  -5  -1   54.59   14.70
  -6   5  -1   57.79   15.30
   6  -5  -1   24.60   17.00
  -6  -5   1   24.20   15.30
   6  -5  -1   41.80   16.40
  -6  -5   1   37.70   18.60
  -6   5  -1   15.10   13.50
   6  -5  -1   27.50   13.60
   6   5   1   34.30   20.80
  -6   5  -1   41.20   25.20
  -6   5  -1   69.69   15.80
  -6   5  -1   53.39   21.70
   6  -5  -1   18.80   12.60
   6  -5  -1   47.00   14.90
   6  -5  -1   29.90   18.80
   6   5   1    9.90    8.90
  -6   5  -1   41.80   12.40
  -6  -5   1   41.60   19.40
  -6   5  -1   26.60   11.90
  -6  -5   1    8.50   17.70
   6   5   1   49.60   16.60
  -6   5  -1  -17.50   18.00
   6  -5  -1   19.70   13.10
   6  -5  -1   47.00   13.70
  -6   5  -1   35.70   21.20
   6   5   1   40.90   19.90
  -6  -5   1   47.60   17.90
   6   5   1   50.79   21.50
   6   5   1   21.60   14.40
   6  -5  -1   36.30   22.00
  -6   5  -1   17.90   24.20
  -6   5  -1   10.30   11.10
   6  -5  -1   75.69   40.10
  -6  -5  -2  459.15   39.80
  -6   5   2  425.46   39.50
  -6   5   2  445.86   45.50
   6   5  -2  503.55   49.80
  -6  -5  -2  397.56   47.00
  -6  -5  -2  563.34   57.69
   6   5  -2  495.15   42.50
   6   5  -2  500.15   43.50
  -6   5   2  517.85   46.40
  -6   5   2  445.06   46.40
  -6   5   2  490.65   49.60
  -6   5   2  499.05   41.70
   6  -5   2  470.55   42.70
   6  -5   2  534.05   49.00
   6  -5   2  515.15   47.10
  -6  -5  -2  493.65   40.60
  -6  -5  -2  426.86   43.70
  -6   5   2  466.55   46.70
   6   5  -2  472.25   40.70
  -6  -5  -2  495.05   47.10
   6  -5   2  440.86   42.20
   6  -5   2  468.35   44.70
   6   5  -2  591.54   66.69
  -6  -5  -2  504.65   45.60
   6  -5   2  400.26   46.20
   6   5  -2  513.15   43.80
   6   5   2  512.15   52.39
   6   5   2  490.85   50.29
   6   5   2  517.05   42.70
   6  -5  -2  465.85   43.70
  -6   5  -2  443.96   52.39
  -6   5  -2  434.26   44.50
  -6   5  -2  461.75   44.20
   6   5   2  352.96   47.10
  -6   5  -2  480.35   40.10
  -6   5  -2  497.85   51.39
  -6  -5   2  524.65   58.29
  -6  -5   2  520.05   41.20
   6   5   2  514.05   50.39
  -6   5  -2  505.45   40.30
   6  -5  -2  500.75   39.50
  -6   5  -2  502.05   43.60
  -6   5  -2  493.55   54.89
  -6  -5   2  451.95   45.90
   6  -5  -2  504.85   40.30
   6  -5  -2  451.05   45.90
   6  -5  -2  501.25   40.30
   6  -5  -2  486.35   41.30
  -6  -5   2  554.24   54.39
   6  -5  -2  423.26   49.99
  -6  -5   2  551.94   56.59
   6  -5  -2  439.56   46.50
  -6   5   3   73.99   18.50
  -6  -5  -3   94.09   24.50
  -6   5   3   37.70   27.20
   6  -5   3   76.29   24.40
  -6  -5  -3   83.49   18.60
  -6  -5  -3   81.59   21.90
   6   5  -3   68.99   27.00
   6  -5   3   44.60   17.60
   6  -5   3   58.79   22.10
   6   5  -3  133.09   42.10
   6   5  -3   45.90   18.70
   6   5  -3   63.39   18.40
   6  -5   3   91.89   27.70
  -6  -5  -3   88.69   24.50
  -6  -5  -3   62.59   18.40
  -6   5   3   96.79   22.10
  -6  -5  -3   61.29   17.00
  -6   5   3   78.69   20.40
  -6   5   3   83.09   19.20
   6  -5   3   63.99   21.30
  -6  -5  -3  127.29   36.70
   6   5  -3   79.99   21.10
  -6   5   3   79.19   20.70
  -6   5   3   59.29   25.70
   6   5  -3   65.49   22.10
  -6   5   3   44.10   22.00
   6  -5   3   79.99   23.60
   6   5  -3   42.00   17.40
  -6   5   3   64.99   21.60
   6  -5  -3  102.99   25.90
   6  -5  -3   94.99   19.90
   6   5   3   73.89   20.90
   6   5   3   68.39   24.50
   6  -5  -3   58.29   27.40
   6   5   3   63.59   24.40
  -6   5  -3   95.89   24.60
  -6   5  -3   99.09   24.40
  -6   5  -3   89.69   24.10
  -6  -5   3   78.79   16.90
   6  -5  -3   73.59   33.10
  -6  -5   3   48.90   21.60
   6   5   3   87.09   24.40
   6  -5  -3   75.09   19.00
   6   5   3   67.59   20.10
  -6   5  -3   20.50   30.30
  -6   5  -3   71.19   18.10
  -6  -5   3   61.19   18.70
   6  -5  -3   65.49   18.20
  -6   5  -3   59.89   18.50
  -6   5  -3   53.99   17.40
  -6  -5   3   66.29   22.00
   6  -5  -3   87.19   18.30
   6   5   3   65.09   35.30
  -6   5  -3   39.60   31.00
  -6   5  -3   61.69   18.30
   6  -5  -3   75.59   16.70
  -6   5   4    0.80   10.60
  -6  -5  -4    5.00   15.10
  -6   5   4   -2.40   13.10
   6   5  -4  -12.30   13.40
  -6   5   4   -8.60    9.80
  -6  -5  -4    3.80   20.40
   6  -5   4    3.10   20.40
   6   5  -4   22.10   23.80
   6  -5   4   19.90   20.00
  -6  -5  -4   -8.30   12.10
  -6  -5  -4  -19.60   18.00
   6   5  -4  -16.00   15.40
   6  -5   4   11.00   19.50
  -6   5   4  -24.30   23.20
   6  -5   4    4.70   19.40
  -6   5   4    2.40   14.30
   6   5  -4  -20.30   32.10
   6   5  -4  -15.20   16.60
  -6   5   4    2.60   23.80
   6   5  -4  -10.20   14.10
  -6   5   4    8.00   14.80
  -6   5   4   -6.00   18.20
  -6  -5  -4   11.20   13.00
  -6  -5  -4   12.60   13.40
   6   5   4   29.80   33.70
  -6  -5   4  -26.70   19.90
   6  -5  -4   -6.80   12.10
  -6   5  -4   21.50   37.20
  -6  -5   4   -4.60   12.60
  -6   5  -4    7.50   15.10
  -6  -5   4    2.10   14.90
   6   5   4   -7.80   16.10
   6  -5  -4   -3.30   12.10
  -6  -5   4  -43.30   27.30
   6  -5  -4   39.30   21.70
  -6  -5   4   25.10   16.20
  -6   5  -4   13.10   14.50
   6   5   4   29.40   18.40
   6   5   4   30.00   19.40
  -6  -5   4   14.20   14.30
   6  -5  -4    9.80   13.60
   6   5   4   -2.60   15.50
   6   5   4  -10.20   14.90
  -6  -5   4   45.90   61.49
  -6   5  -4    5.50   14.70
   6  -5  -4  -10.00   19.90
   6  -5  -4   16.60   15.10
  -6   5  -4   12.20   20.70
  -6   5  -4    9.30   14.20
  -6  -5  -5   30.60   14.60
   6   5  -5    8.00   16.90
   6  -5   5   26.80   16.30
  -6   5   5   14.50   13.10
   6  -5   5    0.10   13.20
   6   5  -5   42.70   14.80
  -6   5   5    9.30   16.90
  -6  -5  -5    7.60   16.80
  -6   5   5   21.90   11.80
   6   5  -5   21.30   14.60
  -6  -5  -5    1.70   12.30
  -6   5   5   31.50   14.40
  -6  -5  -5    3.40   12.30
   6   5  -5   58.69   21.20
   6   5  -5   32.80   15.20
  -6  -5  -5   31.50   16.00
   6  -5   5  -22.50   18.30
  -6   5   5    6.70   21.70
  -6   5  -5   15.20   12.90
  -6  -5   5   11.40   25.50
  -6  -5   5   17.00   19.00
   6  -5  -5   28.70   18.40
   6  -5  -5   25.40   12.40
  -6   5  -5   16.30   12.80
   6   5   5   31.60   17.20
   6  -5  -5   25.30   12.60
  -6  -5   5   27.70   25.10
  -6  -5   5   15.00   12.10
  -6   5  -5   21.70   12.90
   6  -5  -5   35.90   24.60
  -6  -5   5    1.40   10.20
   7   5   0  270.27   42.00
  -7  -5   0  311.57   39.50
   7   5   0  266.07   31.40
  -7  -5   0  339.77   43.00
  -7  -5   0  277.67   28.60
   7   5   0  265.67   33.00
  -7  -5   0  295.77   34.00
   7  -5   0  240.38   26.90
  -7  -5   0  270.17   41.40
  -7   5   0  230.88   33.00
  -7   5   0  230.88   26.70
   7  -5   0  323.97   48.40
   7  -5   0  280.67   41.90
  -7  -5   0  245.38   32.70
   7  -5   0  201.28   26.50
  -7   5   0  266.67   39.30
   7  -5   0  261.27   35.00
  -7   5   0  272.87   37.60
   7   5   0  336.67   50.79
  -7  -5   0  235.58   33.00
   7   5   0  311.27   45.60
   7  -5   0  261.37   31.80
   7   5   0  240.78   27.60
  -7   5   0  271.17   34.70
   7  -5   0  239.68   37.00
  -7   5   1  154.28   30.80
  -7   5   1  141.49   30.00
  -7  -5  -1  147.89   31.40
   7  -5   1  156.68   38.30
  -7  -5  -1  158.28   24.80
   7   5  -1  131.59   24.70
   7  -5   1  137.89   26.90
   7  -5   1  104.99   22.50
   7  -5   1  131.99   27.70
   7   5  -1  122.49   22.30
  -7  -5  -1  116.19   25.10
  -7   5   1  163.28   29.80
  -7   5   1  126.49   25.70
  -7  -5  -1  157.48   28.90
  -7   5   1  135.89   23.00
  -7   5   1  111.19   27.50
   7   5  -1  244.08   41.90
   7   5  -1  129.29   36.10
   7   5  -1  164.38   40.10
   7   5  -1  133.69   22.20
   7   5  -1  165.98   38.50
  -7  -5  -1  104.49   30.50
   7   5  -1  129.29   26.70
   7  -5   1  150.28   35.60
   7   5  -1  111.29   23.70
  -7  -5  -1  130.49   23.20
  -7  -5  -1   60.89   27.10
  -7  -5  -1  118.09   33.10
   7  -5  -1  158.68   23.20
   7  -5  -1  131.19   37.20
   7  -5  -1  211.98   36.80
  -7   5  -1  142.69   21.80
   7  -5  -1  133.39   21.50
   7  -5  -1   85.69   22.30
  -7   5  -1  114.79   24.10
   7  -5  -1  159.28   24.50
   7  -5  -1  146.99   24.50
  -7   5  -1  140.29   30.10
  -7   5  -1  131.89   27.70
   7  -5  -1  115.79   24.00
  -7   5  -1  119.69   30.00
  -7   5  -1  108.69   48.30
  -7   5  -1  143.99   22.90
  -7  -5   1  132.49   28.60
   7  -5  -1  105.29   32.60
  -7  -5   1  128.89   25.90
   7   5   1  135.89   34.10
  -7  -5   1  185.78   35.30
  -7  -5   1  146.09   30.40
   7   5   1  117.09   24.10
   7   5   1  103.09   22.90
   7  -5  -1   80.39   34.60
  -7  -5   1  105.29   25.30
   7  -5  -1  188.28   32.50
   7   5   1  167.98   34.30
  -7   5  -1  132.29   25.60
   7   5   1  155.58   29.50
  -7  -5  -2  459.55   41.10
   7   5  -2  552.94   70.29
   7  -5   2  345.67   38.00
  -7   5   2  450.25   43.90
  -7   5   2  404.06   42.80
   7  -5   2  340.07   50.19
   7  -5   2  541.05   53.69
  -7  -5  -2  431.16   43.20
   7   5  -2  439.76   40.90
  -7  -5  -2  438.16   51.09
   7  -5   2  411.96   47.10
   7   5  -2  437.26   42.70
  -7   5   2  426.36   48.70
  -7   5   2  409.56   38.10
   7   5  -2  445.16   40.40
  -7  -5  -2  499.25   52.49
  -7   5   2  420.36   39.60
   7  -5   2  407.66   44.30
  -7   5   2  437.46   45.60
   7  -5   2  423.86   41.60
  -7  -5  -2  394.56   46.00
  -7  -5  -2  415.86   39.80
  -7   5   2  425.96   46.90
   7  -5   2  469.65   44.60
   7   5  -2  454.75   60.69
  -7  -5  -2  406.76   40.00
   7   5  -2  438.46   53.49
   7   5  -2  359.86   53.19
  -7   5  -2  445.66   38.80
   7  -5  -2  437.26   40.50
   7  -5  -2  455.15   39.50
  -7   5  -2  445.66   46.60
   7   5   2  437.06   49.40
   7  -5  -2  443.76   48.90
  -7  -5   2  422.36   48.40
   7   5   2  450.75   48.30
  -7  -5   2  553.54   61.79
  -7  -5   2  472.65   46.70
   7  -5  -2  409.56   38.80
   7   5   2  446.26   51.49
  -7   5  -2  455.45   43.10
   7  -5  -2  465.55   39.50
  -7   5  -2  451.85   56.59
  -7   5  -2  417.86   49.20
  -7   5  -2  452.35   60.99
   7  -5  -2  387.36   50.69
   7  -5  -2  421.56   38.00
  -7   5  -2  363.76   49.80
  -7   5  -2  456.55   39.60
  -7   5  -2  438.36   38.40
   7   5  -3  106.29   21.20
  -7   5   3  159.78   30.00
  -7  -5  -3   92.89   23.60
  -7  -5  -3  122.99   32.30
   7  -5   3  166.48   35.30
  -7  -5  -3  122.49   21.70
   7  -5   3   98.89   23.60
  -7   5   3  107.29   31.10
  -7  -5  -3  188.58   41.60
  -7  -5  -3  191.18   35.50
   7   5  -3  213.08   36.00
  -7  -5  -3  192.28   26.70
   7   5  -3  112.89   44.30
   7  -5   3  122.89   27.80
   7  -5   3  147.19   28.10
  -7   5   3  172.28   33.30
  -7   5   3  112.89   19.20
  -7   5   3  147.89   29.10
   7   5  -3  155.98   47.40
   7  -5   3  126.09   40.70
  -7   5   3  103.69   25.50
   7   5  -3  123.89   26.60
  -7   5   3  145.59   23.80
  -7   5   3  154.68   34.50
  -7  -5  -3  170.98   35.20
  -7   5  -3  127.29   21.20
  -7   5  -3  134.09   26.20
  -7   5  -3  180.68   37.60
  -7   5  -3  175.78   34.00
   7  -5  -3  163.18   23.40
  -7   5  -3  164.48   48.50
   7  -5  -3   49.70   28.60
   7  -5  -3  147.59   29.60
  -7  -5   3  140.99   43.10
   7  -5  -3  162.08   32.00
   7  -5  -3  172.28   23.30
  -7   5  -3  157.18   23.00
  -7  -5   3  175.38   44.10
  -7  -5   3  141.89   60.19
   7   5   3  219.18   51.29
   7  -5  -3  119.79   22.70
   7  -5  -3  186.68   25.20
  -7   5  -3  136.09   24.50
  -7  -5   3  137.49   22.00
   7   5   3  102.09   28.50
  -7   5   4   19.00   14.40
   7  -5   4  -10.10   12.50
   7   5  -4   -5.10   14.60
  -7  -5  -4   -1.50   12.20
  -7   5   4    4.30   10.80
  -7  -5  -4   10.40   18.50
  -7   5   4   13.30   11.60
   7  -5   4   -2.60   19.10
  -7  -5  -4    3.60   14.00
  -7   5   4    5.70   15.90
   7   5  -4    8.60   15.70
  -7   5   4   -1.70   21.70
   7   5  -4   -1.40   20.10
   7  -5   4   18.40   20.00
   7  -5   4   31.70   17.40
   7   5  -4   -0.20   13.20
  -7  -5  -4    3.30   15.50
  -7  -5  -4    8.30   14.10
   7  -5  -4   26.80   15.30
   7   5   4   20.00   17.00
   7  -5  -4   18.10   14.40
  -7  -5   4   12.90   15.40
   7  -5  -4   25.20   16.40
  -7   5  -4   -9.40   13.60
  -7  -5   4   -4.80   11.10
  -7  -5   4   16.50   16.10
  -7   5  -4   20.90   17.40
   7   5   4  -12.50   15.50
  -7   5  -4    1.80   16.10
   7  -5  -4   38.00   15.80
   7  -5  -4    1.90   12.40
  -7   5  -4    7.10   13.90
  -7  -5   4   -5.40   25.10
   7  -5  -4   64.29   21.70
  -7   5  -4    7.60   14.40
   7   5   4   15.00   15.90
  -7  -5   4  -15.70   16.30
  -7  -5   4   -6.20   14.10
  -7   5  -4  -27.20   12.70
   7  -5   5   23.20   15.50
  -7   5   5   11.60   12.30
  -7   5   5    5.20    9.80
  -7   5   5   11.90    8.20
   7   5  -5   17.30   24.00
   7   5  -5   14.40   17.60
  -7  -5  -5   15.60   20.30
   7   5  -5    2.00   13.60
   7   5  -5    6.90   16.40
  -7  -5  -5  -31.40   14.30
  -7   5   5   -8.60   20.90
  -7  -5  -5  -13.20   16.10
  -7  -5  -5   -1.70   10.30
  -7  -5  -5  -10.00   12.70
  -7   5   5    7.00   15.90
   7   5  -5   17.00   12.70
  -7   5  -5    9.60   17.10
  -7  -5   5    6.80    8.50
   7   5   5   -8.20   11.90
   7  -5  -5    7.00   13.00
  -7  -5   5  -12.70   21.20
   7  -5  -5   20.60   14.50
  -7   5  -5   19.40   15.10
   7  -5  -5    5.80   10.40
  -7  -5   5   -8.40    8.50
  -7   5  -5   13.90   11.80
  -7  -5   5  -19.00   18.90
  -7   5  -5   14.50   16.20
  -7  -5   5  -16.00   13.40
  -8  -5   0  114.39   26.30
   8  -5   0   86.19   21.40
   8  -5   0  131.39   29.80
  -8   5   0  158.08   33.10
   8   5   0  174.98   39.80
   8  -5   0  103.69   18.70
  -8  -5   0  131.99   31.20
  -8  -5   0  100.19   27.40
   8  -5   0  157.78   39.60
  -8   5   0  100.79   27.20
  -8   5   0  130.69   28.00
  -8  -5   0   72.59   19.80
   8  -5   0  120.29   26.20
  -8   5   0  119.39   25.80
  -8   5   0  130.99   28.10
   8   5   0   77.09   22.70
   8   5   0  147.99   26.00
  -8  -5   0  140.79   32.90
   8  -5   0  146.59   36.50
   8   5   0  166.68   38.10
   8  -5   1   17.30   33.60
   8   5  -1   39.90   16.80
  -8  -5  -1   11.30   17.40
  -8  -5  -1   29.50   43.80
  -8   5   1   22.50   21.80
  -8  -5  -1   29.80   22.20
   8   5  -1   21.00   18.30
   8   5  -1   -5.20   52.39
  -8  -5  -1   14.20   18.30
   8  -5   1   13.60   17.30
  -8   5   1   58.39   28.30
   8   5  -1   24.00   17.00
  -8   5   1    9.20   18.70
   8  -5   1   32.70   16.10
  -8  -5  -1   21.60   16.20
   8  -5   1   23.00   30.10
  -8   5   1   12.00   27.30
  -8   5  -1   33.70   20.40
  -8   5  -1   -0.90   35.30
   8  -5  -1   52.59   31.60
  -8   5  -1    0.50   13.90
   8  -5  -1   15.40   16.70
   8   5   1   29.10   18.00
   8  -5  -1   22.60   14.50
  -8   5  -1    8.00   17.70
  -8  -5   1   12.10   17.10
   8  -5  -1   44.40   27.40
  -8  -5   1   -4.10   20.20
   8  -5  -1  -13.30   29.50
  -8  -5   1   17.90   49.10
   8   5   1   10.20   19.20
   8   5   1    8.10   17.20
   8  -5  -1   10.10   16.50
   8  -5  -1   33.80   18.60
   8  -5  -1   55.89   24.90
  -8  -5  -2   43.00   22.10
   8   5  -2   39.60   38.80
   8  -5   2   -3.00   27.00
  -8   5   2   33.70   23.90
   8   5  -2    9.40   17.60
  -8  -5  -2    6.90   16.50
  -8   5   2   25.70   15.00
  -8  -5  -2   32.20   17.40
   8   5  -2   32.60   18.70
   8   5  -2   -4.40   27.10
  -8   5   2   19.10   15.60
   8   5  -2   44.70   17.60
   8   5  -2   42.90   19.60
  -8  -5  -2   29.40   16.50
  -8  -5  -2   48.40   23.70
   8   5  -2   34.80   19.90
  -8  -5  -2   55.09   25.10
  -8   5   2   32.10   24.10
  -8   5   2   26.80   25.00
  -8   5   2   60.29   25.10
   8  -5   2   14.60   24.50
   8   5  -2   63.69   33.30
   8  -5   2   22.60   18.50
   8  -5   2   58.49   20.20
  -8   5  -2  -18.20   27.70
  -8   5  -2   48.20   18.60
   8  -5  -2   61.79   19.50
  -8   5  -2   50.49   19.80
  -8  -5   2   59.79   25.30
   8   5   2   49.30   27.10
   8  -5  -2   58.59   17.50
  -8   5  -2   49.70   19.50
   8  -5  -2   20.50   16.60
   8  -5  -2   52.09   19.00
   8  -5  -2   29.20   16.90
  -8  -5   2   44.40   25.40
  -8   5  -2   60.49   22.00
  -8   5  -2   13.00   22.60
  -8  -5   2   69.99   18.30
   8   5   2   19.70   22.90
   8   5   2   61.69   28.10
  -8   5  -2   40.80   17.60
   8  -5  -2   51.49   25.80
  -8  -5   2   -0.30   23.30
   8   5  -3    4.30   17.70
  -8  -5  -3   18.70   20.20
  -8   5   3   40.60   15.00
  -8  -5  -3   27.50   15.70
  -8   5   3   77.19   23.10
   8  -5   3   30.00   18.00
  -8  -5  -3   35.00   18.70
  -8  -5  -3   53.09   22.00
   8  -5   3   59.69   25.70
   8  -5   3   31.30   15.80
   8   5  -3   20.70   18.10
  -8   5   3   40.70   21.50
   8  -5   3   55.29   27.10
  -8   5   3   48.60   18.10
  -8  -5  -3   55.99   17.60
  -8  -5  -3   28.20   25.70
   8   5  -3   12.80   18.50
  -8   5   3   68.09   22.20
   8   5  -3   61.29   27.00
   8   5  -3   17.60   17.40
   8   5  -3    7.40   19.10
   8  -5   3   17.20   23.20
   8   5   3   56.09   24.50
  -8  -5   3   -2.40   24.50
  -8  -5   3   16.70   11.20
  -8  -5   3   34.10   20.30
  -8   5  -3   50.59   19.60
   8  -5  -3   36.70   15.20
  -8   5  -3   65.19   21.90
  -8  -5   3   28.80   20.70
  -8   5  -3   49.99   16.40
   8  -5  -3   26.30   18.50
  -8  -5   3   31.70   17.60
   8  -5  -3   43.70   17.40
   8   5   3   45.60   24.60
   8  -5  -3   67.99   19.30
   8  -5  -3   51.19   18.20
  -8   5  -3   90.89   23.40
   8  -5  -3   47.10   22.70
  -8   5  -3   44.30   15.90
  -8   5  -3    3.20   15.50
   8   5  -4   37.10   16.40
   8   5  -4   30.40   18.70
   8  -5   4   43.80   25.30
  -8   5   4   22.20   14.30
   8   5  -4   49.60   19.10
   8   5  -4   44.80   19.00
  -8  -5  -4   60.19   17.10
  -8  -5  -4   34.20   14.40
  -8  -5  -4   11.10   13.80
   8  -5   4   40.90   22.30
  -8   5   4   59.89   14.70
  -8   5   4   28.20   20.50
   8   5  -4   68.49   22.10
  -8   5   4   54.49   15.50
  -8  -5  -4   44.80   16.80
  -8   5   4   18.80   10.90
   8  -5   4   44.70   14.70
  -8  -5  -4   68.09   15.70
  -8  -5  -4   52.39   20.80
  -8   5  -4   63.59   20.20
  -8   5  -4   48.40   16.20
  -8  -5   4   41.30   16.40
   8  -5  -4   81.89   14.20
  -8   5  -4   69.79   15.70
   8   5   4   11.30   23.30
  -8  -5   4   50.29   15.40
  -8   5  -4   19.30   14.30
   8  -5  -4   92.39   20.00
   8  -5  -4   60.69   16.70
   8  -5  -4   50.59   14.90
   8  -5  -4   60.89   19.70
  -8   5  -4   39.40   15.90
  -8  -5   4   28.70   21.60
   9  -5   0   24.30   17.30
   9  -5   0    5.40   24.50
  -9   5   0   -1.10   21.00
   9  -5   0    2.20   26.90
   9  -5   0    2.80   23.80
   9  -5   0   24.10   16.70
   9   5   0   -6.10   15.60
  -9  -5   0    8.70   24.40
  -9  -5   0    9.80   27.20
   9   5   0   -6.10   27.80
  -9   5   0   41.60   23.20
  -9   5   0   18.70   18.60
  -9   5   0   18.60   22.70
   9   5   0   29.20   18.80
   9   5   0    0.80   23.70
  -9  -5   0    2.70   16.00
  -9  -5   0    7.20   18.60
   9   5   0   -0.50   26.80
  -9  -5   0   -9.50   22.50
  -9   5   0   24.70   17.40
   9   5  -1  -28.60   27.20
   9   5  -1   14.10   27.90
  -9  -5  -1  -11.90   11.00
   9   5  -1  -10.40   15.70
   9   5  -1   -1.10   24.70
   9   5  -1   -4.30   27.10
   9  -5   1    0.30   22.30
  -9   5   1   12.30   23.10
  -9   5   1   19.00   23.90
  -9  -5  -1   -2.80   10.20
  -9   5   1   25.40   21.70
   9  -5   1   -6.90   19.80
   9   5  -1  -10.20   15.10
   9  -5   1   34.20   27.50
  -9  -5  -1   -0.80   16.70
  -9  -5  -1   43.50   24.70
  -9   5   1   -8.30   19.70
  -9  -5  -1  -12.10   19.00
  -9  -5  -1   -8.10   19.40
   9  -5   1   -6.70   15.70
   9  -5   1   20.00   27.80
   9  -5  -1   79.69   59.99
   9   5   1    9.60   20.20
  -9  -5   1   43.40   19.20
  -9  -5   1   -7.90   17.00
   9  -5  -1   49.60   49.99
  -9   5  -1   25.40   26.10
  -9   5  -1   15.40   19.80
  -9   5  -1   11.80   13.50
   9   5   1  -11.40   12.60
  -9   5  -1    4.50   21.40
  -9  -5   1  -14.50   19.90
   9   5   1  -18.60   20.40
  -9  -5   1   -2.80   20.80
  -9   5  -1  -17.80   18.90
  -9  -5   1   -4.40   18.60
  -9  -5   1    2.10   27.10
   9  -5  -1   -5.30   21.90
   9  -5  -1    6.90   16.10
   9  -5  -1   11.50   15.50
   9  -5  -1   -1.40   11.50
   9   5   1  -11.60   25.40
   9   5   1    3.60   25.10
  -9  -5  -2   86.49   23.40
  -9   5   2  137.79   29.20
  -9  -5  -2   54.69   15.50
   9   5  -2   57.39   34.70
   9  -5   2   64.59   18.00
  -9  -5  -2   75.79   19.60
   9   5  -2   41.70   25.50
   9   5  -2   81.99   21.20
   9  -5   2  100.69   21.90
  -9   5   2   67.39   26.10
  -9   5   2   34.40   17.80
   9  -5   2   56.99   30.20
   9   5  -2   39.70   20.00
  -9   5   2  139.29   29.60
  -9  -5  -2   64.39   23.00
  -9  -5  -2   29.90   21.00
   9  -5   2  109.19   30.80
   9   5  -2   53.29   18.80
  -9   5  -2   81.49   17.10
   9  -5  -2   86.09   17.80
   9  -5  -2  145.99   31.60
  -9   5  -2   53.79   17.30
  -9   5  -2   56.89   20.70
   9  -5  -2   82.89   17.10
   9  -5  -2   96.39   19.60
   9  -5  -2   66.59   19.00
   9   5   2   80.39   30.50
   9   5   2  105.09   30.50
  -9  -5   2   98.49   25.30
  -9   5  -2   18.50   27.40
  -9  -5   2  111.99   28.20
  -9  -5   2   79.99   27.40
  -9   5  -2  100.99   24.50
  -9   5   3   66.19   19.60
  -9  -5  -3   49.70   19.60
  -9  -5  -3   41.50   14.00
   9   5  -3   57.09   16.60
   9   5  -3  106.29   29.10
  -9  -5  -3   58.69   21.00
  -9   5   3   23.20   14.80
   9   5  -3   10.70   15.20
   9  -5   3   31.10   22.40
   9   5  -3   72.19   19.00
  -9  -5  -3   72.59   23.20
   9   5  -3   88.29   29.20
  -9   5   3    5.80   15.90
  -9  -5  -3   70.49   16.20
   9  -5   3   28.40   24.60
  -9   5   3   63.29   21.50
  -9   5  -3   36.70   15.80
  -9  -5   3   66.89   21.00
  -9   5  -3   46.60   14.50
   9  -5  -3   45.10   17.80
  -9   5  -3   60.89   16.80
   9   5   3   26.50   24.20
   9  -5  -3   37.70   13.90
   9   5   3   40.00   27.40
   9  -5  -3   85.49   17.80
  -9   5  -3   35.30   18.70
  -9  -5   3   51.89   12.40
  -9   5  -3   39.20   20.60
   9  -5  -3   44.80   14.90
   9  -5  -3   62.99   23.10
  -9  -5   3   51.49   24.20
  -9  -5   3   91.39   25.00
 -10   5   0  115.99   25.20
  10  -5   0   87.49   25.00
 -10   5   0   96.79   25.70
 -10  -5   0   40.00   18.30
  10   5   0   88.09   30.30
  10   5   0   77.19   27.90
 -10   5   0   93.69   22.70
  10  -5   0   51.99   24.10
  10  -5   0   33.60   23.00
  10  -5   0   74.59   26.70
  10   5   0   19.90   21.30
 -10   5   0   69.99   24.00
 -10  -5   0   84.69   23.60
 -10  -5   0   23.90   19.90
  10  -5   0   51.09   21.30
  10   5   0   62.19   30.70
 -10  -5   0   76.29   24.50
  10  -5   1   20.00   27.10
  10   5  -1  -14.80   13.00
  10  -5   1    3.00   17.50
 -10  -5  -1  -19.70   18.90
 -10   5   1   22.70   29.10
 -10  -5  -1   -7.10   13.60
 -10   5   1   -3.70   18.90
 -10   5   1   11.80   30.60
 -10  -5  -1    3.60   29.50
  10  -5   1  -30.90   26.70
  10   5  -1  -57.69   31.40
 -10  -5  -1  -21.10   17.40
  10  -5   1   43.90   23.40
  10   5  -1   -4.40   32.00
  10   5  -1  -74.79   37.60
  10   5   1  -25.70   28.90
  10  -5  -1  -17.90   29.70
 -10  -5   1   -6.70   24.70
  10  -5  -1   30.30   14.50
 -10  -5   1   -3.10   26.20
  10  -5  -1  -44.10   22.20
 -10   5  -1   12.90   19.30
  10   5   1    1.70   33.00
  10  -5  -1  -28.50   19.70
 -10   5  -1  -12.30   15.10
 -10   5  -1   -0.90   22.90
 -10   5  -1    9.00   13.00
 -10   5  -1   21.90   24.00
  10  -5  -1   21.80   17.10
   0   6   0 1073.59   66.39
   0   6   0  931.51   67.09
   0  -6   0 1189.48   66.99
   0   6   0  864.31   70.99
   0  -6   0 1172.78   66.59
   0  -6   0 1096.99   66.79
   0  -6   0 1137.29   67.19
   0  -6   0 1120.19   66.69
   0   6   0  973.40   66.69
   0   6   0  995.50   64.89
   0   6  -1    0.30    5.80
   0   6   1   -2.30   11.00
   0  -6   1   -1.50    8.00
   0   6  -1   -5.30    6.40
   0  -6  -1   11.20    6.00
   0   6  -1   -2.60    5.30
   0   6   1   -5.60    5.90
   0   6  -1    6.30    6.60
   0  -6   1   -1.60    7.30
   0  -6   1   -0.40    6.50
   0   6   1    1.40    9.10
   0   6  -1   -7.40    9.10
   0  -6  -1    1.20    6.50
   0  -6  -1    5.70    5.50
   0  -6   1   -2.50    5.10
   0  -6   2 1217.08   81.69
   0  -6   2 1122.79   80.99
   0   6  -2 1182.88   76.09
   0   6  -2 1193.38   86.79
   0  -6  -2 1207.48   75.39
   0   6   2 1198.18   79.79
   0   6   2 1266.27   77.89
   0  -6   2 1251.67   80.39
   0   6  -2 1217.08   75.29
   0  -6  -2 1225.28   75.09
   0   6  -2 1178.28   74.49
   0   6   2 1176.48   78.19
   0  -6   2 1177.38   77.99
   0  -6  -2 1233.48   75.69
   0   6  -3   -5.20    7.80
   0  -6  -3    2.00    6.10
   0   6  -3    2.30    7.90
   0  -6  -3   -1.00    5.70
   0  -6   3    5.90    8.60
   0   6  -3   -1.40   10.80
   0   6   3   -5.40   13.10
   0  -6  -3    5.50    7.00
   0  -6   3   -1.60   14.60
   0  -6   3   -9.90   12.60
   0   6   3   -2.10   14.80
   0   6  -3    1.00    6.30
   0   6   3   -0.50    8.50
   0  -6  -3    3.20    6.50
   0   6  -3   -2.50   16.00
   0  -6  -4  191.78   24.80
   0   6   4  232.98   31.60
   0   6   4  212.08   24.20
   0  -6   4  205.38   35.50
   0   6   4  212.18   32.10
   0   6  -4  237.58   19.80
   0  -6   4  267.97   31.60
   0   6  -4  227.28   20.90
   0  -6   4  274.97   30.00
   0  -6  -4  256.37   32.00
   0  -6   4  181.28   28.40
   0   6   4  195.28   22.30
   0  -6   4  220.78   29.30
   0   6   4  209.68   31.60
   0   6  -4  167.88   32.20
   0   6   4  188.88   23.00
   0   6   4  160.28   25.70
   0   6  -4  223.68   27.40
   0   6   4  230.18   28.30
   0  -6  -4  151.48   21.30
   0   6   4  241.48   31.60
   0  -6  -4  217.38   23.20
   0   6  -4  207.28   21.90
   0   6   5    0.00   14.10
   0   6   5   14.60   12.30
   0  -6   5   -5.10   14.10
   0   6   5  -18.70   20.90
   0   6  -5    3.30   15.30
   0   6   5   -0.90   12.90
   0  -6   5  -11.30   17.80
   0   6  -5   -1.30   15.90
   0  -6  -5  -29.80   29.90
   0   6   5    6.20   21.70
   0   6  -5   -4.20    9.60
   0   6   5   28.60   19.40
   0  -6   5  -21.00   24.80
   0   6  -5    3.00    9.10
   0  -6   5   -2.80   19.30
   0   6   5   28.10   19.30
   0   6  -6 1080.29   75.29
   0   6   6 1183.78   79.59
   0  -6   6 1099.29   84.79
   0   6   6  972.80   83.89
   0   6  -6 1042.70   72.89
   0   6   6 1235.38   79.69
   0   6   6 1210.38   85.59
   0  -6   7    3.30   10.90
   0   6   7   11.50   16.30
   0   6   7   -5.30   17.90
   0  -6   7   -6.50   14.10
   1   6   0   98.79   15.40
  -1  -6   0   81.99   11.00
   1  -6   0   84.09   10.40
  -1   6   0   94.09   11.60
  -1   6   0   93.79   15.40
  -1   6   0   99.89   14.00
  -1  -6   0   96.49   11.80
   1   6   0   91.69   13.60
  -1  -6   0  101.79   12.20
   1  -6   0  102.99   14.10
   1   6   0   95.09   12.30
   1   6   0   84.59   13.30
   1  -6   0   80.99   13.70
   1  -6   0   72.99    7.40
  -1  -6   0   83.49   12.20
   1   6   0   83.69   11.50
   1   6   0   80.79   12.50
  -1   6   0  101.09   14.90
  -1  -6   0   82.69   11.80
   1  -6   1   65.79   11.10
   1  -6   1   65.09   11.70
   1   6  -1   59.09   12.30
  -1  -6  -1   71.59   10.50
  -1   6   1   50.19    9.10
  -1  -6  -1   51.89   10.10
  -1   6   1   61.89   10.10
  -1  -6  -1   50.09    9.10
  -1  -6  -1   61.49    9.30
  -1  -6  -1   50.99    8.90
  -1   6   1   69.59   12.30
   1  -6   1   71.09   10.40
   1  -6   1   49.30   11.30
   1  -6   1   70.99   12.00
   1   6  -1   50.19   12.90
  -1  -6  -1   51.19    7.70
   1   6  -1   53.59   10.50
  -1   6   1   53.89   13.90
   1   6  -1   58.09    9.10
  -1   6   1   42.00    7.90
   1  -6   1   62.99   13.60
   1  -6  -1   51.49    7.40
   1   6   1   62.89   15.60
  -1  -6   1   46.40    9.80
   1   6   1   89.99   15.70
   1  -6  -1   53.49    9.20
  -1  -6   1   55.79   13.10
  -1   6  -1   51.59   13.90
   1   6   1   60.39   12.20
  -1  -6   1   47.10   10.80
   1  -6  -1   51.99    7.40
   1   6   1   70.19   12.30
  -1  -6   1   51.29   10.60
  -1   6  -1   46.20    8.90
   1  -6  -1   55.19    7.90
  -1  -6   1   61.49   11.80
  -1   6  -1   49.10   14.10
  -1   6  -1   47.80    9.50
   1  -6  -1   59.29   13.30
   1  -6   2  559.24   43.30
   1   6  -2  551.54   37.60
  -1   6   2  583.84   43.50
   1   6  -2  567.54   39.40
  -1  -6  -2  538.05   38.30
   1  -6   2  510.55   43.30
   1   6  -2  589.94   38.80
  -1   6   2  564.24   36.80
  -1   6   2  518.25   43.10
  -1  -6  -2  566.44   43.30
   1   6  -2  666.03   44.00
   1  -6   2  540.95   38.40
  -1  -6  -2  588.34   39.00
   1   6  -2  562.64   41.00
  -1  -6  -2  587.44   39.80
   1  -6  -2  610.34   35.90
   1  -6  -2  499.45   38.30
  -1  -6   2  567.74   45.90
  -1   6  -2  522.25   43.30
  -1   6  -2  560.24   36.90
  -1   6  -2  526.25   36.70
   1   6   2  527.15   42.90
   1  -6  -2  501.15   36.30
   1   6   2  576.14   39.50
   1  -6  -2  562.44   43.60
  -1  -6   2  552.44   40.70
  -1   6  -2  544.25   37.60
   1   6   2  486.85   43.90
   1  -6  -2  601.64   36.20
  -1   6  -2  497.95   47.70
   1   6   2  540.35   42.90
  -1   6  -2  497.55   36.50
  -1  -6   2  582.24   43.60
   1   6  -3  346.97   29.30
   1  -6   3  346.67   32.90
  -1  -6  -3  301.97   27.20
   1   6  -3  332.37   25.10
  -1   6   3  342.27   33.90
  -1   6   3  319.97   27.00
   1   6  -3  331.87   27.00
   1   6  -3  348.87   28.20
  -1  -6  -3  342.27   27.10
  -1   6   3  316.97   32.90
   1   6  -3  342.97   31.30
   1  -6   3  371.46   27.50
  -1  -6  -3  334.47   25.30
  -1  -6  -3  317.77   27.70
  -1  -6  -3  338.67   22.30
   1  -6   3  322.37   35.00
   1  -6  -3  334.07   26.60
  -1  -6   3  341.87   31.40
  -1   6  -3  335.07   32.00
  -1  -6   3  336.17   28.90
  -1   6  -3  311.07   23.90
   1   6   3  351.56   28.30
  -1  -6   3  342.67   37.60
  -1   6  -3  273.77   36.60
   1  -6  -3  320.07   42.60
   1   6   3  292.17   35.00
   1  -6  -3  319.67   26.40
   1  -6  -3  322.27   21.80
  -1  -6   3  300.57   36.30
  -1   6  -3  339.07   24.90
   1   6   3  340.17   31.60
  -1   6  -3  312.47   24.60
   1  -6  -3  319.47   23.30
   1   6  -4   43.90   11.30
   1  -6   4    0.30   16.50
  -1  -6  -4   57.89   12.50
   1   6  -4   71.99   16.50
  -1   6   4   59.29   19.40
  -1   6   4   52.19   20.40
   1  -6   4   78.99   17.00
   1   6  -4   45.50   10.90
  -1  -6  -4   56.09    8.40
  -1   6   4   67.29   17.20
  -1   6   4   87.19   21.10
  -1   6   4   59.59   21.60
   1   6  -4   51.49   15.50
  -1  -6  -4   50.69   16.60
  -1   6   4   58.19   14.00
  -1   6   4   69.69   21.50
  -1  -6  -4   42.30   14.30
  -1   6   4   68.79   15.70
  -1  -6  -4   41.70   13.00
   1   6  -4   50.29   17.30
   1  -6   4   29.70   19.70
   1  -6   4   79.89   23.40
   1  -6   4   35.70   16.30
   1   6  -4   67.49   13.20
   1  -6   4   56.49   23.10
  -1   6   4   84.89   18.20
   1   6   4   39.90   20.90
  -1  -6   4   40.60   18.40
  -1   6  -4   85.29   19.60
   1  -6  -4   86.29   19.00
   1   6   4   67.39   15.60
  -1  -6   4   43.90   17.50
   1   6   4   63.49   20.40
  -1   6  -4   63.09   11.50
   1   6   4   73.29   17.70
   1  -6  -4   24.50   17.70
  -1  -6   4   47.70   19.10
  -1  -6   4   49.40   23.60
   1   6   4   51.39   18.60
   1   6   4   83.09   21.90
  -1  -6   4   61.39   21.30
  -1  -6   4   51.59   17.30
  -1   6  -4   42.50   23.20
  -1   6  -4   57.19   12.40
   1   6   4   55.09   14.70
   1  -6  -4   64.19   12.10
   1   6   4   51.89   18.10
   1  -6  -4   54.39    7.60
  -1   6   5  191.38   23.00
  -1   6   5  221.88   26.90
   1  -6   5  141.29   31.20
  -1   6   5  198.38   33.30
   1   6  -5  110.69   33.80
   1   6  -5  165.38   22.10
   1  -6   5  213.58   36.50
   1   6  -5  158.18   22.40
  -1   6   5  202.18   32.60
  -1   6   5  208.08   36.50
   1  -6   5  189.08   29.10
  -1  -6  -5  136.39   16.60
  -1   6   5  238.18   27.60
  -1   6   5  216.98   36.80
   1   6  -5  316.67   66.49
   1  -6   5  162.28   28.90
  -1  -6  -5  107.59   34.00
   1   6   5  214.08   33.60
   1  -6  -5  163.28   15.80
  -1   6  -5   93.19   40.80
   1   6   5  194.08   27.40
  -1   6  -5  179.98   20.30
   1   6   5  203.08   35.40
  -1  -6   5  186.58   36.20
  -1   6  -5  154.08   35.60
  -1   6  -5  210.08   22.90
  -1  -6   5  184.18   30.00
  -1  -6   5  252.97   32.00
   1   6   5  183.98   40.10
  -1   6   6   71.39   18.00
   1   6  -6   49.40   16.60
  -1   6   6   31.40   28.80
   1   6  -6   39.20   14.00
   1  -6   6   30.70   21.10
  -1   6   6   65.59   18.60
  -1   6   6   57.29   25.20
   1  -6   6   49.90   18.60
  -1   6   6   60.19   15.10
   1  -6   6   12.10   27.70
   1  -6   6   52.39   17.20
  -1   6   6   86.99   26.60
  -1   6   6   57.89   22.40
  -1  -6   6   20.80   18.40
  -1   6  -6   32.00   13.10
  -1   6  -6   34.50   18.50
  -1  -6   6   34.60   19.80
   1   6   6   33.20   23.20
   1   6   6   53.99   23.00
  -1   6  -6   60.99   12.50
   1   6   6   37.50   16.60
  -1  -6   6   49.90   18.10
   1  -6   7    0.60   16.50
  -1   6   7  -12.50   21.90
  -1   6   7   -3.00    7.50
  -1   6   7   -4.60   13.40
   1  -6   7  -11.10    9.40
  -1  -6   7  -14.40   14.20
   1   6   7   -1.20   16.10
  -1  -6   7   -1.60   11.80
   1   6   7   16.70   17.20
  -2   6   0    7.70   11.00
   2  -6   0   13.50    8.90
   2   6   0    4.20   12.00
  -2  -6   0   12.40    8.10
  -2   6   0    5.00    8.50
   2   6   0    7.20    8.80
  -2  -6   0    7.90    9.50
  -2   6   0   -1.10    8.50
  -2  -6   0    4.10    7.80
   2   6   0    6.50    9.30
   2  -6   0    9.50   11.10
  -2   6   0    6.40    6.60
   2  -6   0   11.80    7.60
   2   6   0    1.10    7.10
  -2  -6   0    7.70    7.20
  -2   6   0    4.50   10.90
   2   6   0    6.00    8.40
   2  -6   0    5.10   10.00
   2   6   0    3.90    9.10
   2  -6   0    6.80    7.00
   2   6  -1    9.10    8.90
  -2  -6  -1   17.00    7.50
   2  -6   1   18.70    6.90
  -2   6   1   15.40   11.90
   2  -6   1   17.30    9.20
   2  -6   1   23.80   19.00
   2   6  -1   16.90   13.10
   2  -6   1   22.40   13.40
   2   6  -1    4.50    9.70
  -2  -6  -1   14.20    8.20
   2  -6   1   24.50   11.20
   2   6  -1   20.00   10.00
   2   6  -1   21.40   11.40
  -2  -6  -1   17.50    8.70
  -2  -6  -1   25.20    9.90
  -2   6   1   34.40   13.40
  -2  -6  -1   14.20    8.40
  -2  -6  -1   17.40   10.50
   2   6  -1   20.00    8.70
   2  -6   1   10.80   11.40
  -2  -6   1   14.70    7.70
   2  -6  -1    9.20   11.80
  -2  -6   1   21.20    8.20
   2  -6  -1   23.10    7.20
   2   6   1   29.40   10.70
   2   6   1   26.50   14.80
   2  -6  -1   18.30    7.80
  -2   6  -1   17.40   13.10
  -2   6  -1    3.80   13.40
   2   6   1   13.40    7.00
   2   6   1   25.10   12.50
   2  -6  -1   15.50   12.20
  -2  -6   1   25.10   12.00
   2   6   1   -0.60    9.40
  -2   6  -1   28.30    9.30
   2   6   1    7.10    9.00
  -2   6  -1   33.40    8.50
  -2  -6   1   15.40    9.10
   2   6   1   21.00   10.70
   2  -6   2  609.14   44.50
   2   6  -2  602.94   43.30
  -2  -6  -2  602.74   39.60
   2   6  -2  514.45   41.60
  -2   6   2  536.75   46.80
  -2  -6  -2  613.64   42.70
  -2  -6  -2  628.94   40.60
   2  -6   2  614.14   43.90
   2   6  -2  548.75   45.80
   2   6  -2  623.44   42.40
   2  -6   2  655.93   41.60
  -2   6   2  550.14   38.40
   2  -6   2  639.04   48.00
  -2   6   2  566.34   46.20
   2  -6   2  564.34   40.60
   2  -6   2  579.64   39.40
  -2  -6  -2  592.64   42.00
  -2   6   2  511.35   47.20
   2   6  -2  639.04   44.30
  -2   6   2  728.53   47.60
  -2  -6  -2  613.74   43.80
  -2  -6  -2  628.04   44.00
   2  -6   2  582.04   46.50
   2   6   2  584.74   46.30
   2  -6  -2  596.04   46.40
   2   6   2  682.43   48.60
  -2   6  -2  599.74   49.70
  -2   6  -2  601.04   40.30
   2  -6  -2  595.14   39.80
   2   6   2  589.74   46.50
   2   6   2  636.64   48.60
   2  -6  -2  603.64   39.10
  -2  -6   2  686.73   51.09
   2  -6  -2  553.94   43.00
  -2   6  -2  633.54   43.10
  -2  -6   2  577.94   46.40
   2   6   2  632.84   43.30
  -2  -6   2  612.24   44.60
  -2   6  -2  672.23   47.40
   2   6  -3   90.69   21.30
  -2  -6  -3  116.89   15.60
  -2  -6  -3  114.99   16.40
  -2   6   3  140.99   26.10
  -2  -6  -3   74.39   14.90
  -2   6   3   89.99   14.30
  -2  -6  -3  103.19   14.40
  -2  -6  -3  116.09   12.80
   2   6  -3   80.39   22.30
   2  -6   3  142.89   24.20
  -2  -6  -3  137.89   18.50
   2   6  -3  133.49   21.20
   2   6  -3  106.49   15.60
   2   6  -3  135.89   17.00
   2  -6   3  102.89   22.60
   2   6  -3  132.09   19.30
  -2   6   3  168.28   23.70
   2   6  -3  122.89   16.10
   2   6   3  105.19   22.60
  -2  -6   3  131.39   28.10
   2  -6  -3  118.09   15.10
  -2  -6   3  185.88   25.10
  -2   6  -3  132.89   15.50
  -2  -6   3  129.59   19.40
   2  -6  -3  101.89   19.90
  -2   6  -3  108.69   14.50
   2  -6  -3  124.19   17.50
   2   6   3  133.79   21.70
  -2   6  -3  117.49   23.70
   2  -6  -3   90.29   13.00
  -2  -6   3  125.39   18.70
  -2   6  -3  114.29   20.20
  -2   6   4   58.79   14.90
  -2   6   4   74.39   23.30
   2   6  -4   23.90   13.80
  -2   6   4   60.19   20.40
  -2   6   4   95.99   21.30
  -2   6   4   52.79   16.50
   2  -6   4   29.50   16.00
   2  -6   4   35.60   21.10
   2  -6   4   52.69   23.10
   2   6  -4   32.30   12.10
  -2   6   4   64.69   17.00
  -2  -6  -4   45.50   12.20
  -2   6   4   45.60   20.40
   2   6  -4   27.70   19.80
   2  -6   4   51.59   17.50
  -2  -6  -4   46.30   13.70
   2   6  -4   24.00   17.20
   2   6  -4   36.50   14.60
   2  -6   4   26.70   14.10
   2   6  -4   44.40   13.80
  -2  -6  -4   41.80    8.60
   2   6  -4   43.40   13.10
  -2  -6  -4   35.60   12.70
  -2   6   4   43.20   20.70
  -2  -6   4   28.10   22.50
  -2  -6   4   26.60   13.00
  -2   6  -4   34.70   27.30
   2  -6  -4   36.50   11.20
   2   6   4   32.00   16.90
  -2  -6   4   18.60   21.50
   2  -6  -4   43.80    8.60
   2   6   4   35.00   14.70
   2  -6  -4   15.80   17.00
   2   6   4   31.30   22.60
  -2   6  -4   50.09   12.30
   2   6   4   -2.40   20.80
  -2   6  -4   71.19   12.90
  -2  -6   4   11.30    9.40
   2   6   4   48.20   14.90
  -2  -6   4   57.99   18.80
  -2  -6   4   65.39   24.80
  -2   6  -4   60.59   18.10
   2   6  -5  164.48   22.90
   2   6  -5  211.48   47.20
  -2   6   5  215.08   36.50
  -2  -6  -5   94.49   27.60
  -2   6   5  202.38   34.70
  -2  -6  -5  231.08   19.00
  -2  -6  -5  160.58   32.40
   2  -6   5  191.48   28.50
  -2   6   5  185.08   25.80
   2  -6   5  180.78   28.80
  -2   6   5  233.28   33.70
   2   6  -5  179.68   26.30
  -2   6   5  118.79   23.80
  -2   6   5  178.98   24.50
   2  -6   5  262.47   40.70
   2  -6   5   96.39   28.90
  -2   6   5  154.28   30.50
  -2  -6   5  244.78   42.70
  -2  -6   5  194.18   35.90
   2   6   5  183.28   33.10
   2  -6  -5  125.59   16.70
  -2  -6   5  177.48   30.10
   2   6   5  115.19   30.70
   2   6   5  177.98   26.20
  -2   6  -5  131.89   24.80
  -2   6  -5  189.38   21.90
  -2   6  -5  183.58   20.90
  -2   6  -5  140.09   41.00
  -2  -6   5  165.78   31.80
   2   6   5  191.68   33.00
   2   6   5  186.28   25.80
   2  -6  -5  131.19   25.40
  -2   6   6   22.90   24.90
  -2   6   6  -14.10   14.20
  -2   6   6   25.60   14.50
  -2   6   6  -23.90   28.30
   2   6  -6   31.10   12.70
   2   6  -6    0.30   14.30
   2  -6   6   15.20   21.90
   2  -6   6   34.10   14.00
  -2   6   6   45.80   25.20
   2  -6   6   -6.40   17.60
   2  -6   6   22.60   16.60
  -2   6   6   38.20   13.80
  -2   6   6   35.90   17.40
   2   6   6    9.80   19.80
   2   6   6  -14.40   16.40
  -2  -6   6   -0.60   15.00
  -2  -6   6   -1.90   20.70
  -2   6  -6   20.00   10.30
  -2   6  -6   11.60   11.60
  -2  -6   6    5.90   16.00
  -2  -6   6   -2.80   16.10
   2   6   6   37.70   20.10
   2  -6   7   23.90   14.70
  -2   6   7   -0.40   33.80
  -2   6   7    1.00    6.70
  -2   6   7   42.10   20.80
  -2   6   7   18.70   13.20
  -2   6   7   26.20   16.30
   2  -6   7   -2.10   20.00
   2   6   7  -11.50   19.00
   2   6   7    9.80   22.70
  -2  -6   7    9.70   15.30
  -2  -6   7   18.50   16.10
   3  -6   0  217.88   27.90
   3  -6   0  219.68   26.10
  -3   6   0  201.38   20.30
  -3   6   0  207.68   26.10
  -3   6   0  219.78   28.80
  -3   6   0  203.28   20.00
   3   6   0  212.68   21.00
  -3   6   0  198.48   22.50
   3   6   0  175.68   21.90
  -3  -6   0  218.38   21.80
  -3  -6   0  200.58   19.80
   3   6   0  204.78   23.50
   3  -6   0  190.08   18.90
   3  -6   0  198.18   20.30
  -3  -6   0  202.38   23.70
  -3  -6   0  226.38   22.60
  -3  -6   0  224.98   21.50
   3   6   0  209.98   29.30
   3   6   0  230.68   20.40
   3  -6   0  209.78   19.40
  -3   6   1  189.78   22.40
   3   6  -1  169.18   20.60
  -3  -6  -1  195.68   18.40
  -3   6   1  172.28   23.50
   3   6  -1  177.58   23.00
   3  -6   1  175.58   21.50
  -3  -6  -1  178.88   27.00
   3  -6   1  189.38   23.10
  -3  -6  -1  164.68   19.00
   3   6  -1  179.68   24.70
   3  -6   1  197.78   16.10
   3  -6   1  190.98   27.70
   3  -6   1  179.18   23.70
   3   6  -1  212.78   20.30
  -3   6   1  219.68   28.50
   3  -6   1  202.68   23.00
  -3  -6  -1  207.88   23.10
  -3   6   1  207.68   20.20
   3   6  -1  209.58   20.80
  -3  -6  -1  191.28   21.40
  -3   6   1  156.58   22.80
  -3  -6  -1  214.08   21.40
  -3  -6   1  182.88   23.40
  -3   6  -1  209.88   27.80
   3  -6  -1  177.18   24.10
   3   6   1  231.48   25.40
  -3  -6   1  210.68   20.10
  -3   6  -1  188.38   18.00
  -3  -6   1  177.48   19.80
  -3   6  -1  204.58   30.60
   3   6   1  194.18   20.30
  -3  -6   1  196.88   18.00
  -3  -6   1  198.28   20.40
  -3  -6   1  179.68   24.30
   3  -6  -1  190.98   18.80
   3   6   1  173.58   19.90
   3  -6  -1  191.08   25.80
   3  -6  -1  163.08   14.30
   3   6   1  218.38   20.40
  -3   6  -1  193.28   19.90
  -3  -6  -2   74.99   13.50
   3  -6   2   93.89   17.40
   3   6  -2   69.29   15.30
   3   6  -2   68.79   14.10
   3   6  -2   75.39   14.30
  -3  -6  -2   56.19   11.20
   3   6  -2   89.09   14.30
  -3   6   2   69.99   18.30
  -3  -6  -2   65.99   11.20
   3  -6   2   78.59   17.10
  -3  -6  -2   70.79   11.70
  -3  -6  -2   79.39   14.50
  -3  -6  -2   96.29   15.80
   3   6  -2   76.19   13.30
  -3   6   2  106.29   20.70
   3  -6   2   85.99   15.20
   3   6  -2   77.99   17.50
   3  -6   2   98.09   19.50
  -3   6   2   64.19   19.50
   3  -6   2   76.09   12.40
  -3   6  -2   65.19   17.50
   3  -6  -2   90.09   11.80
   3   6   2   89.69   16.70
  -3  -6   2   97.69   23.00
   3  -6  -2  102.19   13.80
   3   6   2   82.09   18.60
   3   6   2   55.69   18.30
  -3  -6   2  128.59   21.30
   3  -6  -2   64.99   25.30
  -3   6  -2   92.19   13.10
   3  -6  -2   90.29   12.80
  -3   6  -2   80.69   12.40
   3   6   2   78.99   20.90
   3   6   2  126.49   22.50
  -3   6  -2   74.29   19.00
  -3   6  -2   94.59   15.40
  -3  -6   2  110.39   19.10
   3  -6  -2  101.69   17.40
   3  -6   3   61.69   19.20
  -3  -6  -3   89.09   15.30
   3  -6   3   66.89   18.20
   3   6  -3   72.89   16.20
   3   6  -3   72.09   14.60
   3   6  -3   90.89   18.80
   3  -6   3   93.79   21.00
   3   6  -3   66.69   14.20
  -3   6   3   84.79   16.30
  -3  -6  -3   76.69   12.00
  -3  -6  -3   51.79   10.90
   3   6  -3   57.09   14.80
   3  -6   3  101.99   24.00
   3   6  -3   73.79   14.50
  -3  -6  -3   75.29   15.90
  -3   6   3   62.19   20.10
   3  -6   3   93.69   19.60
  -3   6   3   70.69   19.70
  -3  -6  -3   55.39   13.40
   3  -6   3   89.59   22.00
  -3   6   3   73.79   16.00
   3  -6  -3   46.40   16.70
  -3   6  -3   76.69   13.60
   3   6   3   54.89   19.10
  -3   6  -3   91.29   14.30
   3  -6  -3   74.69   18.20
   3   6   3   70.79   17.00
  -3   6  -3   68.69   20.70
  -3  -6   3   83.59   17.50
  -3  -6   3   50.29   15.70
  -3   6  -3   60.09   17.30
   3   6   3   84.89   17.20
  -3  -6   3   65.09   17.10
   3  -6  -3   77.29   15.50
  -3  -6   3   51.59   23.30
  -3  -6   3   91.39   19.60
  -3   6  -3   82.59   13.60
   3   6   3   70.89   19.80
  -3   6  -3   17.00   28.70
   3   6   3   58.39   21.00
  -3  -6   3   83.99   17.00
   3  -6  -3   88.39   13.50
   3  -6  -3   87.79   11.60
   3  -6   4   94.89   23.40
  -3   6   4  105.39   23.10
   3   6  -4  106.89   21.10
  -3  -6  -4   87.39   18.10
   3  -6   4   73.09   19.90
   3  -6   4   96.89   19.60
   3  -6   4   72.29   25.80
  -3  -6  -4   66.99   15.30
   3  -6   4   66.39   23.40
   3   6  -4   51.79   16.30
  -3  -6  -4   77.49   12.90
  -3   6   4  123.39   25.20
   3   6  -4   84.69   17.00
  -3   6   4  133.49   35.20
   3   6  -4   85.49   17.10
  -3   6   4  121.19   20.60
  -3   6   4   87.09   22.30
  -3   6   4  111.49   27.20
  -3  -6  -4   76.59   14.20
  -3  -6   4   86.69   21.70
  -3   6  -4   75.49   28.50
   3   6   4   61.29   22.70
  -3   6  -4   46.50   18.80
   3   6   4   97.79   20.40
   3  -6  -4  105.99   13.60
  -3  -6   4   77.89   16.80
  -3  -6   4   70.09   25.10
  -3  -6   4   61.49   26.80
   3   6   4  135.59   26.30
  -3   6  -4  104.49   16.90
  -3   6  -4  162.78   23.50
  -3  -6   4   80.89   17.00
   3   6   4   59.29   24.70
   3  -6  -4   89.79   16.60
   3  -6  -4   96.69   15.80
  -3   6  -4   86.79   15.50
  -3   6  -4  167.68   46.00
   3  -6   5   48.50   22.80
  -3   6   5   54.29   23.00
   3  -6   5   17.60   21.10
  -3  -6  -5   28.70   12.20
  -3  -6  -5   40.90   14.60
  -3   6   5   69.39   16.90
  -3   6   5   55.29   26.80
  -3   6   5   51.79   18.50
  -3   6   5   15.80   17.90
  -3   6   5   61.29   26.40
   3   6  -5   53.79   15.20
   3   6  -5   46.20   16.30
  -3   6   5   57.29   18.60
   3  -6   5   64.39   20.70
  -3   6  -5   31.50   17.50
  -3  -6   5   60.29   24.70
   3  -6  -5   88.19   14.70
  -3  -6   5   43.00   19.70
   3   6   5   27.10   26.60
   3  -6  -5   74.09   16.50
  -3  -6   5   23.40   28.10
  -3  -6   5   43.10   18.80
   3   6   5   66.09   23.40
  -3  -6   5   -4.80   21.40
   3   6   5   62.29   22.80
  -3  -6   5   66.69   27.10
  -3   6  -5   36.40   14.40
   3   6   5   74.59   19.00
  -3   6  -5   70.29   19.70
  -3   6   6  166.68   31.30
   3  -6   6   88.79   24.70
  -3   6   6  200.68   27.30
  -3  -6  -6  191.98   19.40
   3   6  -6  172.18   22.90
   3   6  -6  149.09   21.30
  -3   6   6  180.38   22.90
  -3   6   6  188.58   24.20
   3  -6   6  237.18   37.60
  -3   6   6   70.89   32.30
   3   6  -6   97.99   27.90
  -3   6   6  134.69   27.50
  -3  -6   6  173.48   47.40
  -3   6  -6  159.48   20.60
  -3   6  -6  164.38   24.10
  -3  -6   6   98.89   25.20
   3   6   6  151.18   24.70
  -3  -6   6  166.38   25.70
   3   6   6  192.28   31.50
  -3  -6   6  109.39   23.30
[truncated: 840,645 more chars]
