# Supplementary material for: Synthesis and crystal structure of 2,9-di­amino-5,6,11,12-tetra­hydro­dibenzo[a,e]cyclo­octene
Source: Acta Crystallogr E Crystallogr Commun. 2024 May 21;80(Pt 6):645–8. doi: 10.1107/S2056989024004468 (PMC11151320; doi:10.1107/S2056989024004468)
Supplement: Supplementary file 2 [file e-80-00645-Isup2.hkl]

data_I                                                                          
_shelx_title ' 23_0895_01_Pna21_a.res in Pna2(1)'                               
_shelx_refln_list_code          4                                               
_shelx_F_calc_maximum      112.12                                               
_exptl_crystal_F_000       512.00                                               
_reflns_d_resolution_high  0.8505                                               
                                                                                
loop_                                                                           
 _space_group_symop_operation_xyz                                               
 'x, y, z'                                                                      
 '-x, -y, z+1/2'                                                                
 'x+1/2, -y+1/2, z'                                                             
 '-x+1/2, y+1/2, z+1/2'                                                         
                                                                                
_cell_length_a     8.8641                                                       
_cell_length_b    22.0075                                                       
_cell_length_c     6.2771                                                       
_cell_angle_alpha  90.000                                                       
_cell_angle_beta   90.000                                                       
_cell_angle_gamma  90.000                                                       
                                                                                
_shelx_F_squared_multiplier     1.000                                           
                                                                                
loop_                                                                           
 _refln_index_h                                                                 
 _refln_index_k                                                                 
 _refln_index_l                                                                 
 _refln_F_squared_calc                                                          
 _refln_F_squared_meas                                                          
 _refln_F_squared_sigma                                                         
 _refln_observed_status                                                         
   2   0  -6         39.43         -1.30        13.66 o                         
   4   0  -6         46.27         44.41         9.86 o                         
   6   0  -6         17.88         18.56         8.42 o                         
   2   1  -6        110.82        111.59        11.40 o                         
   3   1  -6         55.50         23.09        24.27 o                         
   4   1  -6          8.06          7.88         6.74 o                         
   5   1  -6         18.41         16.64         4.48 o                         
   6   1  -6         35.36         28.06         5.42 o                         
   2   2  -6         20.77          0.70        17.31 o                         
   3   2  -6          1.72         -8.52         8.95 o                         
   4   2  -6          5.09          6.02         7.37 o                         
   5   2  -6         33.94         34.46         5.54 o                         
   6   2  -6         63.77         80.82         7.73 o                         
   1   3  -6        101.68         97.71        19.52 o                         
   2   3  -6          9.74        -10.65        10.65 o                         
   3   3  -6          4.24         -4.30        10.25 o                         
   4   3  -6         16.79          7.15         5.41 o                         
   5   3  -6         11.58          7.84         6.15 o                         
   0   4  -6         90.55         55.30        17.05 o                         
   1   4  -6        164.90        154.55        15.81 o                         
   2   4  -6        336.58        335.20        26.15 o                         
   3   4  -6          7.26         -5.90         8.60 o                         
   4   4  -6          7.73         -4.33         4.90 o                         
   5   4  -6         23.79         20.77         5.79 o                         
   1   5  -6        202.93        199.82        14.23 o                         
   2   5  -6         32.30         29.52         9.43 o                         
   3   5  -6        201.62        227.32        14.39 o                         
   4   5  -6         25.20         16.05         5.38 o                         
   5   5  -6          0.34         -4.27         4.68 o                         
   0   6  -6       1468.43       1380.90        68.14 o                         
   1   6  -6         54.97         59.79         8.42 o                         
   2   6  -6         31.53         21.21         7.78 o                         
   3   6  -6        198.11        212.02        10.71 o                         
   4   6  -6          4.19          2.14         5.51 o                         
   5   6  -6         13.33         -4.53         4.53 o                         
   1   7  -6        199.37        213.21        13.87 o                         
   2   7  -6          0.94         -9.29         9.29 o                         
   3   7  -6        491.57        510.61        17.83 o                         
   4   7  -6        102.48        103.75        11.21 o                         
   5   7  -6         58.39         28.52         6.78 o                         
   0   8  -6         76.43         61.87        13.72 o                         
   1   8  -6         38.31         37.99        14.39 o                         
   2   8  -6        140.14        145.44        10.20 o                         
   3   8  -6        181.67        183.87         9.28 o                         
   4   8  -6        127.60        117.40         8.02 o                         
   5   8  -6         53.58         38.51         5.84 o                         
   1   9  -6         10.87         -1.45         7.47 o                         
   2   9  -6        177.33        172.44         9.40 o                         
   3   9  -6         37.73         43.89         7.59 o                         
   4   9  -6        105.33         87.12         8.47 o                         
   0  10  -6          6.86         10.53         9.19 o                         
   1  10  -6         18.17         12.85         6.54 o                         
   2  10  -6         22.27         14.91         8.62 o                         
   3  10  -6         42.50         45.26         5.89 o                         
   4  10  -6         29.41         23.99         5.60 o                         
   1  11  -6          8.45          5.37         6.21 o                         
   2  11  -6          7.55         16.83         6.04 o                         
   3  11  -6         15.94         12.34         9.09 o                         
   4  11  -6          0.31         -5.81         5.81 o                         
   0  12  -6         15.09         18.78        12.85 o                         
   1  12  -6          4.01         15.93         6.49 o                         
   2  12  -6          8.74          8.04         5.62 o                         
   3  12  -6          2.91          0.81         5.58 o                         
   1  13  -6         47.59         38.56         6.61 o                         
   2  13  -6         15.51         15.13         5.54 o                         
   3  13  -6          6.68          8.69         6.30 o                         
   0  14  -6         74.83         86.00        24.86 o                         
   1  14  -6         48.43         47.98         8.42 o                         
   2  14  -6         66.38         72.73        12.54 o                         
   2   0  -5         81.74         72.56         8.16 o                         
   4   0  -5        345.81        334.68        17.35 o                         
   6   0  -5          9.22         15.95         6.40 o                         
   0   1  -5         57.80         59.34        11.23 o                         
   1   1  -5          8.79          8.75         7.46 o                         
   2   1  -5          0.86         -2.06         3.67 o                         
   3   1  -5        148.81        163.13         9.98 o                         
   4   1  -5        230.72        245.30         8.61 o                         
   5   1  -5         51.66         52.96         4.66 o                         
   6   1  -5         29.15         38.60         4.59 o                         
   7   1  -5         17.06         11.44         4.65 o                         
   1   2  -5          1.02          1.21         5.73 o                         
   2   2  -5         27.42         24.14         3.98 o                         
   3   2  -5         66.86         68.45         5.65 o                         
   4   2  -5         91.66         92.23         5.72 o                         
   5   2  -5         50.76         60.87         5.02 o                         
   6   2  -5        212.79        200.26         7.81 o                         
   7   2  -5         19.40          9.64         3.97 o                         
   0   3  -5        180.36        150.12        14.00 o                         
   1   3  -5         11.97          2.73        12.59 o                         
   2   3  -5        358.99        346.75        10.08 o                         
   3   3  -5        308.19        344.81         9.22 o                         
   4   3  -5         44.82         49.89         5.00 o                         
   5   3  -5         50.02         47.32         6.63 o                         
   6   3  -5         25.52         25.36         5.21 o                         
   7   3  -5         67.95         62.41         7.67 o                         
   1   4  -5        401.65        426.32        16.19 o                         
   2   4  -5        713.49        678.75        15.22 o                         
   3   4  -5          3.21          9.37         4.65 o                         
   4   4  -5        134.90        150.74         6.95 o                         
   5   4  -5         17.92         18.64         5.32 o                         
   6   4  -5         53.74         50.74         5.14 o                         
   7   4  -5         27.20         24.99         4.76 o                         
   0   5  -5        333.55        363.58        19.92 o                         
   1   5  -5        584.06        569.95        24.44 o                         
   2   5  -5        431.42        437.24        15.56 o                         
   3   5  -5          1.93         -0.10         4.48 o                         
   4   5  -5        172.55        173.01         7.78 o                         
   5   5  -5         30.94         33.81         6.29 o                         
   6   5  -5         24.17         29.30         4.59 o                         
   7   5  -5         11.99          7.36         4.44 o                         
   1   6  -5        241.43        215.10        16.63 o                         
   2   6  -5        236.38        224.24        12.80 o                         
   3   6  -5         67.84         73.01         8.35 o                         
   4   6  -5         93.63         92.63         6.03 o                         
   5   6  -5         64.43         55.29         5.92 o                         
   6   6  -5         78.94         87.98         5.53 o                         
   7   6  -5         21.79         16.62         4.36 o                         
   0   7  -5        902.10        950.02        37.25 o                         
   1   7  -5        214.58        232.22        12.21 o                         
   2   7  -5          0.82          3.52         4.53 o                         
   3   7  -5         81.29         76.11         5.20 o                         
   4   7  -5         66.75         63.86         5.53 o                         
   5   7  -5        113.18        128.97         6.99 o                         
   6   7  -5         40.60         51.77         4.79 o                         
   7   7  -5         26.65         21.64         5.23 o                         
   1   8  -5        204.10        207.91         9.39 o                         
   2   8  -5         16.01         22.32         6.64 o                         
   3   8  -5         11.73         14.79         4.95 o                         
   4   8  -5        355.20        342.15        13.95 o                         
   5   8  -5        163.64        185.77        10.81 o                         
   6   8  -5         46.69         35.96         4.46 o                         
   0   9  -5         38.03         35.27        12.18 o                         
   1   9  -5         36.47         33.85         6.90 o                         
   2   9  -5         42.95         45.08         4.87 o                         
   3   9  -5          8.88         16.17         4.88 o                         
   4   9  -5        192.71        200.27         7.90 o                         
   5   9  -5        506.11        502.51        16.44 o                         
   6   9  -5         57.44         50.67         5.71 o                         
   1  10  -5         62.05         63.63         5.27 o                         
   2  10  -5        100.69        114.43         7.55 o                         
   3  10  -5        338.13        379.44        10.40 o                         
   4  10  -5        252.51        264.17         8.89 o                         
   5  10  -5        152.16        125.03         6.09 o                         
   6  10  -5         77.34         60.53         6.15 o                         
   0  11  -5        327.56        342.47        17.67 o                         
   1  11  -5         47.01         47.39         6.03 o                         
   2  11  -5         66.41         69.39         5.51 o                         
   3  11  -5        197.17        222.00        10.34 o                         
   4  11  -5         21.67         18.37         5.30 o                         
   5  11  -5          7.17          3.37         4.29 o                         
   6  11  -5         91.14         77.27         6.24 o                         
   1  12  -5          4.53          3.87         4.43 o                         
   2  12  -5        206.98        232.40        10.33 o                         
   3  12  -5        152.39        175.79         7.35 o                         
   4  12  -5          8.52          2.78         4.33 o                         
   5  12  -5         33.37         31.78         5.49 o                         
   0  13  -5         29.42         29.36         7.49 o                         
   1  13  -5         87.59         78.55         5.76 o                         
   2  13  -5         61.80         48.98         5.27 o                         
   3  13  -5         12.87         17.66         4.96 o                         
   4  13  -5         35.11         38.71         4.49 o                         
   5  13  -5          4.72         -2.16         4.26 o                         
   1  14  -5         53.77         40.72         4.79 o                         
   2  14  -5          9.79         17.62         5.07 o                         
   3  14  -5         10.63         10.31         4.22 o                         
   4  14  -5          6.39          4.75         3.82 o                         
   5  14  -5          1.96         -0.32         4.43 o                         
   0  15  -5         78.44         64.47         8.09 o                         
   1  15  -5          4.44          9.42         4.19 o                         
   2  15  -5         39.48         37.89         4.54 o                         
   3  15  -5         87.51         83.93         5.22 o                         
   4  15  -5          7.30         14.11         4.16 o                         
   1  16  -5         56.12         52.61         4.44 o                         
   2  16  -5         23.94         27.04         4.06 o                         
   3  16  -5        104.63         93.48         5.69 o                         
   4  16  -5          9.59         11.30         4.92 o                         
   0  17  -5         22.56         28.57         5.87 o                         
   1  17  -5         86.06         69.28         5.05 o                         
   2  17  -5         47.00         38.54         4.10 o                         
   3  17  -5         17.55         14.49         4.24 o                         
   1  18  -5         47.08         39.37         3.92 o                         
   2  18  -5         95.74         72.48         6.01 o                         
   0  19  -5         15.66          5.53         5.96 o                         
   0   0  -4        196.68        218.95        10.63 o                         
   2   0  -4        358.44        420.88        12.59 o                         
   4   0  -4        529.04        587.50        17.13 o                         
   6   0  -4        127.73        147.99         8.73 o                         
   8   0  -4        236.95        235.56        10.65 o                         
   1   1  -4        275.37        307.97         6.19 o                         
   2   1  -4         74.84         84.45         3.70 o                         
   3   1  -4        323.48        348.91         7.94 o                         
   4   1  -4        553.47        563.54        11.35 o                         
   5   1  -4        222.83        256.17         7.70 o                         
   6   1  -4        505.98        537.16        11.02 o                         
   7   1  -4        255.89        275.10         8.75 o                         
   8   1  -4         20.20         22.43         4.19 o                         
   0   2  -4          2.31          1.22         2.88 o                         
   1   2  -4         16.90         17.00         2.57 o                         
   2   2  -4         10.82         15.83         2.71 o                         
   3   2  -4        594.13        600.43        12.21 o                         
   4   2  -4        354.25        352.89         8.41 o                         
   5   2  -4         93.07        110.30         6.11 o                         
   6   2  -4        342.14        366.82        10.36 o                         
   7   2  -4        116.13        139.62         6.53 o                         
   8   2  -4         65.29         64.70         4.72 o                         
   1   3  -4        117.29        127.36         3.98 o                         
   2   3  -4        308.91        311.69         7.50 o                         
   3   3  -4        144.98        132.65         5.69 o                         
   4   3  -4         91.78        111.98         5.65 o                         
   5   3  -4        474.75        483.55         9.77 o                         
   6   3  -4        511.46        550.48        11.03 o                         
   7   3  -4         76.08         92.71         5.47 o                         
   8   3  -4         75.10         82.82         6.18 o                         
   0   4  -4         90.85         92.41         4.62 o                         
   1   4  -4        101.23        106.56         4.25 o                         
   2   4  -4        393.18        384.53         9.26 o                         
   3   4  -4        200.87        223.63         6.78 o                         
   4   4  -4        130.28        120.66         5.31 o                         
   5   4  -4        248.48        279.81         7.20 o                         
   6   4  -4          3.40         -1.52         4.06 o                         
   7   4  -4         71.57         86.37         5.35 o                         
   8   4  -4          3.00         -1.86         4.20 o                         
   1   5  -4         29.79         22.80         3.18 o                         
   2   5  -4        312.14        322.56         7.59 o                         
   3   5  -4         25.34         19.30         3.70 o                         
   4   5  -4        249.70        258.31         7.55 o                         
   5   5  -4        106.90        116.49         5.21 o                         
   6   5  -4          4.17          2.72         4.13 o                         
   7   5  -4         11.18         10.41         4.22 o                         
   8   5  -4         78.24         70.18         4.76 o                         
   0   6  -4        284.23        277.63        11.78 o                         
   1   6  -4         83.72         73.76         3.81 o                         
   2   6  -4         51.27         54.99         3.97 o                         
   3   6  -4        120.20        119.81         7.19 o                         
   4   6  -4         75.94         64.73         4.54 o                         
   5   6  -4         51.21         57.84         4.54 o                         
   6   6  -4         41.96         45.61         4.53 o                         
   7   6  -4         26.23         21.51         4.55 o                         
   8   6  -4         50.63         47.39         4.80 o                         
   1   7  -4        122.92        122.70         5.31 o                         
   2   7  -4         29.96         22.30         4.21 o                         
   3   7  -4         22.58         19.56         4.70 o                         
   4   7  -4        122.59        111.70         6.67 o                         
   5   7  -4          1.03          2.01         4.47 o                         
   6   7  -4         80.43         77.01         4.89 o                         
   7   7  -4          8.15         -1.49         4.46 o                         
   8   7  -4         28.72         16.79         4.80 o                         
   0   8  -4         49.47         49.16         7.04 o                         
   1   8  -4        275.34        282.43         7.60 o                         
   2   8  -4         33.66         28.69         4.44 o                         
   3   8  -4         93.47         84.70         4.78 o                         
   4   8  -4        147.14        133.51         5.82 o                         
   5   8  -4          4.79          7.06         4.83 o                         
   6   8  -4         10.19          9.03         4.49 o                         
   7   8  -4         76.86         61.70         5.21 o                         
   8   8  -4         44.21         33.69         5.67 o                         
   1   9  -4        118.09        129.25         5.51 o                         
   2   9  -4         41.13         36.97         4.14 o                         
   3   9  -4         95.72        106.16         5.43 o                         
   4   9  -4        227.16        228.61         7.81 o                         
   5   9  -4         54.20         57.58         5.68 o                         
   6   9  -4        104.95         87.83         6.63 o                         
   7   9  -4         51.43         43.26         4.96 o                         
   0  10  -4        561.35        590.79        16.41 o                         
   1  10  -4        170.22        188.98         7.35 o                         
   2  10  -4         15.96         12.54         4.05 o                         
   3  10  -4        452.58        495.52        13.17 o                         
   4  10  -4        317.76        330.82        10.52 o                         
   5  10  -4         47.64         49.78         5.09 o                         
   6  10  -4         65.81         59.00         5.10 o                         
   7  10  -4          8.54          6.07         4.42 o                         
   1  11  -4        117.65        123.04         5.41 o                         
   2  11  -4        488.98        505.27        10.79 o                         
   3  11  -4        100.69        109.19         5.55 o                         
   4  11  -4         46.71         47.23         4.85 o                         
   5  11  -4         24.63         21.06         4.75 o                         
   6  11  -4        226.51        235.07         9.75 o                         
   7  11  -4          0.51         -4.23         4.23 o                         
   0  12  -4        194.81        221.60        13.16 o                         
   1  12  -4        226.76        253.76         7.82 o                         
   2  12  -4        852.92        870.18        14.65 o                         
   3  12  -4         46.27         51.14         5.84 o                         
   4  12  -4        131.24        124.14         6.03 o                         
   5  12  -4         97.40         88.21         6.71 o                         
   6  12  -4         22.91         12.98         4.31 o                         
   7  12  -4         19.22         16.86         5.81 o                         
   1  13  -4        527.92        580.34        11.40 o                         
   2  13  -4        367.36        397.37         9.86 o                         
   3  13  -4         23.76         33.31         4.71 o                         
   4  13  -4        106.45         94.15         5.30 o                         
   5  13  -4          6.47          5.80         4.43 o                         
   6  13  -4          9.42          6.01         4.26 o                         
   7  13  -4         43.26         43.68         6.46 o                         
   0  14  -4       1350.18       1440.94        30.08 o                         
   1  14  -4        146.74        163.90         7.65 o                         
   2  14  -4         54.87         67.91         5.29 o                         
   3  14  -4          4.98         10.22         4.41 o                         
   4  14  -4         29.72         22.97         5.05 o                         
   5  14  -4         11.87          8.10         4.75 o                         
   6  14  -4          6.43          0.30         4.23 o                         
   1  15  -4        268.96        269.55         7.82 o                         
   2  15  -4          1.20          8.52         4.35 o                         
   3  15  -4        157.03        135.58         6.28 o                         
   4  15  -4         18.01         11.66         4.46 o                         
   5  15  -4         28.17         28.00         4.70 o                         
   6  15  -4         20.61         10.66         4.58 o                         
   0  16  -4        259.15        299.04        15.03 o                         
   1  16  -4         56.83         55.34         4.56 o                         
   2  16  -4         64.29         74.48         5.12 o                         
   3  16  -4         57.58         48.55         4.88 o                         
   4  16  -4          8.47          3.87         4.38 o                         
   5  16  -4         18.35         23.83         4.53 o                         
   1  17  -4        146.30        154.03         8.84 o                         
   2  17  -4         84.37         88.90         5.00 o                         
   3  17  -4         11.96         11.89         4.50 o                         
   4  17  -4         11.70         13.42         4.28 o                         
   5  17  -4          8.75          7.44         4.69 o                         
   0  18  -4          3.39          8.45         5.59 o                         
   1  18  -4         78.97         79.35         5.37 o                         
   2  18  -4         49.20         43.44         4.58 o                         
   3  18  -4         18.02         19.75         4.05 o                         
   4  18  -4         16.75         17.35         4.31 o                         
   1  19  -4         23.40         23.85         3.85 o                         
   2  19  -4          3.87         12.64         3.78 o                         
   3  19  -4         12.65         13.97         3.70 o                         
   4  19  -4         15.33         14.96         4.12 o                         
   0  20  -4         32.51         31.51         5.25 o                         
   1  20  -4         30.63         26.73         3.71 o                         
   2  20  -4          4.54          5.78         3.80 o                         
   3  20  -4          0.74          7.49         3.64 o                         
   1  21  -4         17.77         19.96         3.66 o                         
   2  21  -4          3.07          3.96         4.14 o                         
   2   0  -3        402.08        393.26         8.93 o                         
   4   0  -3        394.30        410.42        10.56 o                         
   6   0  -3         32.34         39.71         6.21 o                         
   8   0  -3       1519.04       1584.56        40.09 o                         
   0   1  -3       1526.87       1596.92        37.15 o                         
   1   1  -3        697.96        735.33        10.61 o                         
   2   1  -3        243.51        242.01         5.00 o                         
   3   1  -3        162.59        139.98         4.50 o                         
   4   1  -3         90.30        109.72         4.33 o                         
   5   1  -3        257.20        261.52         6.02 o                         
   6   1  -3         71.64         80.67         4.87 o                         
   7   1  -3        365.34        399.91         9.17 o                         
   8   1  -3        128.81        143.52         7.37 o                         
   9   1  -3        358.71        336.44         9.54 o                         
   1   2  -3        404.15        417.55         7.31 o                         
   2   2  -3        464.15        460.23         7.92 o                         
   3   2  -3        625.12        669.59        11.15 o                         
   4   2  -3        224.94        225.15         6.54 o                         
   5   2  -3         11.60         18.33         3.15 o                         
   6   2  -3        160.17        174.71         6.38 o                         
   7   2  -3        494.37        548.43        10.67 o                         
   8   2  -3         57.15         68.19         5.45 o                         
   9   2  -3        193.89        179.62        10.34 o                         
   0   3  -3        468.50        482.25        14.84 o                         
   1   3  -3        396.20        406.39         6.50 o                         
   2   3  -3        179.29        170.60         4.58 o                         
   3   3  -3         75.39         79.50         3.75 o                         
   4   3  -3         22.78         27.62         3.27 o                         
   5   3  -3        152.11        173.03         5.72 o                         
   6   3  -3        556.03        584.63        10.50 o                         
   7   3  -3        272.44        300.05         8.36 o                         
   8   3  -3         28.13         37.64         4.77 o                         
   9   3  -3         19.16         25.72         4.96 o                         
   1   4  -3        237.28        260.42         5.48 o                         
   2   4  -3         11.07         11.00         2.26 o                         
   3   4  -3         75.57         72.33         3.52 o                         
   4   4  -3         27.14         28.58         3.29 o                         
   5   4  -3        124.29        127.04         5.69 o                         
   6   4  -3         19.05         23.05         4.01 o                         
   7   4  -3         24.22         27.78         5.01 o                         
   8   4  -3          8.57          5.05         4.41 o                         
   9   4  -3         73.75         75.01         5.94 o                         
   0   5  -3        357.30        393.18         9.93 o                         
   1   5  -3        119.24        119.18         3.82 o                         
   2   5  -3        106.04        117.24         3.97 o                         
   3   5  -3         27.61         38.69         3.12 o                         
   4   5  -3         65.73         59.12         3.92 o                         
   5   5  -3        126.34        150.29         5.08 o                         
   6   5  -3         84.56         97.19         4.96 o                         
   7   5  -3        170.33        195.80         7.78 o                         
   8   5  -3         47.85         49.18         5.01 o                         
   9   5  -3         80.12         71.80         5.19 o                         
   1   6  -3        434.77        426.43         7.77 o                         
   2   6  -3        158.82        149.35         4.72 o                         
   3   6  -3         80.59         96.98         4.09 o                         
   4   6  -3          8.14          9.32         2.98 o                         
   5   6  -3         78.88         90.01         4.57 o                         
   6   6  -3        199.27        224.72         6.77 o                         
   7   6  -3         19.99         21.33         4.61 o                         
   8   6  -3        494.75        516.54        10.59 o                         
   9   6  -3          6.16          3.44         4.59 o                         
   0   7  -3       2316.03       2316.65        48.53 o                         
   1   7  -3         60.45         63.96         3.38 o                         
   2   7  -3        154.06        150.29         5.48 o                         
   3   7  -3         86.90         91.69         4.50 o                         
   4   7  -3         56.82         52.11         3.58 o                         
   5   7  -3        153.88        166.72         5.92 o                         
   6   7  -3         68.63         73.92         4.89 o                         
   7   7  -3         17.70         18.13         4.47 o                         
   8   7  -3          3.37          4.12         4.18 o                         
   9   7  -3        236.59        201.77         7.99 o                         
   1   8  -3        344.37        310.15         6.69 o                         
   2   8  -3        228.35        232.71         6.47 o                         
   3   8  -3         26.49         22.17         3.24 o                         
   4   8  -3        211.99        215.68         6.19 o                         
   5   8  -3         95.14         99.08         5.10 o                         
   6   8  -3          8.97          3.25         4.87 o                         
   7   8  -3         71.72         73.37         5.43 o                         
   8   8  -3         34.79         20.00         4.15 o                         
   0   9  -3        456.41        477.72        11.58 o                         
   1   9  -3        425.51        438.75         8.30 o                         
   2   9  -3        146.62        150.08         5.72 o                         
   3   9  -3         62.01         59.62         4.19 o                         
   4   9  -3        189.88        189.80         6.46 o                         
   5   9  -3         39.53         40.09         4.37 o                         
   6   9  -3         78.36         96.05         5.50 o                         
   7   9  -3         22.21         27.51         4.71 o                         
   8   9  -3         70.49         63.22         5.81 o                         
   1  10  -3        165.81        167.15         5.53 o                         
   2  10  -3        297.28        315.93         7.76 o                         
   3  10  -3         29.43         28.04         3.75 o                         
   4  10  -3         80.61         74.06         4.60 o                         
   5  10  -3         86.48         82.87         5.34 o                         
   6  10  -3         23.45          6.86         4.77 o                         
   7  10  -3         14.61         13.10         4.44 o                         
   8  10  -3          3.49         -0.10         4.71 o                         
   0  11  -3        604.36        616.55        15.22 o                         
   1  11  -3        620.54        635.68        10.80 o                         
   2  11  -3        297.74        295.71         7.30 o                         
   3  11  -3         17.93         20.27         3.70 o                         
   4  11  -3          3.51         -0.72         4.10 o                         
   5  11  -3         46.46         49.93         4.84 o                         
   6  11  -3         34.59         20.12         4.85 o                         
   7  11  -3         36.84         19.79         4.72 o                         
   8  11  -3          1.34         -4.64         4.64 o                         
   1  12  -3        748.78        776.11        12.02 o                         
   2  12  -3         68.58         63.11         4.32 o                         
   3  12  -3        286.02        285.30         7.31 o                         
   4  12  -3         19.27         12.40         4.32 o                         
   5  12  -3         55.33         48.81         5.28 o                         
   6  12  -3         88.99         76.50         5.45 o                         
   7  12  -3          4.17         -3.40         4.31 o                         
   8  12  -3         18.85          4.95         5.43 o                         
   0  13  -3        202.16        199.94         8.36 o                         
   1  13  -3        115.99        121.09         5.31 o                         
   2  13  -3        729.83        770.09        12.49 o                         
   3  13  -3        160.74        168.63         6.33 o                         
   4  13  -3         74.73         60.84         5.15 o                         
   5  13  -3         18.66         15.39         5.34 o                         
   6  13  -3         15.77          9.24         4.90 o                         
   7  13  -3          8.74         -4.74         4.74 o                         
   1  14  -3         14.81         21.17         3.80 o                         
   2  14  -3        121.15        132.83         5.56 o                         
   3  14  -3        500.39        554.82        10.56 o                         
   4  14  -3        205.48        188.04         7.03 o                         
   5  14  -3        418.43        423.47         9.83 o                         
   6  14  -3         80.86         75.32         5.27 o                         
   7  14  -3         51.61         39.20         5.13 o                         
   0  15  -3        160.16        179.60         9.02 o                         
   1  15  -3        357.75        378.18         8.58 o                         
   2  15  -3         27.25         33.88         4.28 o                         
   3  15  -3        675.43        688.10        12.98 o                         
   4  15  -3        110.68        124.77         6.55 o                         
   5  15  -3         63.14         59.99         5.62 o                         
   6  15  -3          4.40          2.31         4.29 o                         
   7  15  -3         57.35         41.76         4.93 o                         
   1  16  -3         16.78         29.48         4.45 o                         
   2  16  -3         54.06         66.55         5.38 o                         
   3  16  -3        109.79        104.32         5.36 o                         
   4  16  -3        204.22        209.53         7.52 o                         
   5  16  -3         58.03         50.90         5.33 o                         
   6  16  -3         35.13         24.47         4.47 o                         
   7  16  -3        113.78        103.18         7.87 o                         
   0  17  -3         51.25         60.20         7.11 o                         
   1  17  -3        175.18        174.51         6.11 o                         
   2  17  -3         23.83         36.05         4.68 o                         
   3  17  -3         84.44         78.77         5.03 o                         
   4  17  -3         37.79         40.62         5.14 o                         
   5  17  -3        251.60        236.06         7.69 o                         
   6  17  -3         30.71         15.87         4.82 o                         
   1  18  -3         37.66         38.51         4.75 o                         
   2  18  -3        128.08        132.91         6.05 o                         
   3  18  -3         12.29         25.11         4.65 o                         
   4  18  -3        160.03        150.33         6.32 o                         
   5  18  -3        134.21        122.44         9.48 o                         
   6  18  -3         43.39         29.92         6.29 o                         
   0  19  -3         94.13         98.12         7.10 o                         
   1  19  -3         30.06         36.03         4.30 o                         
   2  19  -3        171.06        181.90        10.14 o                         
   3  19  -3         67.70         65.26         4.57 o                         
   4  19  -3         12.18         10.58         4.07 o                         
   5  19  -3         42.84         31.68         4.78 o                         
   1  20  -3          4.93         12.23         3.97 o                         
   2  20  -3         63.60         58.60         4.49 o                         
   3  20  -3        310.36        331.92        12.60 o                         
   4  20  -3         35.63         32.40         4.58 o                         
   5  20  -3        134.02        107.92         9.59 o                         
   0  21  -3         20.34         18.34         5.53 o                         
   1  21  -3         27.58         31.86         3.96 o                         
   2  21  -3         16.88         21.31         3.99 o                         
   3  21  -3        112.19        104.23         8.90 o                         
   4  21  -3        201.17        135.56        12.50 o                         
   1  22  -3         16.89         15.73         3.95 o                         
   2  22  -3         43.82         40.19         4.44 o                         
   3  22  -3         67.03         54.90         6.59 o                         
   0  23  -3          7.40          5.08         5.49 o                         
   1  23  -3         13.20         11.27         3.53 o                         
   2  23  -3         24.29         22.39         5.75 o                         
   0   0  -2       5854.31       5678.03       313.31 o                         
   4   0  -2        416.18        440.79        11.04 o                         
   6   0  -2         84.62         88.61         6.57 o                         
   8   0  -2        417.91        442.67        14.80 o                         
  10   0  -2         95.25         80.20        18.89 o                         
   1   1  -2        484.44        459.80         7.01 o                         
   2   1  -2        595.90        567.39         9.26 o                         
   3   1  -2         31.71         39.48         2.82 o                         
   4   1  -2        830.87        813.13        12.02 o                         
   5   1  -2        238.64        253.72         5.20 o                         
   6   1  -2         11.47         15.94         3.15 o                         
   7   1  -2         65.91         73.99         4.99 o                         
   8   1  -2         80.27        100.43         7.67 o                         
   9   1  -2        127.52        122.78         7.91 o                         
  10   1  -2        136.52        119.75        12.50 o                         
   0   2  -2       1956.44       1835.23        44.21 o                         
   1   2  -2       2014.86       1897.29        25.51 o                         
   2   2  -2         38.57         45.55         2.33 o                         
   3   2  -2        160.17        166.86         5.09 o                         
   4   2  -2        514.65        519.20         8.41 o                         
   5   2  -2        580.38        589.35         8.68 o                         
   6   2  -2         23.49         28.55         3.42 o                         
   7   2  -2         71.61         73.73         5.11 o                         
   8   2  -2         67.76         72.55         5.98 o                         
   9   2  -2        119.39        110.26         5.83 o                         
  10   2  -2        215.48        238.64        14.50 o                         
   1   3  -2       1068.56        960.74        13.81 o                         
   2   3  -2        790.88        794.09        13.18 o                         
   3   3  -2         32.85         40.32         3.30 o                         
   4   3  -2          3.38          9.00         2.53 o                         
   5   3  -2        324.19        326.47         6.32 o                         
   6   3  -2        791.32        810.67        11.61 o                         
   7   3  -2        121.42        148.50         5.97 o                         
   8   3  -2         55.92         72.44         6.94 o                         
   9   3  -2        148.08        130.20         7.84 o                         
   0   4  -2        308.02        275.55         8.24 o                         
   1   4  -2        142.61        141.41         3.47 o                         
   2   4  -2         60.06         66.12         3.48 o                         
   3   4  -2       1979.08       2001.20        25.93 o                         
   4   4  -2        426.23        435.56         7.82 o                         
   5   4  -2        168.41        179.03         5.10 o                         
   6   4  -2       1020.57       1086.47        14.87 o                         
   7   4  -2        281.65        302.25         8.44 o                         
   8   4  -2          1.57         -0.42         4.85 o                         
   9   4  -2        178.11        182.06         7.37 o                         
   1   5  -2        507.97        474.84         8.18 o                         
   2   5  -2       1313.69       1245.46        19.35 o                         
   3   5  -2        539.04        578.65        11.13 o                         
   4   5  -2        353.17        345.77         6.65 o                         
   5   5  -2         42.47         46.73         3.62 o                         
   6   5  -2        607.93        629.28        10.82 o                         
   7   5  -2        546.37        569.49        10.63 o                         
   8   5  -2         44.77         48.01         5.01 o                         
   9   5  -2        106.62         93.80         6.65 o                         
   0   6  -2       1605.06       1569.47        37.72 o                         
   1   6  -2        725.12        728.28        11.39 o                         
   2   6  -2        767.98        786.74        12.79 o                         
   3   6  -2        102.55        105.90         3.90 o                         
   4   6  -2        177.22        165.73         4.90 o                         
   5   6  -2        237.84        268.80         6.07 o                         
   6   6  -2         21.23         28.90         3.63 o                         
   7   6  -2        224.13        255.76         8.59 o                         
   8   6  -2        253.96        247.29         7.38 o                         
   9   6  -2         30.12         23.15         5.07 o                         
   1   7  -2        470.65        471.73         8.52 o                         
   2   7  -2        109.68        115.22         4.11 o                         
   3   7  -2        645.53        644.84        10.04 o                         
   4   7  -2        652.49        668.25        10.55 o                         
   5   7  -2        425.33        459.59         8.31 o                         
   6   7  -2         29.26         36.04         3.89 o                         
   7   7  -2         28.90         44.48         5.33 o                         
   8   7  -2         95.29         91.18         5.94 o                         
   9   7  -2         26.65         14.28         4.80 o                         
   0   8  -2       2076.93       2043.99        41.20 o                         
   1   8  -2        357.79        360.74         6.92 o                         
   2   8  -2        165.83        177.05         4.99 o                         
   3   8  -2        125.91        124.91         4.31 o                         
   4   8  -2        665.96        680.95        10.22 o                         
   5   8  -2         46.59         49.24         3.62 o                         
   6   8  -2         39.17         33.22         4.15 o                         
   7   8  -2         92.56         97.78         5.54 o                         
   8   8  -2        171.35        153.38         6.60 o                         
   9   8  -2        159.03        136.74         8.43 o                         
   1   9  -2        462.52        464.93         8.61 o                         
   2   9  -2        114.59        124.90         4.19 o                         
   3   9  -2        618.16        635.83        10.01 o                         
   4   9  -2        170.78        178.41         5.80 o                         
   5   9  -2         45.54         41.35         3.77 o                         
   6   9  -2         68.60         68.21         4.53 o                         
   7   9  -2          8.64          3.81         4.26 o                         
   8   9  -2         65.07         47.86         5.13 o                         
   9   9  -2         24.62         24.89         5.34 o                         
   0  10  -2        185.45        219.68         8.28 o                         
   1  10  -2         59.11         58.65         3.26 o                         
   2  10  -2        256.29        265.15         6.31 o                         
   3  10  -2        240.46        253.98         6.00 o                         
   4  10  -2         39.94         27.15         3.25 o                         
   5  10  -2          3.06         -1.09         3.50 o                         
   6  10  -2         97.07        104.42         5.09 o                         
   7  10  -2         32.70         23.63         5.27 o                         
   8  10  -2         26.97         18.33         4.57 o                         
   9  10  -2         14.36          9.14         5.42 o                         
   1  11  -2        184.02        203.84         5.35 o                         
   2  11  -2        279.70        287.88         6.51 o                         
   3  11  -2          4.73          2.61         2.78 o                         
   4  11  -2          9.65         13.08         3.26 o                         
   5  11  -2         10.26         10.23         3.64 o                         
   6  11  -2         80.86         76.15         5.12 o                         
   7  11  -2        293.80        297.43         8.51 o                         
   8  11  -2         17.12          8.60         4.07 o                         
   9  11  -2         39.67         41.58         8.32 o                         
   0  12  -2         83.35         78.91         5.10 o                         
   1  12  -2         66.34         71.74         3.59 o                         
   2  12  -2         31.27         31.20         3.25 o                         
   3  12  -2         35.66         34.20         3.47 o                         
   4  12  -2          7.22          6.03         3.27 o                         
   5  12  -2          9.09          2.07         3.51 o                         
   6  12  -2         55.07         47.65         4.37 o                         
   7  12  -2         93.46         77.28         5.81 o                         
   8  12  -2         34.70         29.28         6.73 o                         
   1  13  -2         40.75         44.81         3.14 o                         
   2  13  -2         89.37         90.01         4.05 o                         
   3  13  -2        417.42        413.44         7.92 o                         
   4  13  -2         23.29         21.85         3.68 o                         
   5  13  -2        116.16         99.20         5.03 o                         
   6  13  -2        128.94        123.26         7.36 o                         
   7  13  -2         10.42          3.06         4.05 o                         
   8  13  -2         21.65         16.38         6.16 o                         
   0  14  -2         31.04         31.24         4.47 o                         
   1  14  -2        350.36        359.89         6.94 o                         
   2  14  -2        128.01        133.89         4.78 o                         
   3  14  -2        189.23        227.32         6.34 o                         
   4  14  -2        138.42        147.79         5.89 o                         
   5  14  -2        134.31        136.53         6.43 o                         
   6  14  -2         41.92         43.68         4.48 o                         
   7  14  -2        110.54         90.70         5.94 o                         
   8  14  -2         36.35         35.27         7.88 o                         
   1  15  -2         70.22         66.29         3.95 o                         
   2  15  -2         43.28         45.47         3.94 o                         
   3  15  -2        214.61        227.01         7.25 o                         
   4  15  -2        374.42        385.22         8.33 o                         
   5  15  -2          1.88          3.59         4.57 o                         
   6  15  -2        221.57        218.18         8.68 o                         
   7  15  -2        164.56        160.06         8.87 o                         
   8  15  -2          8.48         -4.56         7.64 o                         
   0  16  -2       1090.55       1134.58        20.88 o                         
   1  16  -2        246.82        277.13         7.00 o                         
   2  16  -2          1.21          9.23         3.99 o                         
   3  16  -2         82.76         79.97         4.78 o                         
   4  16  -2        228.95        223.54         7.88 o                         
   5  16  -2        580.13        562.62        11.82 o                         
   6  16  -2          7.83          5.95         4.60 o                         
   7  16  -2        110.48         71.95         8.07 o                         
   1  17  -2        455.88        472.36         8.83 o                         
   2  17  -2        101.50         99.25         4.93 o                         
   3  17  -2        273.48        277.28         8.30 o                         
   4  17  -2        145.27        149.71         7.16 o                         
   5  17  -2         88.31         64.59         5.01 o                         
   6  17  -2        204.49        184.19         9.90 o                         
   7  17  -2         38.76         34.95         6.01 o                         
   0  18  -2        778.28        815.82        16.76 o                         
   1  18  -2        229.48        291.85         7.16 o                         
   2  18  -2        311.58        367.45         9.75 o                         
   3  18  -2        102.94         86.84         5.41 o                         
   4  18  -2        112.88        114.11         5.85 o                         
   5  18  -2        160.98        130.36         6.11 o                         
   6  18  -2         62.40         43.83         6.34 o                         
   1  19  -2        639.23        705.59        11.90 o                         
   2  19  -2        464.59        487.49        12.07 o                         
   3  19  -2        249.74        247.40         9.92 o                         
   4  19  -2         10.13         18.03         4.31 o                         
   5  19  -2         52.98         43.07         5.34 o                         
   6  19  -2         41.69         38.63         5.59 o                         
   0  20  -2        336.43        366.36        12.39 o                         
   1  20  -2         73.27         67.20         4.79 o                         
   2  20  -2        404.82        421.01         9.77 o                         
   3  20  -2        123.42        127.62         6.45 o                         
   4  20  -2          2.48          6.32         3.99 o                         
   5  20  -2         23.55         21.41         5.25 o                         
   1  21  -2         27.66         27.63         4.69 o                         
   2  21  -2         31.74         35.83         4.20 o                         
   3  21  -2        118.42        107.63         7.08 o                         
   4  21  -2         38.49         25.04         4.40 o                         
   5  21  -2         33.38         18.58         7.41 o                         
   0  22  -2         54.97         46.20         6.48 o                         
   1  22  -2         50.66         37.26         4.45 o                         
   2  22  -2         10.39          7.50         3.77 o                         
   3  22  -2        116.00         91.58         5.65 o                         
   4  22  -2         83.05         75.80         6.34 o                         
   1  23  -2         20.92         15.96         4.00 o                         
   2  23  -2         15.89         18.92         4.23 o                         
   3  23  -2         13.13         17.71         4.93 o                         
   0  24  -2         16.49         22.19         6.43 o                         
   1  24  -2          1.08          6.53         4.32 o                         
   2  24  -2         27.13         30.11         4.63 o                         
   2   0  -1       2966.87       2643.90        58.85 o                         
   4   0  -1       1703.43       1731.47        31.25 o                         
   6   0  -1         20.31         22.38         3.71 o                         
   8   0  -1        127.85        151.91        10.78 o                         
  10   0  -1         31.03         38.75        11.03 o                         
   0   1  -1        860.45        767.84        20.56 o                         
   1   1  -1       6113.38       5438.48        75.14 o                         
   2   1  -1       3487.05       3254.03        50.09 o                         
   3   1  -1       2959.00       2834.31        41.16 o                         
   4   1  -1       1364.17       1317.10        18.50 o                         
   5   1  -1        399.12        391.27         6.95 o                         
   6   1  -1         91.29         97.85         3.93 o                         
   7   1  -1        115.50        133.12         5.16 o                         
   8   1  -1        147.42        152.78         6.49 o                         
   9   1  -1         46.17         41.64         5.00 o                         
  10   1  -1          7.11          5.95         5.99 o                         
   1   2  -1       4814.17       4437.35        61.43 o                         
   2   2  -1       8422.94       7870.82       117.14 o                         
   3   2  -1         81.01         78.89         3.15 o                         
   4   2  -1       1175.94       1133.90        17.40 o                         
   5   2  -1       1158.71       1146.83        15.27 o                         
   6   2  -1        103.51        109.47         3.80 o                         
   7   2  -1        258.96        279.89         7.07 o                         
   8   2  -1         93.18        105.68         6.88 o                         
   9   2  -1          1.80          0.59         4.73 o                         
  10   2  -1         11.76          7.63         5.95 o                         
   0   3  -1        765.61        673.63        15.11 o                         
   1   3  -1        187.18        174.47         3.31 o                         
   2   3  -1       3330.21       3181.89        46.19 o                         
   3   3  -1       1920.76       1864.38        27.39 o                         
   4   3  -1        377.87        375.83         7.12 o                         
   5   3  -1       1370.66       1355.00        17.79 o                         
   6   3  -1         63.08         65.33         3.63 o                         
   7   3  -1         79.05         87.27         4.75 o                         
   8   3  -1         56.64         65.46         5.55 o                         
   9   3  -1         67.92         64.77         5.44 o                         
  10   3  -1         22.58         14.50         5.76 o                         
   1   4  -1        425.28        423.39         7.40 o                         
   2   4  -1        139.57        128.32         4.17 o                         
   3   4  -1         49.67         50.42         3.66 o                         
   4   4  -1        619.08        598.86         9.31 o                         
   5   4  -1       2517.01       2503.84        27.91 o                         
   6   4  -1        809.72        805.74        10.82 o                         
   7   4  -1        152.00        162.61         5.80 o                         
   8   4  -1         46.64         42.27         4.59 o                         
   9   4  -1         31.09         26.78         4.88 o                         
  10   4  -1          0.90         -5.85         5.85 o                         
   0   5  -1       2460.12       2220.83        47.10 o                         
   1   5  -1        791.60        706.57        11.59 o                         
   2   5  -1        123.69        100.56         3.84 o                         
   3   5  -1        428.24        451.09         9.57 o                         
   4   5  -1       1133.16       1119.71        15.74 o                         
   5   5  -1        814.52        764.62        10.00 o                         
   6   5  -1         40.09         41.33         3.25 o                         
   7   5  -1        154.09        179.51         5.90 o                         
   8   5  -1         22.78         27.56         5.57 o                         
   9   5  -1          0.06          2.36         4.74 o                         
  10   5  -1          4.99         -6.63         6.63 o                         
   1   6  -1         68.19         70.38         2.84 o                         
   2   6  -1         21.30         23.45         2.74 o                         
   3   6  -1        232.40        246.95         6.28 o                         
   4   6  -1        972.88        949.31        13.59 o                         
   5   6  -1         54.26         51.83         3.42 o                         
   6   6  -1        289.56        280.29         6.15 o                         
   7   6  -1        394.83        426.80         8.46 o                         
   8   6  -1          3.26         -0.67         4.10 o                         
   9   6  -1         14.20         10.38         5.56 o                         
  10   6  -1         22.12         16.37         6.89 o                         
   0   7  -1        348.21        339.22         8.67 o                         
   1   7  -1        406.38        388.59         6.76 o                         
   2   7  -1        252.38        262.31         6.26 o                         
   3   7  -1        128.01        121.56         4.19 o                         
   4   7  -1        116.11        135.09         4.40 o                         
   5   7  -1          9.10         11.67         2.63 o                         
   6   7  -1         44.58         46.21         3.49 o                         
   7   7  -1        130.96        137.95         5.53 o                         
   8   7  -1         18.13         11.40         4.34 o                         
   9   7  -1          6.35          3.55         4.97 o                         
   1   8  -1        914.80        900.61        14.21 o                         
   2   8  -1         80.19         92.68         5.28 o                         
   3   8  -1        294.44        298.23         6.08 o                         
   4   8  -1         47.42         40.23         3.18 o                         
   5   8  -1        103.07        121.13         3.95 o                         
   6   8  -1         83.11         79.86         4.54 o                         
   7   8  -1         76.34         66.36         4.70 o                         
   8   8  -1         23.20         20.44         4.66 o                         
   9   8  -1         28.82         15.83         5.06 o                         
   0   9  -1       2630.84       2717.35        61.20 o                         
   1   9  -1        593.23        618.66        11.03 o                         
   2   9  -1        466.46        469.72         8.16 o                         
   3   9  -1        367.63        366.20         6.58 o                         
   4   9  -1          2.75          1.06         2.53 o                         
   5   9  -1         29.55         31.59         3.27 o                         
   6   9  -1        133.74        134.21         5.02 o                         
   7   9  -1          4.15         -3.62         3.93 o                         
   8   9  -1         25.49         23.99         5.04 o                         
   9   9  -1         24.53          8.33         5.10 o                         
   1  10  -1        506.69        538.39         9.42 o                         
   2  10  -1        218.14        239.39         5.69 o                         
   3  10  -1        388.86        388.88         6.98 o                         
   4  10  -1         99.66        110.36         4.10 o                         
   5  10  -1         14.23         13.32         3.16 o                         
   6  10  -1          7.32          4.45         3.57 o                         
   7  10  -1         32.08         35.66         5.25 o                         
   8  10  -1        103.67        103.88         6.07 o                         
   9  10  -1         27.73         21.11         5.70 o                         
   0  11  -1        113.19        129.12         6.15 o                         
   1  11  -1       1350.29       1375.54        18.90 o                         
   2  11  -1        481.50        497.05         8.22 o                         
   3  11  -1         13.95         10.46         2.48 o                         
   4  11  -1         13.34          8.24         2.94 o                         
   5  11  -1        278.30        263.54         6.18 o                         
   6  11  -1         37.15         22.99         4.08 o                         
   7  11  -1        240.31        224.43        10.59 o                         
   8  11  -1         39.34         26.88         5.43 o                         
   9  11  -1          3.67          1.94         5.49 o                         
   1  12  -1        534.55        565.34         9.34 o                         
   2  12  -1        426.67        454.89         7.24 o                         
   3  12  -1         15.44         15.18         2.74 o                         
   4  12  -1         14.27         12.75         2.88 o                         
   5  12  -1         81.84         78.49         4.43 o                         
   6  12  -1        100.39         93.24         4.93 o                         
   7  12  -1        137.58        126.99         6.38 o                         
   8  12  -1         30.67         22.18         5.21 o                         
   9  12  -1        156.52        160.99        10.28 o                         
   0  13  -1        278.23        309.24         8.87 o                         
   1  13  -1         55.25         60.39         3.43 o                         
   2  13  -1        207.43        205.54         5.16 o                         
   3  13  -1        107.70        111.10         4.04 o                         
   4  13  -1         70.05         81.63         4.08 o                         
   5  13  -1        196.37        187.04         6.16 o                         
   6  13  -1        246.40        258.02         7.50 o                         
   7  13  -1         57.09         46.69         8.37 o                         
   8  13  -1         90.65         76.13         8.42 o                         
   1  14  -1         46.53         47.93         3.27 o                         
   2  14  -1        294.52        280.14         6.41 o                         
   3  14  -1        109.62        109.97         4.16 o                         
   4  14  -1        183.47        186.70         5.95 o                         
   5  14  -1        362.66        366.31         8.02 o                         
   6  14  -1         41.47         38.51         6.81 o                         
   7  14  -1        182.50        188.59         8.96 o                         
   8  14  -1        372.40        336.85        11.56 o                         
   0  15  -1        171.96        187.46         7.49 o                         
   1  15  -1        124.65        123.97         4.55 o                         
   2  15  -1         92.61         94.26         4.00 o                         
   3  15  -1        114.63         97.16         4.59 o                         
   4  15  -1        394.03        387.17         8.46 o                         
   5  15  -1        684.07        672.64        11.75 o                         
   6  15  -1         54.60         53.78         4.61 o                         
   7  15  -1         67.68         51.62         5.09 o                         
   8  15  -1        293.01        272.07        14.41 o                         
   1  16  -1        300.79        326.72         7.04 o                         
   2  16  -1          3.93          6.97         3.54 o                         
   3  16  -1        650.08        650.54        10.46 o                         
   4  16  -1        313.93        299.91         7.73 o                         
   5  16  -1        138.88        141.02         7.06 o                         
   6  16  -1         86.43         86.04         7.08 o                         
   7  16  -1        117.08         98.84         7.34 o                         
   8  16  -1        289.12        267.33        13.72 o                         
   0  17  -1        668.51        747.58        16.99 o                         
   1  17  -1        498.78        556.14         9.73 o                         
   2  17  -1        143.25        150.07         6.99 o                         
   3  17  -1        186.46        213.37         6.86 o                         
   4  17  -1         64.92         47.54         5.09 o                         
   5  17  -1          1.74         -4.06         4.06 o                         
   6  17  -1        174.07        133.91         9.02 o                         
   7  17  -1         20.53          2.53         5.35 o                         
   1  18  -1        318.55        343.02         7.98 o                         
   2  18  -1        868.10        872.36        13.53 o                         
   3  18  -1        135.95        120.77         5.53 o                         
   4  18  -1         47.65         50.58         5.48 o                         
   5  18  -1          7.46         -0.26         4.46 o                         
   6  18  -1         40.42         32.46         4.76 o                         
   7  18  -1         11.10         -4.39         7.62 o                         
   0  19  -1        218.93        222.47         9.91 o                         
   1  19  -1        231.87        253.85         7.16 o                         
   2  19  -1        526.29        527.85        11.54 o                         
   3  19  -1         33.28         37.43         4.85 o                         
   4  19  -1          8.13         13.05         4.14 o                         
   5  19  -1          0.56         -0.11         4.03 o                         
   6  19  -1          7.00          6.72         6.71 o                         
   1  20  -1         64.56         71.37         4.88 o                         
   2  20  -1         16.17         25.67         5.04 o                         
   3  20  -1         15.93         20.26         4.49 o                         
   4  20  -1         10.65         12.74         4.47 o                         
   5  20  -1         15.44          3.15         4.58 o                         
   6  20  -1          0.90         -2.83         6.17 o                         
   0  21  -1        706.85        718.66        17.34 o                         
   1  21  -1         42.85         35.20         4.90 o                         
   2  21  -1         66.17         56.28         4.75 o                         
   3  21  -1         24.35         26.89         4.55 o                         
   4  21  -1         52.24         57.50         6.04 o                         
   5  21  -1         31.10         25.69         5.13 o                         
   1  22  -1         57.40         50.64         4.80 o                         
   2  22  -1         36.91         23.61         4.37 o                         
   3  22  -1          9.34         16.42         4.32 o                         
   4  22  -1         35.44         25.38         4.85 o                         
   5  22  -1          8.40          9.63         5.87 o                         
   0  23  -1         14.90         14.74         5.84 o                         
   1  23  -1          7.90         16.53         4.17 o                         
   2  23  -1         10.42         10.88         4.33 o                         
   3  23  -1          5.31         17.00         4.73 o                         
   4  23  -1         43.99         44.68         6.57 o                         
   1  24  -1         30.60         21.62         4.61 o                         
   2  24  -1         99.38         98.38         6.24 o                         
   3  24  -1          1.94          4.47         3.98 o                         
   0  25  -1         35.05         33.49         7.42 o                         
   1  25  -1         25.00         24.41         4.07 o                         
   2  25  -1         11.65         15.72         6.13 o                         
   4   0   0        160.14        159.30         6.87 o                         
   6   0   0        107.05        116.27         6.22 o                         
   8   0   0         18.29         19.83         7.89 o                         
  10   0   0         37.50         53.28        10.47 o                         
   1   1   0        270.67        219.38         3.61 o                         
   2   1   0        476.94        455.90         7.89 o                         
   3   1   0       8243.40       7800.90        93.00 o                         
   4   1   0          2.88          5.70         2.38 o                         
   5   1   0         21.86         21.57         2.33 o                         
   6   1   0        127.05        146.85         4.62 o                         
   7   1   0          9.45          9.98         4.52 o                         
   8   1   0         49.23         48.79         6.27 o                         
   9   1   0        332.11        304.92        13.60 o                         
  10   1   0        225.20        250.40        10.56 o                         
   0   2   0       1148.51        959.00        23.08 o                         
   1   2   0          0.06          0.94         1.18 o                         
   2   2   0       8666.24       8093.97       128.36 o                         
   3   2   0        186.60        163.07         3.60 o                         
   4   2   0        256.50        259.63         5.38 o                         
   5   2   0        237.78        242.28         4.99 o                         
   6   2   0          3.07          7.77         2.35 o                         
   7   2   0        631.48        613.46        15.07 o                         
   8   2   0         43.42         37.69         5.63 o                         
   9   2   0          0.47         11.04         6.14 o                         
  10   2   0        266.46        277.74        12.87 o                         
   1   3   0       3263.79       2995.36        44.91 o                         
   2   3   0      12569.91      11782.58       179.98 o                         
   4   3   0        197.22        228.23         5.69 o                         
   5   3   0          6.57         12.32         2.26 o                         
   6   3   0         18.86         22.09         2.75 o                         
   7   3   0        405.02        399.71         9.92 o                         
   8   3   0         61.14         55.75         5.71 o                         
   9   3   0          3.30          9.80         6.12 o                         
  10   3   0        117.68        137.97         8.66 o                         
   2   4   0        961.37        909.75        16.56 o                         
   3   4   0          8.63          8.86         2.47 o                         
   4   4   0        342.68        338.77         6.45 o                         
   5   4   0          1.53          0.47         2.07 o                         
   6   4   0         48.86         62.90         3.25 o                         
   7   4   0        291.23        290.88         9.25 o                         
   8   4   0         60.15         67.30         6.08 o                         
   9   4   0         38.94         30.88         6.21 o                         
  10   4   0         13.82         14.35         6.68 o                         
   1   5   0         25.41         25.59         2.34 o                         
   2   5   0       1019.89       1011.26        14.82 o                         
   3   5   0        258.07        248.07         6.05 o                         
   4   5   0          7.46         14.24         2.41 o                         
   5   5   0          9.36         11.72         2.34 o                         
   6   5   0         59.83         62.09         3.59 o                         
   7   5   0        346.51        344.36         8.93 o                         
   8   5   0        150.26        158.94         7.87 o                         
   9   5   0         14.12         13.71         5.99 o                         
  10   5   0        100.00         88.76         7.49 o                         
   0   6   0       1655.80       1388.60        38.66 o                         
   1   6   0        124.28        115.47         3.59 o                         
   2   6   0          7.11          8.47         2.48 o                         
   3   6   0        269.04        271.36         6.47 o                         
   4   6   0         38.37         38.31         2.86 o                         
   5   6   0         74.04         91.84         3.25 o                         
   6   6   0         72.46         82.59         3.80 o                         
   7   6   0        454.58        453.21        10.47 o                         
   8   6   0          0.08         -0.14         6.00 o                         
   9   6   0          5.64          4.61         5.57 o                         
  10   6   0         55.83         60.27         7.13 o                         
   1   7   0         16.66         13.01         2.25 o                         
   2   7   0        641.66        580.54         9.38 o                         
   3   7   0        177.22        181.68         5.21 o                         
   4   7   0         60.61         51.29         3.17 o                         
   5   7   0         13.87         13.86         2.39 o                         
   6   7   0         75.10         73.13         3.79 o                         
   7   7   0         17.69         15.73         4.60 o                         
   8   7   0         32.27         22.63         5.81 o                         
   9   7   0          3.09          3.23         5.93 o                         
  10   7   0         25.38         28.99         8.63 o                         
   0   8   0        237.90        275.71         7.39 o                         
   1   8   0        338.58        284.79         5.74 o                         
   2   8   0          0.50         -0.25         3.04 o                         
   3   8   0        119.45        120.54         4.11 o                         
   4   8   0        108.07        111.66         4.00 o                         
   5   8   0        151.23        162.29         4.29 o                         
   6   8   0         25.80         20.24         3.36 o                         
   7   8   0          0.31          0.17         4.00 o                         
   8   8   0         53.12         31.73         5.34 o                         
   9   8   0        503.27        494.98        13.82 o                         
   1   9   0        126.44        125.38         4.34 o                         
   2   9   0        139.41        140.88         4.98 o                         
   3   9   0         41.41         46.73         3.03 o                         
   4   9   0         73.82         80.83         3.39 o                         
   5   9   0        162.55        161.96         4.46 o                         
   6   9   0          5.73         -0.06         3.41 o                         
   7   9   0         41.71         35.71         4.95 o                         
   8   9   0         54.74         34.22         6.38 o                         
   9   9   0        192.15        215.54        10.14 o                         
   0  10   0         31.54         29.66         4.61 o                         
   1  10   0        998.68        975.55        13.96 o                         
   2  10   0        748.06        825.38        12.75 o                         
   3  10   0         11.40          6.67         2.55 o                         
   4  10   0        157.39        150.84         4.11 o                         
   5  10   0         40.63         43.96         3.24 o                         
   6  10   0          9.01         13.23         3.31 o                         
   7  10   0        167.26        154.34         7.40 o                         
   8  10   0        243.52        242.71        10.68 o                         
   9  10   0          9.27         -1.57         5.96 o                         
   1  11   0       1777.91       1907.73        24.14 o                         
   2  11   0        337.05        331.20         6.53 o                         
   3  11   0          7.01          7.63         2.68 o                         
   4  11   0         95.13         83.79         3.37 o                         
   5  11   0         81.26         78.26         4.09 o                         
   6  11   0          4.96          2.05         3.59 o                         
   7  11   0        208.61        197.66         8.27 o                         
   8  11   0        185.01        189.52         9.56 o                         
   9  11   0         57.74         58.91         6.96 o                         
   0  12   0       1013.98       1043.72        18.38 o                         
   1  12   0          7.77         10.14         2.68 o                         
   2  12   0        278.00        301.68         6.18 o                         
   3  12   0        501.37        506.11         7.61 o                         
   4  12   0        103.25        101.84         3.82 o                         
   5  12   0          8.01          9.20         3.78 o                         
   6  12   0        220.21        229.40         7.19 o                         
   7  12   0         22.34         22.85         5.25 o                         
   8  12   0          0.12         -5.84         6.35 o                         
   9  12   0        257.17        252.32        10.86 o                         
   1  13   0          9.41         14.70         2.93 o                         
   2  13   0         15.90         13.64         2.53 o                         
   3  13   0        776.18        852.04        10.26 o                         
   4  13   0        198.03        223.96         6.00 o                         
   5  13   0        596.80        570.33         9.98 o                         
   6  13   0       2720.24       2647.83        41.47 o                         
   7  13   0         13.88          0.61         4.73 o                         
   8  13   0         32.50         44.95         7.61 o                         
   9  13   0        163.61        147.97         9.70 o                         
   0  14   0          0.01          4.80         3.75 o                         
   1  14   0          2.29          4.45         3.06 o                         
   2  14   0          0.08         -1.44         2.56 o                         
   3  14   0       1254.20       1284.69        14.65 o                         
   4  14   0        812.62        798.82        12.28 o                         
   5  14   0        209.74        219.32         7.95 o                         
   6  14   0        292.46        298.68         9.04 o                         
   7  14   0         31.69         29.63         5.16 o                         
   8  14   0         18.92         19.77         6.77 o                         
   1  15   0        357.55        350.22         6.52 o                         
   2  15   0         24.79         26.10         3.49 o                         
   3  15   0          2.21          6.15         3.25 o                         
   4  15   0        937.01        906.80        12.92 o                         
   5  15   0         12.04          7.10         4.14 o                         
   6  15   0         61.61         44.72         5.32 o                         
   7  15   0        890.85        908.93        19.42 o                         
   8  15   0          0.08         -0.74         5.65 o                         
   0  16   0         73.29         86.14         6.06 o                         
   1  16   0        112.89        111.24         4.37 o                         
   2  16   0         18.21         28.24         3.75 o                         
   3  16   0        206.26        212.88         6.36 o                         
   4  16   0       1399.83       1332.17        20.24 o                         
   5  16   0        286.72        265.93        10.17 o                         
   6  16   0          0.15         -4.50         4.50 o                         
   7  16   0        238.92        226.21        14.05 o                         
   8  16   0          4.18          2.04         8.20 o                         
   1  17   0         63.57         71.18         5.08 o                         
   2  17   0        166.59        181.07         5.70 o                         
   3  17   0         74.13         84.52         5.42 o                         
   4  17   0        509.02        509.56        10.87 o                         
   5  17   0         80.92         74.61         5.64 o                         
   6  17   0          8.34          9.64         4.70 o                         
   7  17   0          0.69         11.75         9.00 o                         
   0  18   0        175.69        168.52         8.51 o                         
   1  18   0         33.34         38.54         4.66 o                         
   2  18   0         40.19         48.81         4.62 o                         
   3  18   0         12.08         12.29         4.00 o                         
   4  18   0         16.56         22.34         4.74 o                         
   5  18   0        168.79        159.17         7.26 o                         
   6  18   0          0.00         -6.15         6.15 o                         
   7  18   0         30.97         34.35         8.03 o                         
   1  19   0         65.84         79.85         5.34 o                         
   2  19   0        112.08        117.98         6.00 o                         
   3  19   0         74.63         68.96         5.19 o                         
   4  19   0          8.87         17.57         5.17 o                         
   5  19   0          3.98          7.70         4.65 o                         
   6  19   0          0.83          2.68         5.55 o                         
   7  19   0          0.37          8.16         7.72 o                         
   0  20   0         19.91         31.52         6.99 o                         
   1  20   0        164.34        177.79         6.84 o                         
   2  20   0          3.47         11.49         4.54 o                         
   3  20   0        128.62        138.46         6.96 o                         
   4  20   0         63.02         58.49         5.44 o                         
   5  20   0         26.33         27.54         5.59 o                         
   6  20   0         10.28         20.46         6.14 o                         
   1  21   0         10.81         10.82         4.39 o                         
   2  21   0        173.06        152.59         6.71 o                         
   3  21   0        199.07        188.00         7.64 o                         
   4  21   0          0.26          1.37         4.99 o                         
   5  21   0         17.05          7.98         5.80 o                         
   6  21   0          6.67         -0.20         6.84 o                         
   0  22   0         22.79         26.93         6.80 o                         
   1  22   0          7.28         15.85         4.58 o                         
   2  22   0         81.30         83.18         5.70 o                         
   3  22   0        283.93        308.91        11.72 o                         
   4  22   0          6.37         14.22         5.52 o                         
   5  22   0         16.24         26.31         5.69 o                         
   1  23   0          0.95         11.80         4.40 o                         
   2  23   0         25.66         15.17         5.48 o                         
   3  23   0         29.12         26.91         5.53 o                         
   4  23   0         11.24         22.70         6.02 o                         
   0  24   0          0.20         -1.29         6.53 o                         
   1  24   0          0.64          5.83         4.82 o                         
   2  24   0         12.82         13.00         5.41 o                         
   3  24   0          1.03         10.24         5.69 o                         
   1  25   0          1.03          4.39         5.30 o                         
   2  25   0          1.29          9.28         5.54 o                         
   2   0   1       2968.16       2495.29        79.13 o                         
   4   0   1       1704.11       1793.70        49.42 o                         
   6   0   1         20.38         27.77         5.46 o                         
   8   0   1        127.63        153.83        10.98 o                         
  10   0   1         31.10         29.95        10.58 o                         
   0   1   1        861.51        742.23        21.51 o                         
   1   1   1       6114.15       5297.48        88.90 o                         
   2   1   1       3486.88       3190.70        53.74 o                         
   3   1   1       2959.22       2871.73        39.72 o                         
   4   1   1       1363.46       1352.20        20.95 o                         
   5   1   1        399.28        409.16        10.48 o                         
   6   1   1         91.05        110.47         5.37 o                         
   7   1   1        115.59        127.27         6.51 o                         
   8   1   1        147.42        178.26         8.15 o                         
   9   1   1         46.15         52.04         6.85 o                         
  10   1   1          7.05          3.80         7.71 o                         
   1   2   1       4813.89       4339.23        61.60 o                         
   2   2   1       8423.20       7922.69       110.52 o                         
   3   2   1         81.30         80.30         2.79 o                         
   4   2   1       1175.73       1154.43        16.53 o                         
   5   2   1       1159.15       1216.11        22.53 o                         
   6   2   1        103.63        118.77         5.55 o                         
   7   2   1        259.14        282.95         8.72 o                         
   8   2   1         93.40        107.61         7.11 o                         
   9   2   1          1.80          0.37         5.85 o                         
  10   2   1         11.79         16.70         8.00 o                         
   0   3   1        766.32        677.30        13.29 o                         
   1   3   1        187.18        169.61         3.81 o                         
   2   3   1       3330.24       3135.37        39.81 o                         
   3   3   1       1921.29       1829.34        29.04 o                         
   4   3   1        378.21        385.53         6.75 o                         
   5   3   1       1369.88       1418.96        23.96 o                         
   6   3   1         62.97         70.64         4.64 o                         
   7   3   1         78.97         93.78         5.90 o                         
   8   3   1         56.62         77.00         6.87 o                         
   9   3   1         67.95         75.01         6.95 o                         
  10   3   1         22.66         30.06         9.08 o                         
   1   4   1        425.29        402.61         7.02 o                         
   2   4   1        139.29        124.71         3.17 o                         
   3   4   1         49.67         49.96         3.13 o                         
   4   4   1        618.73        600.65        10.40 o                         
   5   4   1       2516.44       2520.05        33.84 o                         
   6   4   1        809.41        797.62        13.85 o                         
   7   4   1        151.72        160.09         8.07 o                         
   8   4   1         46.51         51.96         6.40 o                         
   9   4   1         31.04         35.77         6.43 o                         
  10   4   1          0.90          5.53         7.37 o                         
   0   5   1       2460.48       2146.94        58.02 o                         
   1   5   1        791.46        734.92        10.50 o                         
   2   5   1        123.74        100.50         3.25 o                         
   3   5   1        428.20        467.35         8.95 o                         
   4   5   1       1133.11       1142.91        16.18 o                         
   5   5   1        814.22        774.97        11.35 o                         
   6   5   1         40.11         40.66         4.21 o                         
   7   5   1        154.05        177.08         7.95 o                         
   8   5   1         22.73         23.30         7.25 o                         
   9   5   1          0.06          3.21         5.87 o                         
  10   5   1          5.02          4.07         9.67 o                         
   1   6   1         68.26         78.22         3.28 o                         
   2   6   1         21.26         23.79         2.96 o                         
   3   6   1        232.34        252.54         6.12 o                         
   4   6   1        972.73        981.38        14.20 o                         
   5   6   1         54.29         57.34         3.66 o                         
   6   6   1        289.95        297.53         7.27 o                         
   7   6   1        394.90        404.44        12.36 o                         
   8   6   1          3.24          7.76         5.49 o                         
   9   6   1         14.22          9.07         6.68 o                         
  10   6   1         22.11         22.48        10.33 o                         
   0   7   1        348.74        312.89        10.90 o                         
   1   7   1        406.56        395.69         8.81 o                         
   2   7   1        252.28        248.68         6.15 o                         
   3   7   1        127.74        119.00         5.02 o                         
   4   7   1        115.91        133.90         5.14 o                         
   5   7   1          9.16         10.02         2.63 o                         
   6   7   1         44.45         41.49         4.43 o                         
   7   7   1        131.02        147.57         8.72 o                         
   8   7   1         18.10         10.77         5.79 o                         
   9   7   1          6.37          6.31         6.26 o                         
   1   8   1        914.76        893.60        14.53 o                         
   2   8   1         80.37         78.50         3.78 o                         
   3   8   1        293.91        294.32         6.76 o                         
   4   8   1         47.53         35.88         3.48 o                         
   5   8   1        103.22        118.26         4.52 o                         
   6   8   1         83.28         84.22         6.04 o                         
   7   8   1         76.18         63.63         7.16 o                         
   8   8   1         23.22         20.72         6.77 o                         
   9   8   1         28.84         30.69         6.57 o                         
   0   9   1       2630.56       2884.86        79.99 o                         
   1   9   1        592.61        596.95        14.21 o                         
   2   9   1        466.09        464.00         9.32 o                         
   3   9   1        367.50        374.97         7.95 o                         
   4   9   1          2.75          1.28         2.40 o                         
   5   9   1         29.35         28.34         3.34 o                         
   6   9   1        133.79        133.58         6.59 o                         
   7   9   1          4.17         -5.11         5.99 o                         
   8   9   1         25.49         23.14         6.63 o                         
   9   9   1         24.64         12.93         7.29 o                         
   1  10   1        506.80        524.07        12.22 o                         
   2  10   1        218.06        234.20         7.36 o                         
   3  10   1        389.32        391.02         8.35 o                         
   4  10   1         99.50        124.92         4.71 o                         
   5  10   1         14.23         11.56         3.59 o                         
   6  10   1          7.31          6.72         4.59 o                         
   7  10   1         31.97         32.49         6.20 o                         
   8  10   1        103.69        123.09         9.26 o                         
   9  10   1         27.76         10.25         6.80 o                         
   0  11   1        113.18        116.63         6.81 o                         
   1  11   1       1350.17       1377.97        22.67 o                         
   2  11   1        481.18        490.02         8.99 o                         
   3  11   1         13.95          9.30         2.83 o                         
   4  11   1         13.28          8.41         3.04 o                         
   5  11   1        278.45        261.65         7.09 o                         
   6  11   1         37.21         34.80         5.58 o                         
   7  11   1        240.37        252.64        16.29 o                         
   8  11   1         39.28         38.09         7.70 o                         
   9  11   1          3.65         -2.73         6.76 o                         
   1  12   1        534.16        554.50        10.14 o                         
   2  12   1        426.77        440.24         8.90 o                         
   3  12   1         15.44          8.42         3.13 o                         
   4  12   1         14.24          6.42         3.28 o                         
   5  12   1         81.83         86.54         5.12 o                         
   6  12   1        100.34         81.99         6.31 o                         
   7  12   1        137.76        129.79         8.24 o                         
   8  12   1         30.67         21.78         7.11 o                         
   9  12   1        156.57        170.71        11.07 o                         
   0  13   1        278.44        288.84        10.43 o                         
   1  13   1         55.39         61.05         3.67 o                         
   2  13   1        207.45        207.86         6.00 o                         
   3  13   1        107.55        112.28         4.13 o                         
   4  13   1         70.18         74.63         4.87 o                         
   5  13   1        196.11        201.56         7.89 o                         
   6  13   1        246.26        245.93         9.05 o                         
   7  13   1         57.00         65.49         7.70 o                         
   8  13   1         90.68         94.68         7.77 o                         
   1  14   1         46.65         45.30         3.71 o                         
   2  14   1        294.68        275.72         6.39 o                         
   3  14   1        109.51        112.22         4.66 o                         
   4  14   1        183.53        187.85         6.40 o                         
   5  14   1        362.79        361.02         9.65 o                         
   6  14   1         41.41         39.02         7.19 o                         
   7  14   1        182.73        180.68        10.58 o                         
   8  14   1        372.34        386.91        18.55 o                         
   0  15   1        171.95        190.49         7.75 o                         
   1  15   1        124.55        134.78         5.04 o                         
   2  15   1         92.54         89.33         4.62 o                         
   3  15   1        114.72        109.53         5.68 o                         
   4  15   1        394.05        380.99         9.24 o                         
   5  15   1        684.56        698.91        13.74 o                         
   6  15   1         54.62         38.19         6.29 o                         
   7  15   1         67.73         74.11         7.73 o                         
   8  15   1        293.03        296.22        15.39 o                         
   1  16   1        300.49        326.42         7.85 o                         
   2  16   1          3.96          9.07         4.38 o                         
   3  16   1        650.21        639.97        12.02 o                         
   4  16   1        313.91        296.97         9.17 o                         
   5  16   1        138.78        145.19         7.46 o                         
   6  16   1         86.54         86.43         8.09 o                         
   7  16   1        117.28        129.27         9.19 o                         
   8  16   1        289.15        300.82        16.07 o                         
   0  17   1        668.73        713.55        20.30 o                         
   1  17   1        498.89        545.89        10.71 o                         
   2  17   1        143.35        149.86         6.50 o                         
   3  17   1        186.38        201.41         8.11 o                         
   4  17   1         64.77         52.45         6.19 o                         
   5  17   1          1.77          9.08         6.56 o                         
   6  17   1        173.96        175.10        11.63 o                         
   7  17   1         20.51         27.01         9.00 o                         
   1  18   1        318.43        330.82         9.21 o                         
   2  18   1        867.88        896.94        16.43 o                         
   3  18   1        136.17        130.11         6.38 o                         
   4  18   1         47.70         36.73         7.60 o                         
   5  18   1          7.44          8.81         7.00 o                         
   6  18   1         40.43         33.82         7.11 o                         
   7  18   1         11.11         11.07         8.32 o                         
   0  19   1        219.05        229.16        11.32 o                         
   1  19   1        231.75        248.57         8.65 o                         
   2  19   1        526.11        542.78        13.08 o                         
   3  19   1         33.31         38.14         6.44 o                         
   4  19   1          8.06          8.74         6.05 o                         
   5  19   1          0.57          9.46         6.37 o                         
   6  19   1          6.99         11.01         6.64 o                         
   1  20   1         64.42         78.03         6.32 o                         
   2  20   1         16.19         15.36         6.29 o                         
   3  20   1         16.01         19.03         6.05 o                         
   4  20   1         10.63         12.69         6.36 o                         
   5  20   1         15.40         18.69         7.00 o                         
   6  20   1          0.91         11.75         6.62 o                         
   0  21   1        707.06        753.15        20.90 o                         
   1  21   1         42.98         45.87         5.95 o                         
   2  21   1         66.21         65.73         6.31 o                         
   3  21   1         24.36         25.40         5.87 o                         
   4  21   1         52.26         50.72         7.65 o                         
   5  21   1         31.08         31.90         7.13 o                         
   1  22   1         57.32         49.39         5.85 o                         
   2  22   1         36.90         41.13         5.78 o                         
   3  22   1          9.28         16.79         5.42 o                         
   4  22   1         35.38         24.43         6.53 o                         
   5  22   1          8.42          8.61         5.96 o                         
   0  23   1         14.79         20.11         7.73 o                         
   1  23   1          7.87         19.00         5.26 o                         
   2  23   1         10.43         13.14         5.11 o                         
   3  23   1          5.32         11.49         5.90 o                         
   4  23   1         44.12         51.78         6.48 o                         
   1  24   1         30.60         34.65         5.49 o                         
   2  24   1         99.63         92.85         7.17 o                         
   3  24   1          1.93         13.64         5.96 o                         
   0  25   1         34.90         45.28         7.23 o                         
   1  25   1         24.97         21.98         5.44 o                         
   2  25   1         11.66         18.12         6.15 o                         
   0   0   2       5854.32       5145.66       157.51 o                         
   2   0   2         36.53         40.24         6.47 o                         
   4   0   2        416.34        449.11        18.86 o                         
   6   0   2         84.41         92.45         6.78 o                         
   8   0   2        417.63        458.64        17.09 o                         
  10   0   2         95.18        119.91        18.56 o                         
   1   1   2        484.42        460.67         8.48 o                         
   2   1   2        595.41        566.48        15.31 o                         
   3   1   2         31.68         34.80         4.40 o                         
   4   1   2        830.82        787.35        15.90 o                         
   5   1   2        238.66        238.29         7.58 o                         
   6   1   2         11.53         14.60         3.89 o                         
   7   1   2         66.01         73.04         5.47 o                         
   8   1   2         80.11        100.06         6.83 o                         
   9   1   2        127.48        114.06        10.07 o                         
  10   1   2        136.44        150.45        13.69 o                         
   0   2   2       1955.88       1743.91        39.34 o                         
   1   2   2       2015.02       1843.77        27.56 o                         
   2   2   2         38.62         50.73         4.42 o                         
   3   2   2        160.03        157.33         7.09 o                         
   4   2   2        514.56        512.23        11.76 o                         
   5   2   2        580.79        587.30        10.98 o                         
   6   2   2         23.42         26.90         3.93 o                         
   7   2   2         71.55         80.38         5.56 o                         
   8   2   2         67.83         81.57         6.71 o                         
   9   2   2        119.64        158.26        12.04 o                         
  10   2   2        215.46        272.26        22.77 o                         
   1   3   2       1068.76        979.23        17.33 o                         
   2   3   2        791.57        803.37        15.24 o                         
   3   3   2         32.87         41.51         4.31 o                         
   4   3   2          3.40          3.70         4.03 o                         
   5   3   2        324.28        331.34         7.58 o                         
   6   3   2        791.37        775.57        12.62 o                         
   7   3   2        121.51        126.90         6.65 o                         
   8   3   2         55.75         59.83         6.77 o                         
   9   3   2        148.16        139.74         9.50 o                         
   0   4   2        307.67        274.00         9.07 o                         
   1   4   2        142.32        152.44         5.08 o                         
   2   4   2         60.07         72.80         4.84 o                         
   3   4   2       1978.44       2031.30        33.53 o                         
   4   4   2        426.68        446.16        11.49 o                         
   5   4   2        168.80        184.37         6.23 o                         
   6   4   2       1020.36       1051.00        16.32 o                         
   7   4   2        281.68        291.26         9.64 o                         
   8   4   2          1.57          7.08         5.62 o                         
   9   4   2        178.03        222.35        13.55 o                         
   1   5   2        508.15        479.13         9.99 o                         
   2   5   2       1313.45       1288.67        24.41 o                         
   3   5   2        539.49        596.41        12.34 o                         
   4   5   2        353.34        352.47        10.30 o                         
   5   5   2         42.43         53.46         4.78 o                         
   6   5   2        607.67        629.59        12.64 o                         
   7   5   2        546.41        563.64        13.29 o                         
   8   5   2         44.71         45.88         6.85 o                         
   9   5   2        106.58        119.77         9.44 o                         
   0   6   2       1606.20       1565.88        39.11 o                         
   1   6   2        725.18        714.40        15.13 o                         
   2   6   2        767.87        791.86        13.08 o                         
   3   6   2        102.54        118.74         5.90 o                         
   4   6   2        177.17        172.62         5.85 o                         
   5   6   2        237.69        262.57         6.91 o                         
   6   6   2         21.10         20.01         4.69 o                         
   7   6   2        224.20        253.90         9.29 o                         
   8   6   2        253.89        274.13        14.91 o                         
   9   6   2         30.06         36.64         7.16 o                         
   1   7   2        470.07        473.25        12.72 o                         
   2   7   2        109.64        117.30         4.89 o                         
   3   7   2        646.02        685.60        13.27 o                         
   4   7   2        652.24        681.58        13.68 o                         
   5   7   2        425.19        469.43         9.48 o                         
   6   7   2         29.16         30.23         5.16 o                         
   7   7   2         28.90         39.87         6.21 o                         
   8   7   2         95.27        102.49         8.84 o                         
   9   7   2         26.60         26.46         7.78 o                         
   0   8   2       2075.47       2095.49        50.73 o                         
   1   8   2        357.90        371.45        10.47 o                         
   2   8   2        165.56        194.64         6.80 o                         
   3   8   2        125.81        143.44         7.12 o                         
   4   8   2        666.32        713.19        13.54 o                         
   5   8   2         46.62         52.30         4.44 o                         
   6   8   2         39.12         37.70         5.23 o                         
   7   8   2         92.57         96.69         6.81 o                         
   8   8   2        171.50        175.84        10.13 o                         
   9   8   2        159.01        139.06        10.78 o                         
   1   9   2        462.37        458.58        11.92 o                         
   2   9   2        114.51        132.15         6.43 o                         
   3   9   2        617.14        616.51        10.81 o                         
   4   9   2        170.67        189.87         5.87 o                         
   5   9   2         45.49         39.72         4.52 o                         
   6   9   2         68.60         80.27         5.91 o                         
   7   9   2          8.53         13.14         6.39 o                         
   8   9   2         65.04         54.26         7.99 o                         
   9   9   2         24.66         15.20         6.29 o                         
   0  10   2        185.51        209.42        14.44 o                         
   1  10   2         59.08         57.47         5.69 o                         
   2  10   2        256.32        270.92        10.11 o                         
   3  10   2        240.46        258.44         7.21 o                         
   4  10   2         39.99         26.13         3.79 o                         
   5  10   2          3.05          0.09         4.49 o                         
   6  10   2         97.10        104.18         6.06 o                         
   7  10   2         32.74         24.07         5.79 o                         
   8  10   2         27.00         33.60         8.18 o                         
   9  10   2         14.33          9.34         8.49 o                         
   1  11   2        183.88        206.62         8.24 o                         
   2  11   2        280.00        271.37         6.79 o                         
   3  11   2          4.80          3.18         3.57 o                         
   4  11   2          9.65          5.63         3.78 o                         
   5  11   2         10.27          6.81         4.31 o                         
   6  11   2         81.08         67.63         5.58 o                         
   7  11   2        293.90        276.97        10.94 o                         
   8  11   2         17.07         14.16         6.80 o                         
   9  11   2         39.74         45.37         8.16 o                         
   0  12   2         83.61         83.52         6.94 o                         
   1  12   2         66.16         82.77         4.85 o                         
   2  12   2         31.25         27.13         3.70 o                         
   3  12   2         35.67         40.69         4.02 o                         
   4  12   2          7.17          0.39         4.35 o                         
   5  12   2          9.05          8.92         4.35 o                         
   6  12   2         55.12         44.54         5.52 o                         
   7  12   2         93.55         77.69         7.61 o                         
   8  12   2         34.65         34.28         8.82 o                         
   1  13   2         40.79         40.26         4.04 o                         
   2  13   2         89.25         88.12         4.79 o                         
   3  13   2        417.70        432.07         8.99 o                         
   4  13   2         23.24         19.31         4.79 o                         
   5  13   2        116.22         93.94         5.60 o                         
   6  13   2        128.81        120.74         6.96 o                         
   7  13   2         10.44          4.05         6.77 o                         
   8  13   2         21.68         14.92         8.98 o                         
   0  14   2         31.11         34.64         6.35 o                         
   1  14   2        350.03        335.70         7.88 o                         
   2  14   2        127.92        139.61         5.82 o                         
   3  14   2        189.02        208.59         8.22 o                         
   4  14   2        138.16        138.91         6.39 o                         
   5  14   2        134.51        131.83         6.37 o                         
   6  14   2         41.93         38.46         5.38 o                         
   7  14   2        110.51        109.29         9.94 o                         
   8  14   2         36.38         35.29        10.84 o                         
   1  15   2         70.24         59.69         4.59 o                         
   2  15   2         43.30         44.48         5.43 o                         
   3  15   2        214.48        211.09         8.71 o                         
   4  15   2        374.56        376.64        10.00 o                         
   5  15   2          1.89          4.27         5.49 o                         
   6  15   2        221.53        214.84        14.74 o                         
   7  15   2        164.50        154.22        14.27 o                         
   8  15   2          8.49         11.28         9.82 o                         
   0  16   2       1090.43       1124.61        22.00 o                         
   1  16   2        247.30        289.44         8.75 o                         
   2  16   2          1.21          2.52         4.93 o                         
   3  16   2         82.74         70.70         5.96 o                         
   4  16   2        228.84        240.84         9.60 o                         
   5  16   2        580.45        553.86        15.64 o                         
   6  16   2          7.82          5.71         6.72 o                         
   7  16   2        110.51        139.05        14.36 o                         
   1  17   2        455.72        471.51        10.31 o                         
   2  17   2        101.78         91.85         5.95 o                         
   3  17   2        273.54        263.16         8.35 o                         
   4  17   2        145.15        134.21         8.65 o                         
   5  17   2         88.39         73.62         7.09 o                         
   6  17   2        204.32        201.26        11.82 o                         
   7  17   2         38.77         34.08         9.84 o                         
   0  18   2        778.03        826.52        21.23 o                         
   1  18   2        229.22        272.37         8.41 o                         
   2  18   2        311.52        356.43         9.56 o                         
   3  18   2        102.92         92.80         8.01 o                         
   4  18   2        113.00         98.55         6.45 o                         
   5  18   2        160.77        143.27        11.33 o                         
   6  18   2         62.39         56.82        13.09 o                         
   1  19   2        639.38        720.88        13.40 o                         
   2  19   2        464.48        525.67        16.40 o                         
   3  19   2        250.02        244.74        10.67 o                         
   4  19   2         10.08         13.72         5.47 o                         
   5  19   2         52.99         43.93         9.92 o                         
   6  19   2         41.78         36.89        10.86 o                         
   0  20   2        336.59        374.92        14.84 o                         
   1  20   2         73.23         71.45         5.38 o                         
   2  20   2        404.84        422.03        10.57 o                         
   3  20   2        123.50        132.69         8.26 o                         
   4  20   2          2.48          4.85         7.33 o                         
   5  20   2         23.55         21.52         9.44 o                         
   1  21   2         27.77         32.65         4.94 o                         
   2  21   2         31.85         46.35         5.04 o                         
   3  21   2        118.09        111.66         7.52 o                         
   4  21   2         38.44         35.82         7.61 o                         
   5  21   2         33.38         36.57         8.08 o                         
   0  22   2         55.22         51.18         7.45 o                         
   1  22   2         50.66         41.61         5.12 o                         
   2  22   2         10.40         21.07         4.74 o                         
   3  22   2        115.93        121.14        10.06 o                         
   4  22   2         83.08         89.10         9.19 o                         
   1  23   2         20.95         22.67         6.40 o                         
   2  23   2         15.89         23.43         7.23 o                         
   3  23   2         13.07         20.55         7.74 o                         
   0  24   2         16.54         16.18         9.36 o                         
   1  24   2          1.08         18.22         6.24 o                         
   2  24   2         27.07         21.76         7.06 o                         
   2   0   3        402.06        382.87        13.47 o                         
   4   0   3        393.94        398.48        15.41 o                         
   6   0   3         32.22         34.67         6.45 o                         
   8   0   3       1519.56       1551.01        39.70 o                         
   0   1   3       1527.37       1563.95        36.46 o                         
   1   1   3        697.69        729.73        14.08 o                         
   2   1   3        243.38        249.79         8.59 o                         
   3   1   3        162.59        120.47         7.56 o                         
   4   1   3         90.19        103.21         4.45 o                         
   5   1   3        257.35        267.76         6.90 o                         
   6   1   3         71.49         83.41         5.36 o                         
   7   1   3        365.45        376.30         9.56 o                         
   8   1   3        128.80        127.73         7.11 o                         
   9   1   3        358.68        384.96        16.40 o                         
   1   2   3        404.27        430.32         9.60 o                         
   2   2   3        464.59        474.23        11.78 o                         
   3   2   3        625.35        710.95        18.29 o                         
   4   2   3        224.86        226.62         6.03 o                         
   5   2   3         11.58         15.07         3.50 o                         
   6   2   3        159.91        181.78         6.89 o                         
   7   2   3        494.35        518.24        11.17 o                         
   8   2   3         57.02         71.66         6.01 o                         
   9   2   3        193.80        215.46        18.85 o                         
   0   3   3        468.32        474.43        14.13 o                         
   1   3   3        396.70        412.85         9.87 o                         
   2   3   3        179.20        181.95         7.27 o                         
   3   3   3         75.35         81.93         6.29 o                         
   4   3   3         22.73         26.92         3.75 o                         
   5   3   3        152.12        187.98         6.56 o                         
   6   3   3        555.96        569.65        11.20 o                         
   7   3   3        272.47        276.59         9.07 o                         
   8   3   3         28.12         27.79         5.64 o                         
   9   3   3         19.12         23.70         8.02 o                         
   1   4   3        237.22        262.92         8.54 o                         
   2   4   3         11.15         15.64         4.35 o                         
   3   4   3         75.50         75.74         5.09 o                         
   4   4   3         27.10         26.01         3.83 o                         
   5   4   3        124.29        130.45         5.72 o                         
   6   4   3         19.06         27.70         4.77 o                         
   7   4   3         24.19         34.61         6.60 o                         
   8   4   3          8.53         12.39         5.64 o                         
   9   4   3         73.74         82.35         8.25 o                         
   0   5   3        357.51        395.45        13.93 o                         
   1   5   3        119.34        135.22         6.32 o                         
   2   5   3        106.23        129.45         6.41 o                         
   3   5   3         27.72         34.76         3.80 o                         
   4   5   3         65.59         61.80         4.37 o                         
   5   5   3        126.57        154.00         6.39 o                         
   6   5   3         84.71         91.21         5.66 o                         
   7   5   3        170.40        179.41         8.80 o                         
   8   5   3         47.99         50.02         6.05 o                         
   9   5   3         80.00         59.15         7.72 o                         
   1   6   3        434.83        437.20        11.42 o                         
   2   6   3        158.94        171.17         8.36 o                         
   3   6   3         80.63         99.42         5.30 o                         
   4   6   3          8.12          8.99         3.33 o                         
   5   6   3         78.85        100.29         6.35 o                         
   6   6   3        199.30        235.65         7.49 o                         
   7   6   3         19.94         17.58         5.01 o                         
   8   6   3        494.52        504.39        14.61 o                         
   9   6   3          6.15          1.90         7.47 o                         
   0   7   3       2315.20       2349.01        76.96 o                         
   1   7   3         60.52         69.17         6.15 o                         
   2   7   3        154.06        184.76         7.32 o                         
   3   7   3         86.80         98.82         5.11 o                         
   4   7   3         56.75         57.00         4.22 o                         
   5   7   3        153.61        168.35         6.72 o                         
   6   7   3         68.53         63.41         5.26 o                         
   7   7   3         17.68         16.19         4.86 o                         
   8   7   3          3.35          1.61         5.43 o                         
   9   7   3        236.72        200.66        10.89 o                         
   1   8   3        344.72        318.71        10.14 o                         
   2   8   3        228.26        243.40         7.09 o                         
   3   8   3         26.40         29.21         3.87 o                         
   4   8   3        212.02        227.05         6.71 o                         
   5   8   3         95.28        106.33         5.99 o                         
   6   8   3          8.97          5.64         4.43 o                         
   7   8   3         71.58         65.94         6.06 o                         
   8   8   3         34.87         23.95         5.74 o                         
   0   9   3        456.49        474.51        13.99 o                         
   1   9   3        425.16        432.20         9.50 o                         
   2   9   3        146.67        173.10         6.38 o                         
   3   9   3         61.91         65.22         4.40 o                         
   4   9   3        189.93        200.03         6.75 o                         
   5   9   3         39.55         45.93         5.06 o                         
   6   9   3         78.36         89.02         5.56 o                         
   7   9   3         22.26         20.37         5.51 o                         
   8   9   3         70.47         45.28         6.60 o                         
   1  10   3        166.16        181.74         6.59 o                         
   2  10   3        297.06        307.73         7.85 o                         
   3  10   3         29.28         27.82         4.26 o                         
   4  10   3         80.56         70.41         5.45 o                         
   5  10   3         86.46         78.38         5.47 o                         
   6  10   3         23.37         20.68         6.53 o                         
   7  10   3         14.72          3.92         5.71 o                         
   8  10   3          3.48         -7.35         7.35 o                         
   0  11   3        603.58        635.50        20.99 o                         
   1  11   3        620.79        610.65        13.96 o                         
   2  11   3        297.57        297.20         8.01 o                         
   3  11   3         17.92         16.27         4.41 o                         
   4  11   3          3.54         -4.39         4.39 o                         
   5  11   3         46.37         49.97         5.20 o                         
   6  11   3         34.56         24.60         4.91 o                         
   7  11   3         36.84         22.81         5.90 o                         
   8  11   3          1.33         -6.18         6.18 o                         
   1  12   3        748.52        738.88        12.74 o                         
   2  12   3         68.40         60.39         5.08 o                         
   3  12   3        285.74        278.17         8.83 o                         
   4  12   3         19.24         11.22         4.52 o                         
   5  12   3         55.27         41.04         5.14 o                         
   6  12   3         89.10         70.20         6.06 o                         
   7  12   3          4.14         -3.66         6.51 o                         
   8  12   3         18.90         13.08         6.63 o                         
   0  13   3        201.94        178.74         9.26 o                         
   1  13   3        115.75        121.43         5.94 o                         
   2  13   3        730.04        772.35        15.35 o                         
   3  13   3        160.88        181.57         7.23 o                         
   4  13   3         74.84         57.16         5.21 o                         
   5  13   3         18.76          7.00         6.35 o                         
   6  13   3         15.77          4.84         5.25 o                         
   7  13   3          8.77          1.70         6.28 o                         
   1  14   3         14.86         10.95         4.43 o                         
   2  14   3        121.23        136.94         7.11 o                         
   3  14   3        500.66        567.17        12.30 o                         
   4  14   3        205.55        191.97         7.38 o                         
   5  14   3        418.26        397.58        11.00 o                         
   6  14   3         80.85         64.37         6.80 o                         
   7  14   3         51.64         32.67         6.58 o                         
   0  15   3        160.25        159.29         8.86 o                         
   1  15   3        357.84        344.25         9.30 o                         
   2  15   3         27.22         33.76         5.49 o                         
   3  15   3        675.39        680.85        14.50 o                         
   4  15   3        110.64        105.62         9.40 o                         
   5  15   3         62.91         44.33         5.39 o                         
   6  15   3          4.39          9.69         5.84 o                         
   7  15   3         57.29         63.03        11.74 o                         
   1  16   3         16.81         17.28         4.70 o                         
   2  16   3         53.96         69.24         5.84 o                         
   3  16   3        109.62        108.74         7.15 o                         
   4  16   3        204.28        193.25         8.42 o                         
   5  16   3         58.00         42.18         5.75 o                         
   6  16   3         35.15         34.26         7.17 o                         
   7  16   3        113.97         90.93        10.83 o                         
   0  17   3         51.33         60.63         7.50 o                         
   1  17   3        175.05        162.91         7.03 o                         
   2  17   3         23.81         29.70         5.72 o                         
   3  17   3         84.48         85.19         6.45 o                         
   4  17   3         37.86         34.86         5.59 o                         
   5  17   3        252.02        221.38        15.60 o                         
   6  17   3         30.68         29.19         6.60 o                         
   1  18   3         37.70         50.79         5.62 o                         
   2  18   3        128.40        137.23         7.33 o                         
   3  18   3         12.30         27.90         5.44 o                         
   4  18   3        159.98        127.57         6.73 o                         
   5  18   3        134.24        107.79         8.17 o                         
   6  18   3         43.53         38.26         9.31 o                         
   0  19   3         94.34         82.63         7.96 o                         
   1  19   3         30.13         25.98         5.07 o                         
   2  19   3        171.02        174.87         9.66 o                         
   3  19   3         67.67         65.10         5.82 o                         
   4  19   3         12.25         18.44         4.96 o                         
   5  19   3         42.94         31.06         8.24 o                         
   1  20   3          4.92          9.02         4.61 o                         
   2  20   3         63.51         60.60         5.66 o                         
   3  20   3        310.25        360.76        14.32 o                         
   4  20   3         35.58         29.25         4.89 o                         
   5  20   3        134.09        113.67        13.40 o                         
   0  21   3         20.28         25.40         8.00 o                         
   1  21   3         27.54         31.68         4.82 o                         
   2  21   3         16.89         15.57         4.65 o                         
   3  21   3        112.19         90.74         6.83 o                         
   1  22   3         16.84         11.61         5.17 o                         
   2  22   3         43.91         50.30         5.85 o                         
   3  22   3         67.15         51.56         5.78 o                         
   0  23   3          7.36         10.83        10.93 o                         
   1  23   3         13.18         22.88         6.91 o                         
   2  23   3         24.30         34.18         7.52 o                         
   0   0   4        197.11        209.21        11.74 o                         
   2   0   4        358.49        411.98        13.20 o                         
   4   0   4        530.11        603.71        19.61 o                         
   6   0   4        127.78        139.86         9.57 o                         
   8   0   4        237.10        182.28        12.59 o                         
   1   1   4        275.53        317.06         7.15 o                         
   2   1   4         74.84        105.98         5.19 o                         
   3   1   4        323.36        334.25         9.26 o                         
   4   1   4        553.33        562.40        13.17 o                         
   5   1   4        222.83        277.99         8.17 o                         
   6   1   4        506.14        561.84        12.12 o                         
   7   1   4        256.13        253.58         8.22 o                         
   8   1   4         20.25         11.35         5.73 o                         
   0   2   4          2.26          9.73         4.46 o                         
   1   2   4         16.90         24.15         3.45 o                         
   2   2   4         10.82         20.01         3.54 o                         
   3   2   4        594.29        612.57        12.11 o                         
   4   2   4        353.95        365.02        10.07 o                         
   5   2   4         92.97        117.35         6.29 o                         
   6   2   4        342.21        380.28        11.94 o                         
   7   2   4        116.03        129.73         6.22 o                         
   8   2   4         65.23         47.77         4.90 o                         
   1   3   4        117.56        147.38         5.71 o                         
   2   3   4        309.17        315.44         8.66 o                         
   3   3   4        145.12        139.33         6.43 o                         
   4   3   4         91.79        112.90         6.44 o                         
   5   3   4        474.61        494.59        11.24 o                         
   6   3   4        511.60        564.62        16.28 o                         
   7   3   4         75.87         67.99         5.15 o                         
   8   3   4         75.24         68.59         5.25 o                         
   0   4   4         90.83        105.88         7.22 o                         
   1   4   4        101.39        131.55         5.44 o                         
   2   4   4        392.97        385.44         9.68 o                         
   3   4   4        200.82        232.78         7.75 o                         
   4   4   4        130.23        128.89         7.29 o                         
   5   4   4        248.32        281.39         8.62 o                         
   6   4   4          3.38         11.16         6.25 o                         
   7   4   4         71.49         66.34         5.32 o                         
   8   4   4          3.00         -0.18         4.24 o                         
   1   5   4         29.75         22.92         4.20 o                         
   2   5   4        311.68        318.39         8.26 o                         
   3   5   4         25.35         29.32         4.85 o                         
   4   5   4        249.76        262.57        10.39 o                         
   5   5   4        106.91        110.78         6.35 o                         
   6   5   4          4.16          2.88         4.24 o                         
   7   5   4         11.24          6.73         4.60 o                         
   8   5   4         78.25         49.86         6.16 o                         
   0   6   4        284.15        282.10         9.79 o                         
   1   6   4         83.86         76.99         4.46 o                         
   2   6   4         51.29         56.07         4.67 o                         
   3   6   4        120.11        121.21         6.52 o                         
   4   6   4         75.95         68.00         5.99 o                         
   5   6   4         51.20         51.80         5.65 o                         
   6   6   4         41.96         41.30         5.51 o                         
   7   6   4         26.26         23.81         4.99 o                         
   8   6   4         50.62         41.57         5.84 o                         
   1   7   4        122.85        137.24         5.71 o                         
   2   7   4         29.74         26.07         4.26 o                         
   3   7   4         22.60         23.00         5.18 o                         
   4   7   4        122.67        131.25         7.05 o                         
   5   7   4          1.04         -1.44         4.50 o                         
   6   7   4         80.29         68.47         5.69 o                         
   7   7   4          8.15         -4.91         4.91 o                         
   8   7   4         28.65         14.48         4.88 o                         
   0   8   4         49.41         39.83         7.63 o                         
   1   8   4        275.67        288.26         7.92 o                         
   2   8   4         33.63         32.57         4.65 o                         
   3   8   4         93.63         99.84         6.61 o                         
   4   8   4        147.04        144.43         7.40 o                         
   5   8   4          4.72          1.66         4.70 o                         
   6   8   4         10.21         13.61         4.82 o                         
   7   8   4         76.87         54.73         6.22 o                         
   8   8   4         44.17         27.60         6.94 o                         
   1   9   4        118.06        129.61         6.07 o                         
   2   9   4         41.12         45.87         5.58 o                         
   3   9   4         95.75         99.92         6.11 o                         
   4   9   4        227.03        218.58         8.69 o                         
   5   9   4         54.27         59.06         9.23 o                         
   6   9   4        104.99         98.93         6.39 o                         
   7   9   4         51.42         28.77         6.67 o                         
   0  10   4        561.32        581.85        20.43 o                         
   1  10   4        169.89        178.12         7.58 o                         
   2  10   4         15.94         14.54         5.17 o                         
   3  10   4        452.67        464.43        11.44 o                         
   4  10   4        317.63        306.47         9.91 o                         
   5  10   4         47.44         42.13         5.14 o                         
   6  10   4         65.84         55.64         5.73 o                         
   7  10   4          8.54         -3.95         5.72 o                         
   1  11   4        117.72        101.20         6.24 o                         
   2  11   4        488.58        469.70        11.19 o                         
   3  11   4        100.64         95.64         6.05 o                         
   4  11   4         46.71         49.20         5.65 o                         
   5  11   4         24.61         26.86         4.98 o                         
   6  11   4        226.54        219.60        10.41 o                         
   7  11   4          0.51         -5.80         5.80 o                         
   0  12   4        195.05        212.47        11.19 o                         
   1  12   4        227.06        228.19         8.53 o                         
   2  12   4        852.87        811.33        15.61 o                         
   3  12   4         46.21         45.53         5.33 o                         
   4  12   4        131.08        115.63         7.09 o                         
   5  12   4         97.51         80.00         5.94 o                         
   6  12   4         22.90          9.75         4.72 o                         
   7  12   4         19.23          8.13         6.38 o                         
   1  13   4        527.90        541.68        13.01 o                         
   2  13   4        367.60        376.05        10.33 o                         
   3  13   4         23.82         23.50         5.17 o                         
   4  13   4        106.50         87.09         6.16 o                         
   5  13   4          6.48          7.47         5.04 o                         
   6  13   4          9.48          8.34         5.30 o                         
   7  13   4         43.10         25.83         5.98 o                         
   0  14   4       1350.56       1337.81        33.46 o                         
   1  14   4        146.68        136.10         7.10 o                         
   2  14   4         54.89         46.96         5.70 o                         
   3  14   4          4.97         -0.39         4.23 o                         
   4  14   4         29.74         17.06         5.23 o                         
   5  14   4         11.85         -0.08         5.66 o                         
   6  14   4          6.44          1.13         6.05 o                         
   1  15   4        268.73        233.11         9.98 o                         
   2  15   4          1.19          4.94         6.40 o                         
   3  15   4        157.44        128.11         7.23 o                         
   4  15   4         18.01          3.38         5.37 o                         
   5  15   4         28.20         28.50         5.52 o                         
   6  15   4         20.62         11.99         5.18 o                         
   0  16   4        259.46        256.32        14.60 o                         
   1  16   4         56.81         48.63         5.67 o                         
   2  16   4         64.30         66.78         5.97 o                         
   3  16   4         57.58         42.47         5.61 o                         
   4  16   4          8.47          2.43         6.41 o                         
   5  16   4         18.33         12.05         4.96 o                         
   1  17   4        146.16        149.97         7.21 o                         
   2  17   4         84.47         84.37         5.89 o                         
   3  17   4         11.92         17.35         5.59 o                         
   4  17   4         11.70         11.98         5.22 o                         
   5  17   4          8.75          9.65         4.86 o                         
   0  18   4          3.41          7.58         6.99 o                         
   1  18   4         78.92         77.20         5.80 o                         
   2  18   4         49.17         43.57         5.44 o                         
   3  18   4         18.04         15.32         4.76 o                         
   4  18   4         16.84         12.04         4.48 o                         
   1  19   4         23.41         28.87         5.05 o                         
   2  19   4          3.86          7.82         5.16 o                         
   3  19   4         12.68         19.37         4.78 o                         
   4  19   4         15.34          9.87         4.35 o                         
   0  20   4         32.42         40.91        12.23 o                         
   1  20   4         30.70         27.16         5.54 o                         
   2  20   4          4.53          4.60         4.30 o                         
   3  20   4          0.75          4.16         4.26 o                         
   1  21   4         17.78         24.86         5.44 o                         
   2  21   4          3.08         10.58         4.72 o                         
   2   0   5         81.77         89.33         8.92 o                         
   4   0   5        345.91        351.73        16.16 o                         
   6   0   5          9.26         10.49         7.74 o                         
   0   1   5         57.83         57.74         6.73 o                         
   1   1   5          8.80          6.33         3.98 o                         
   2   1   5          0.87          0.56         4.81 o                         
   3   1   5        148.81        172.76         8.78 o                         
   4   1   5        230.86        272.54        10.55 o                         
   5   1   5         51.72         53.48         6.76 o                         
   6   1   5         29.20         34.35         6.10 o                         
   7   1   5         17.07         13.22         5.08 o                         
   1   2   5          1.03         -2.67         3.84 o                         
   2   2   5         27.36         28.63         5.54 o                         
   3   2   5         66.95         76.21         6.47 o                         
   4   2   5         91.82         88.06         7.23 o                         
   5   2   5         50.83         55.02         6.91 o                         
   6   2   5        212.82        234.34         9.91 o                         
   7   2   5         19.46         11.15         6.64 o                         
   0   3   5        180.08        166.23         8.95 o                         
   1   3   5         11.98          5.60         4.05 o                         
   2   3   5        359.05        358.35        10.37 o                         
   3   3   5        308.06        341.48        10.80 o                         
   4   3   5         44.74         53.14         6.42 o                         
   5   3   5         50.17         55.69         6.95 o                         
   6   3   5         25.61         25.09         5.30 o                         
   7   3   5         67.98         54.88         5.71 o                         
   1   4   5        401.72        473.48        10.35 o                         
   2   4   5        713.57        714.34        15.30 o                         
   3   4   5          3.19         15.36         5.51 o                         
   4   4   5        135.06        142.02         8.05 o                         
   5   4   5         17.90         22.94         5.76 o                         
   6   4   5         53.66         43.80         5.63 o                         
   7   4   5         27.12         14.70         4.46 o                         
   0   5   5        333.69        356.10        12.67 o                         
   1   5   5        584.18        586.53        12.62 o                         
   2   5   5        431.75        447.77        11.67 o                         
   3   5   5          1.93          2.97         5.15 o                         
   4   5   5        172.48        184.02        10.67 o                         
   5   5   5         30.90         32.84         5.90 o                         
   6   5   5         24.25         17.52         5.24 o                         
   7   5   5         11.99          1.03         4.53 o                         
   1   6   5        241.46        264.20         9.55 o                         
   2   6   5        236.04        239.14         8.78 o                         
   3   6   5         67.73         63.65         6.24 o                         
   4   6   5         93.55         91.52         7.25 o                         
   5   6   5         64.41         58.88         6.27 o                         
   6   6   5         78.84         72.16         6.06 o                         
   7   6   5         21.73         16.14         4.29 o                         
   0   7   5        901.33        995.86        27.66 o                         
   1   7   5        214.32        230.50         8.28 o                         
   2   7   5          0.82          4.73         4.76 o                         
   3   7   5         81.26         69.47         6.55 o                         
   4   7   5         66.66         54.42         6.37 o                         
   5   7   5        113.32        121.35         7.88 o                         
   6   7   5         40.56         38.60         6.50 o                         
   7   7   5         26.68          7.79         3.72 o                         
   1   8   5        204.11        202.93         8.62 o                         
   2   8   5         15.97         10.56         4.93 o                         
   3   8   5         11.80          6.28         5.89 o                         
   4   8   5        355.36        372.78        15.76 o                         
   5   8   5        163.54        183.65         9.00 o                         
   6   8   5         46.77         28.34         6.77 o                         
   0   9   5         38.07         25.05         8.49 o                         
   1   9   5         36.60         27.88         5.52 o                         
   2   9   5         42.98         37.04         5.82 o                         
   3   9   5          8.84          5.29         5.41 o                         
   4   9   5        192.72        198.16        11.60 o                         
   5   9   5        505.75        525.79        14.00 o                         
   6   9   5         57.50         34.86         5.70 o                         
   1  10   5         62.17         58.02         6.18 o                         
   2  10   5        100.57         85.30         7.95 o                         
   3  10   5        338.14        381.26        13.53 o                         
   4  10   5        252.43        265.04        15.64 o                         
   5  10   5        152.19        147.01         7.73 o                         
   6  10   5         77.30         58.08         5.78 o                         
   0  11   5        327.31        363.88        18.91 o                         
   1  11   5         47.07         24.89         8.04 o                         
   2  11   5         66.42         55.78         6.35 o                         
   3  11   5        197.29        192.10        11.72 o                         
   4  11   5         21.76         20.98         5.29 o                         
   5  11   5          7.17          4.88         4.93 o                         
   6  11   5         91.07         95.57         8.03 o                         
   1  12   5          4.53         -3.81         5.12 o                         
   2  12   5        207.25        238.47        10.57 o                         
   3  12   5        152.16        146.84         7.93 o                         
   4  12   5          8.52          5.78         5.38 o                         
   5  12   5         33.40         19.62         5.02 o                         
   0  13   5         29.47         17.56         8.51 o                         
   1  13   5         87.68         73.90         6.95 o                         
   2  13   5         61.81         52.06         6.26 o                         
   3  13   5         12.88          9.41         4.65 o                         
   4  13   5         35.21         21.28         4.42 o                         
   5  13   5          4.75         -4.64         4.94 o                         
   1  14   5         53.90         34.14         5.95 o                         
   2  14   5          9.79          3.53         5.33 o                         
   3  14   5         10.68          6.53         6.57 o                         
   4  14   5          6.40          2.67         6.01 o                         
   5  14   5          1.97          4.88         5.12 o                         
   0  15   5         78.46         58.86         8.62 o                         
   1  15   5          4.45          1.96         5.60 o                         
   2  15   5         39.46         31.72         6.15 o                         
   3  15   5         87.48         60.55         6.75 o                         
   4  15   5          7.30          7.25         5.24 o                         
   1  16   5         56.21         52.98         8.21 o                         
   2  16   5         23.97         16.86         5.09 o                         
   3  16   5        104.63         69.14         7.81 o                         
   4  16   5          9.60          2.51         4.80 o                         
   0  17   5         22.59         18.01         8.94 o                         
   1  17   5         86.03         62.58         6.66 o                         
   2  17   5         47.01         34.04         5.20 o                         
   3  17   5         17.56         15.48         5.00 o                         
   1  18   5         47.12         30.57         6.43 o                         
   2  18   5         95.81         66.98         6.21 o                         
   0  19   5         15.60          6.80         5.60 o                         
   0   0   6         43.63         42.62        17.56 o                         
   2   0   6         39.43         41.21         8.70 o                         
   4   0   6         46.27         56.69         9.23 o                         
   6   0   6         17.87         19.61         8.08 o                         
   1   1   6         35.89          7.19         7.68 o                         
   2   1   6        110.82        125.92         7.69 o                         
   3   1   6         55.53         62.53         6.68 o                         
   4   1   6          8.05         10.73         5.30 o                         
   5   1   6         18.39         26.92         8.52 o                         
   6   1   6         35.27         17.90         5.40 o                         
   0   2   6        233.02        235.76        13.70 o                         
   1   2   6         40.47         37.66         6.71 o                         
   2   2   6         20.77         13.10         5.10 o                         
   3   2   6          1.71          3.75         5.53 o                         
   4   2   6          5.09         10.74         5.26 o                         
   5   2   6         34.03         33.60         9.77 o                         
   6   2   6         63.85         56.02         7.86 o                         
   1   3   6        101.72        104.74         7.60 o                         
   2   3   6          9.78         -3.90         4.85 o                         
   3   3   6          4.23          1.70         5.32 o                         
   4   3   6         16.79         15.79         5.63 o                         
   5   3   6         11.59         21.62         7.15 o                         
   0   4   6         90.31         67.15        11.03 o                         
   1   4   6        165.00        179.17         8.64 o                         
   2   4   6        336.69        328.32        11.86 o                         
   3   4   6          7.29          1.87         5.28 o                         
   4   4   6          7.75          0.74         5.39 o                         
   5   4   6         23.73         19.80         5.37 o                         
   1   5   6        202.82        188.78         8.34 o                         
   2   5   6         32.34         32.71         5.84 o                         
   3   5   6        201.58        228.90        11.08 o                         
   4   5   6         25.16         21.04         5.47 o                         
   5   5   6          0.33         -3.65         4.97 o                         
   0   6   6       1468.57       1497.43        52.92 o                         
   1   6   6         54.88         63.81         6.33 o                         
   2   6   6         31.58         16.82         5.72 o                         
   3   6   6        198.09        210.56        13.62 o                         
   4   6   6          4.24          8.17         5.00 o                         
   5   6   6         13.35         13.02         5.12 o                         
   1   7   6        199.57        214.21        12.23 o                         
   2   7   6          0.94          2.76         5.10 o                         
   3   7   6        491.48        539.00        16.84 o                         
   4   7   6        102.53         89.17         8.10 o                         
   5   7   6         58.38         47.00         8.70 o                         
   0   8   6         76.51         72.07         9.85 o                         
   1   8   6         38.32         20.61         7.04 o                         
   2   8   6        140.10        158.47         8.95 o                         
   3   8   6        181.64        179.54         9.91 o                         
   4   8   6        127.52        119.32        11.46 o                         
   5   8   6         53.55         29.50         5.34 o                         
   1   9   6         10.80          2.41         5.75 o                         
   2   9   6        177.31        178.67        11.87 o                         
   3   9   6         37.66         28.80         5.70 o                         
   4   9   6        105.30         96.60         7.91 o                         
   0  10   6          6.85         -6.51         8.51 o                         
   1  10   6         18.15         18.03         5.82 o                         
   2  10   6         22.26         16.19         5.16 o                         
   3  10   6         42.46         32.72         7.09 o                         
   4  10   6         29.40         24.59         4.80 o                         
   1  11   6          8.46          0.07         5.81 o                         
   2  11   6          7.59          5.16         5.22 o                         
   3  11   6         16.00         17.33         6.14 o                         
   4  11   6          0.31         -1.19         3.70 o                         
   0  12   6         15.04         14.90         8.92 o                         
   1  12   6          4.01          7.22         6.02 o                         
   2  12   6          8.74         10.91         5.21 o                         
   3  12   6          2.90         -2.76         5.33 o                         
   1  13   6         47.62         39.96         7.24 o                         
   2  13   6         15.47         12.20         5.18 o                         
   3  13   6          6.69          4.44         4.79 o                         
   0  14   6         74.82         68.88        11.88 o                         
   1  14   6         48.37         41.67         5.38 o                         
   2  14   6         66.39         51.10         6.00 o                         
   2   0   7          0.44          0.87         7.28 o                         
   0   1   7          1.00          3.27         8.15 o                         
   1   1   7          1.75         -5.33         5.33 o                         
   2   1   7         26.11         30.21         6.42 o                         
   3   1   7         98.30         73.92         7.58 o                         
   1   2   7          2.01         -0.66         7.08 o                         
   2   2   7         25.57         18.43         7.37 o                         
   3   2   7         41.04         26.27         6.81 o                         
   0   3   7        101.57         77.54         9.05 o                         
   1   3   7          8.32          2.44         6.14 o                         
   2   3   7         81.07         62.79         6.25 o                         
   3   3   7          9.86         -1.41         5.26 o                         
   1   4   7         49.13         21.52         6.48 o                         
   2   4   7        245.73        193.53        14.39 o                         
   0   5   7         13.98         -3.65         8.86 o                         
   1   5   7         20.13          3.60         5.21 o                         
   1   6   7          5.15         -5.07         5.32 o                         
   2   6   7         33.01         15.32         5.55 o                         
   0   7   7         71.55         32.39        10.43 o                         
   1   7   7         55.02         23.28         6.33 o                         
                                                                                
