# Supplementary material for: Synthesis and crystal structure of 2,9-di­amino-5,6,11,12-tetra­hydro­dibenzo[a,e]cyclo­octene
Source: Acta Crystallogr E Crystallogr Commun. 2024 May 21;80(Pt 6):645–8. doi: 10.1107/S2056989024004468 (PMC11151320; doi:10.1107/S2056989024004468)
Supplement: Supplementary file 4 [file e-80-00645-Isup4.cml]

<?xml version="1.0" encoding="UTF-8"?>
<cml convention="cmlDict:cmllite" xmlns="http://www.xml-cml.org/schema" xmlns:cmlDict="http://www.xml-cml.org/dictionary/cml/" xmlns:nameDict="http://www.xml-cml.org/dictionary/cml/name/">
  <molecule id="m1">
    <name dictRef="nameDict:unknown">2,9-Diamino-5,6,11,12-tetrahydrodibenzo[a,e][8]annulene</name>
    <atomArray>
      <atom id="a1" elementType="N">
        <label value="N" dictRef="cmlDict:locant"/>
      </atom>
      <atom id="a39" elementType="H"/>
      <atom id="a40" elementType="H"/>
      <atom id="a22" elementType="C">
        <label value="1" dictRef="cmlDict:locant"/>
      </atom>
      <atom id="a23" elementType="C" hydrogenCount="0">
        <label value="2" dictRef="cmlDict:locant"/>
      </atom>
      <atom id="a24" elementType="C">
        <label value="3" dictRef="cmlDict:locant"/>
      </atom>
      <atom id="a25" elementType="C">
        <label value="4" dictRef="cmlDict:locant"/>
      </atom>
      <atom id="a26" elementType="C" hydrogenCount="0">
        <label value="4a" dictRef="cmlDict:locant"/>
      </atom>
      <atom id="a27" elementType="C">
        <label value="5" dictRef="cmlDict:locant"/>
      </atom>
      <atom id="a28" elementType="C">
        <label value="6" dictRef="cmlDict:locant"/>
      </atom>
      <atom id="a29" elementType="C" hydrogenCount="0">
        <label value="6a" dictRef="cmlDict:locant"/>
      </atom>
      <atom id="a30" elementType="C">
        <label value="7" dictRef="cmlDict:locant"/>
      </atom>
      <atom id="a31" elementType="C">
        <label value="8" dictRef="cmlDict:locant"/>
      </atom>
      <atom id="a32" elementType="C" hydrogenCount="0">
        <label value="9" dictRef="cmlDict:locant"/>
      </atom>
      <atom id="a33" elementType="C">
        <label value="10" dictRef="cmlDict:locant"/>
      </atom>
      <atom id="a34" elementType="C" hydrogenCount="0">
        <label value="10a" dictRef="cmlDict:locant"/>
      </atom>
      <atom id="a35" elementType="C">
        <label value="11" dictRef="cmlDict:locant"/>
      </atom>
      <atom id="a36" elementType="C">
        <label value="12" dictRef="cmlDict:locant"/>
      </atom>
      <atom id="a37" elementType="C" hydrogenCount="0">
        <label value="12a" dictRef="cmlDict:locant"/>
      </atom>
      <atom id="a41" elementType="H"/>
      <atom id="a42" elementType="H"/>
      <atom id="a43" elementType="H"/>
      <atom id="a44" elementType="H"/>
      <atom id="a45" elementType="H"/>
      <atom id="a46" elementType="H"/>
      <atom id="a47" elementType="H"/>
      <atom id="a48" elementType="H"/>
      <atom id="a49" elementType="H"/>
      <atom id="a50" elementType="H"/>
      <atom id="a51" elementType="H"/>
      <atom id="a52" elementType="H"/>
      <atom id="a53" elementType="H"/>
      <atom id="a54" elementType="H"/>
      <atom id="a38" elementType="N">
        <label value="N'" dictRef="cmlDict:locant"/>
      </atom>
      <atom id="a55" elementType="H"/>
      <atom id="a56" elementType="H"/>
    </atomArray>
    <bondArray>
      <bond id="a1_a39" atomRefs2="a1 a39" order="S"/>
      <bond id="a1_a40" atomRefs2="a1 a40" order="S"/>
      <bond id="a26_a37" atomRefs2="a26 a37" order="D"/>
      <bond id="a37_a36" atomRefs2="a37 a36" order="S"/>
      <bond id="a36_a35" atomRefs2="a36 a35" order="S"/>
      <bond id="a35_a34" atomRefs2="a35 a34" order="S"/>
      <bond id="a34_a29" atomRefs2="a34 a29" order="D"/>
      <bond id="a29_a28" atomRefs2="a29 a28" order="S"/>
      <bond id="a28_a27" atomRefs2="a28 a27" order="S"/>
      <bond id="a26_a27" atomRefs2="a26 a27" order="S"/>
      <bond id="a22_a23" atomRefs2="a22 a23" order="D"/>
      <bond id="a23_a24" atomRefs2="a23 a24" order="S"/>
      <bond id="a24_a25" atomRefs2="a24 a25" order="D"/>
      <bond id="a25_a26" atomRefs2="a25 a26" order="S"/>
      <bond id="a37_a22" atomRefs2="a37 a22" order="S"/>
      <bond id="a30_a31" atomRefs2="a30 a31" order="D"/>
      <bond id="a31_a32" atomRefs2="a31 a32" order="S"/>
      <bond id="a32_a33" atomRefs2="a32 a33" order="D"/>
      <bond id="a29_a30" atomRefs2="a29 a30" order="S"/>
      <bond id="a33_a34" atomRefs2="a33 a34" order="S"/>
      <bond id="a22_a41" atomRefs2="a22 a41" order="S"/>
      <bond id="a24_a42" atomRefs2="a24 a42" order="S"/>
      <bond id="a25_a43" atomRefs2="a25 a43" order="S"/>
      <bond id="a27_a44" atomRefs2="a27 a44" order="S"/>
      <bond id="a27_a45" atomRefs2="a27 a45" order="S"/>
      <bond id="a28_a46" atomRefs2="a28 a46" order="S"/>
      <bond id="a28_a47" atomRefs2="a28 a47" order="S"/>
      <bond id="a30_a48" atomRefs2="a30 a48" order="S"/>
      <bond id="a31_a49" atomRefs2="a31 a49" order="S"/>
      <bond id="a33_a50" atomRefs2="a33 a50" order="S"/>
      <bond id="a35_a51" atomRefs2="a35 a51" order="S"/>
      <bond id="a35_a52" atomRefs2="a35 a52" order="S"/>
      <bond id="a36_a53" atomRefs2="a36 a53" order="S"/>
      <bond id="a36_a54" atomRefs2="a36 a54" order="S"/>
      <bond id="a1_a23" atomRefs2="a1 a23" order="S"/>
      <bond id="a38_a55" atomRefs2="a38 a55" order="S"/>
      <bond id="a38_a56" atomRefs2="a38 a56" order="S"/>
      <bond id="a38_a32" atomRefs2="a38 a32" order="S"/>
    </bondArray>
  </molecule>
</cml>
